# Supplementary material for: RM2Target: a comprehensive database for targets of writers, erasers and readers of RNA modifications
Source: Nucleic Acids Res. 2022 Oct 27;51(D1):D269–79. doi: 10.1093/nar/gkac945 (PMC9825529; doi:10.1093/nar/gkac945)
Supplement: gkac945_Supplemental_Files [file gkac945_supplemental_files.zip]

Archive with 5 entries (5 files):
- Supplementary_materials-.pdf
- Table S1 - The comparison between RM2Target and m6a2target.xlsx
- Table S2 - WER list for 9 RNA modifications in human and mouse.xlsx
- Table S3 - Public literature information for validated results.xlsx
- Table S4 - High-throughput dataset information.xlsx
