# Supplementary material for: RM2Target: a comprehensive database for targets of writers, erasers and readers of RNA modifications
Source: Nucleic Acids Res. 2022 Oct 27;51(D1):D269–79. doi: 10.1093/nar/gkac945 (PMC9825529; doi:10.1093/nar/gkac945)
Supplement: gkac945_Supplemental_Files [file gkac945_supplemental_files.zip › Table S1 - The comparison between RM2Target and m6a2target.xlsx]

## Sheet: Sheet3
Table S1 - Comparison between RM2Target and m6A2Target
	RM2Target	m6A2Target
Modification type	9 (m6A, m6Am, m1A, ψ, m5U, m5C, m7G, 2'-O-me, A-to-I)	1 (m6A)
WER number	human: 60, mouse: 36	human: 22, mouse: 14
Cell line/Tissue number	419	80
Reviewed literature number	927	94
Genome	hg38, mm39 (also provide results in hg19/mm10)	hg38, mm10
High-throught dataset number	357	78
Validated WER-target association number	2114	281
Binding WER-target association number	523141	123770
Pertubation WER-target association number	1094398	330102
Total WER-Target association number	1619653	454153
Annotation: RNA modifications	✓ (RMVar, RMBase, m5C-Atlas)	✕
Annotation: RNA associated interactions	✓ （ENCORI, POSTAR3, NPInter v4.0)	✕
Annotation: disease	✓ (CSCD2.0, DisGeNET, RNADisease4.0, LncRNADisease2.0, OMIM, TCGA, ClinVar, ICGC, COSMIC)	✕
Annotation: motif	✓	✕
TCGA analysis	✓	✕
