# Supplementary material for: RM2Target: a comprehensive database for targets of writers, erasers and readers of RNA modifications
Source: Nucleic Acids Res. 2022 Oct 27;51(D1):D269–79. doi: 10.1093/nar/gkac945 (PMC9825529; doi:10.1093/nar/gkac945)
Supplement: gkac945_Supplemental_Files [file gkac945_supplemental_files.zip › Table S2 - WER list for 9 RNA modifications in human and mouse.xlsx]

## Sheet: Sheet1
Table S2 - WER list for 9 RNA modifications in human and mouse
Modification	WERtype	Organism
		Homo sapiens	Mus musculus
2'-O-Methylation	Writer	FBL	Fbl
		NOP56
		NOP58
A-to-I	Writer	ADAR	Adar
		ADARB1	Adarb1
		ADARB2
m1A	Writer	TRMT10C
	Eraser	ALKBH1	Alkbh1
		ALKBH3
m5C	Writer	NOP2
		NSUN2	Nsun2
			Nsun4
		NSUN6
		NSUN7
	Eraser	ALKBH1	Alkbh1
		TET1
		TET2
		TET3
	Reader	ALYREF
		YBX1	Ybx1
m5U	Writer	TRMT2A
		TRMT2B	Trmt2b
m6A	Writer	CBLL1
		METTL14	Mettl14
		METTL16	Mettl16
		METTL3	Mettl3
		METTL4
		METTL5	Mettl5
		RBM15	Rbm15
			Rbm15b
		VIRMA
		WTAP	Wtap
		ZC3H13	Zc3h13
		ZCCHC4
	Eraser	ALKBH5	Alkbh5
		FTO	Fto
	Reader	ELAVL1	Elavl1
		FMR1	Fmr1
		HNRNPA1
		HNRNPA2B1	Hnrnpa2b1
		HNRNPC
		IGF2BP1	Igf2bp1
		IGF2BP2	Igf2bp2
		IGF2BP3	Igf2bp3
		LRPPRC	Lrpprc
			Prrc2a
		RBMX
		YTHDC1	Ythdc1
		YTHDC2	Ythdc2
		YTHDF1	Ythdf1
		YTHDF2	Ythdf2
		YTHDF3	Ythdf3
m6Am	Writer	PCIF1	Pcif1
		METTL4
	Eraser	FTO	Fto
	Reader	DCP2	Dcp2
m7G	Writer	METTL1	Mettl1
		WDR4	Wdr4
Pseudouridine	Writer	DKC1	Dkc1
		PUS1
		PUS10
		PUS3
		PUS7
		RPUSD4
		TRUB1
		TRUB2
