# Supplementary material for: RM2Target: a comprehensive database for targets of writers, erasers and readers of RNA modifications
Source: Nucleic Acids Res. 2022 Oct 27;51(D1):D269–79. doi: 10.1093/nar/gkac945 (PMC9825529; doi:10.1093/nar/gkac945)
Supplement: gkac945_Supplemental_Files [file gkac945_supplemental_files.zip › Table S3 - Public literature information for validated results.xlsx]

## Sheet: Validated
Table S3 - Public literature information for validated results
WER	organism	WERtype	modification	PMID	Title	Citation	Publication Year
FBL	Homo sapiens	Writer	2-O-Methylation	24029231	p53 acts as a safeguard of translational control by regulating fibrillarin and rRNA methylation in cancer	Cancer Cell. 2013 Sep 9;24(3):318-30. doi: 10.1016/j.ccr.2013.08.013.	2013
FBL	Homo sapiens	Writer	2-O-Methylation	34586744	A multi-omics study delineates new molecular features and therapeutic targets for esophageal squamous cell carcinoma	Clin Transl Med. 2021 Sep;11(9):e538. doi: 10.1002/ctm2.538.	2021
FBL	Homo sapiens	Writer	2-O-Methylation	25203660	RNA-Seq of the nucleolus reveals abundant SNORD44-derived small RNAs	PLoS One. 2014 Sep 9;9(9):e107519. doi: 10.1371/journal.pone.0107519. eCollection 2014.	2014
NOP58	Homo sapiens	Writer	2-O-Methylation	32443980	Long noncoding RNA ZFAS1 promoting small nucleolar RNA-mediated 2'-O-methylation via NOP58 recruitment in colorectal cancer	Mol Cancer. 2020 May 22;19(1):95. doi: 10.1186/s12943-020-01201-w.	2020
Fbl	Mus musculus	Writer	2-O-Methylation	25187421	Biosynthesis of ribosomal RNA in nucleoli regulates pluripotency and differentiation ability of pluripotent stem cells	Stem Cells. 2014 Dec;32(12):3099-111. doi: 10.1002/stem.1825.	2014
ADAR	Homo sapiens	Writer	A-to-I	28188287	A-to-I RNA Editing Up-regulates Human Dihydrofolate Reductase in Breast Cancer	J Biol Chem. 2017 Mar 24;292(12):4873-4884. doi: 10.1074/jbc.M117.775684. Epub 2017 Feb 10.	2017
ADAR	Homo sapiens	Writer	A-to-I	33383047	Immune-related IncRNA LINC00944 responds to variations in ADAR1 levels and it is associated with breast cancer prognosis	Life Sci. 2021 Mar 1;268:118956. doi: 10.1016/j.lfs.2020.118956. Epub 2020 Dec 29.	2021
ADAR	Homo sapiens	Writer	A-to-I	34302813	Adenosine-to-inosine Alu RNA editing controls the stability of the pro-inflammatory long noncoding RNA NEAT1 in atherosclerotic cardiovascular disease	J Mol Cell Cardiol. 2021 Nov;160:111-120. doi: 10.1016/j.yjmcc.2021.07.005. Epub 2021 Jul 21.	2021
ADAR	Homo sapiens	Writer	A-to-I	18362360	The editing enzyme ADAR1 and the mRNA surveillance protein hUpf1 interact in the cell nucleus	Proc Natl Acad Sci U S A. 2008 Apr 1;105(13):5028-33. doi: 10.1073/pnas.0710576105. Epub 2008 Mar 24.	2008
ADAR	Homo sapiens	Writer	A-to-I	27362366	ADAR1 deletion induces NFκB and interferon signaling dependent liver inflammation and fibrosis	RNA Biol. 2017 May 4;14(5):587-602. doi: 10.1080/15476286.2016.1203501. Epub 2016 Jun 30.	2017
ADAR	Homo sapiens	Writer	A-to-I	31572009	ADAR1 may be involved in the proliferation of acute myeloid leukemia cells via regulation of the Wnt pathway	Cancer Manag Res. 2019 Sep 20;11:8547-8555. doi: 10.2147/CMAR.S210504. eCollection 2019.	2019
ADAR	Homo sapiens	Writer	A-to-I	33515843	Adenosine deaminases acting on RNA modulate the expression of the human pregnane X receptor	Drug Metab Pharmacokinet. 2021 Apr;37:100367. doi: 10.1016/j.dmpk.2020.11.002. Epub 2020 Nov 10.	2021
ADAR	Homo sapiens	Writer	A-to-I	27373511	ADAR-Mediated RNA Editing Predicts Progression and Prognosis of Gastric Cancer	Gastroenterology. 2016 Oct;151(4):637-650.e10. doi: 10.1053/j.gastro.2016.06.043. Epub 2016 Jul 1.	2016
ADAR	Homo sapiens	Writer	A-to-I	26080435	PRUNE2 is a human prostate cancer suppressor regulated by the intronic long noncoding RNA PCA3	Proc Natl Acad Sci U S A. 2015 Jul 7;112(27):8403-8. doi: 10.1073/pnas.1507882112. Epub 2015 Jun 15.	2015
ADAR	Homo sapiens	Writer	A-to-I	30583079	Activation of AZIN1 RNA editing is a novel mechanism that promotes invasive potential of cancer-associated fibroblasts in colorectal cancer	Cancer Lett. 2019 Mar 1;444:127-135. doi: 10.1016/j.canlet.2018.12.009. Epub 2018 Dec 21.	2019
ADAR	Homo sapiens	Writer	A-to-I	30948460	ADAR1 promotes robust hypoxia signaling via distinct regulation of multiple HIF-1α-inhibiting factors	EMBO Rep. 2019 May;20(5):e47107. doi: 10.15252/embr.201847107. Epub 2019 Apr 4.	2019
ADAR	Homo sapiens	Writer	A-to-I	31270214	Adenosine Deaminases Acting on RNA Downregulate the Expression of Constitutive Androstane Receptor in the Human Liver-Derived Cells by Attenuating Splicing	J Pharmacol Exp Ther. 2019 Sep;370(3):408-415. doi: 10.1124/jpet.119.260109. Epub 2019 Jul 3.	2019
ADAR	Homo sapiens	Writer	A-to-I	27595325	Adenosine-to-inosine RNA editing controls cathepsin S expression in atherosclerosis by enabling HuR-mediated post-transcriptional regulation	Nat Med. 2016 Oct;22(10):1140-1150. doi: 10.1038/nm.4172. Epub 2016 Sep 5.	2016
ADAR	Homo sapiens	Writer	A-to-I	30612940	Hyper-Editing of Cell-Cycle Regulatory and Tumor Suppressor RNA Promotes Malignant Progenitor Propagation	Cancer Cell. 2019 Jan 14;35(1):81-94.e7. doi: 10.1016/j.ccell.2018.11.017. Epub 2019 Jan 3.	2019
ADAR	Homo sapiens	Writer	A-to-I	28542129	ADAR1-mediated 3' UTR editing and expression control of antiapoptosis genes fine-tunes cellular apoptosis response	Cell Death Dis. 2017 May 25;8(5):e2833. doi: 10.1038/cddis.2017.12.	2017
ADAR	Homo sapiens	Writer	A-to-I	29855470	ADAR1-mediated regulation of melanoma invasion	Nat Commun. 2018 May 31;9(1):2154. doi: 10.1038/s41467-018-04600-2.	2018
ADAR	Homo sapiens	Writer	A-to-I	29203771	Alu-dependent RNA editing of GLI1 promotes malignant regeneration in multiple myeloma	Nat Commun. 2017 Dec 4;8(1):1922. doi: 10.1038/s41467-017-01890-w.	2017
ADAR	Homo sapiens	Writer	A-to-I	32157211	ADAR1-mediated RNA editing is a novel oncogenic process in thyroid cancer and regulates miR-200 activity	Oncogene. 2020 Apr;39(18):3738-3753. doi: 10.1038/s41388-020-1248-x. Epub 2020 Mar 10.	2020
ADAR	Homo sapiens	Writer	A-to-I	31959472	ADAR1p150 regulates the biosynthesis and function of miRNA-149* in human melanoma	Biochem Biophys Res Commun. 2020 Mar 19;523(4):900-907. doi: 10.1016/j.bbrc.2019.12.110. Epub 2020 Jan 17.	2020
ADAR	Homo sapiens	Writer	A-to-I	30798327	ADAR1 p110 Enhances Adhesion of Tumor Cells to Extracellular Matrix in Hepatocellular Carcinoma via Up-Regulating ITGA2 Expression	Med Sci Monit. 2019 Feb 24;25:1469-1479. doi: 10.12659/MSM.911944.	2019
ADAR	Homo sapiens	Writer	A-to-I	29042669	RNA editing by ADAR1 regulates innate and antiviral immune functions in primary macrophages	Sci Rep. 2017 Oct 17;7(1):13339. doi: 10.1038/s41598-017-13580-0.	2017
ADAR	Homo sapiens	Writer	A-to-I	28527816	ADAR1 is targeted by miR-143 to regulate IL-1β-induced endothelial activation through the NFκB pathway	Int J Biochem Cell Biol. 2017 Aug;89:25-33. doi: 10.1016/j.biocel.2017.05.021. Epub 2017 May 17.	2017
ADAR	Homo sapiens	Writer	A-to-I	34568523	Roles of miR-432 and circ_0000418 in mediating the anti-depressant action of ADAR1	Neurobiol Stress. 2021 Sep 11;15:100396. doi: 10.1016/j.ynstr.2021.100396. eCollection 2021 Nov.	2021
ADAR	Homo sapiens	Writer	A-to-I	26640150	Gene amplification-associated overexpression of the RNA editing enzyme ADAR1 enhances human lung tumorigenesis	Oncogene. 2016 Aug 18;35(33):4407-13. doi: 10.1038/onc.2015.469. Epub 2015 Dec 7.	2016
ADAR	Homo sapiens	Writer	A-to-I	33750389	CircNEIL3 regulatory loop promotes pancreatic ductal adenocarcinoma progression via miRNA sponging and A-to-I RNA-editing	Mol Cancer. 2021 Mar 9;20(1):51. doi: 10.1186/s12943-021-01333-7.	2021
ADAR	Homo sapiens	Writer	A-to-I	19733181	Adenosine deaminase ADAR1 increases gene expression at the translational level by decreasing protein kinase PKR-dependent eIF-2alpha phosphorylation	J Mol Biol. 2009 Nov 6;393(4):777-87. doi: 10.1016/j.jmb.2009.08.070. Epub 2009 Sep 3.	2009
ADAR	Homo sapiens	Writer	A-to-I	33172486	Circular RNA hsa_circ_0004872 inhibits gastric cancer progression via the miR-224/Smad4/ADAR1 successive regulatory circuit	Mol Cancer. 2020 Nov 10;19(1):157. doi: 10.1186/s12943-020-01268-5.	2020
ADAR	Homo sapiens	Writer	A-to-I	18407364	Determination of editors at the novel A-to-I editing positions	Neurosci Res. 2008 Jun;61(2):201-6. doi: 10.1016/j.neures.2008.02.009. Epub 2008 Mar 13.	2008
ADAR	Homo sapiens	Writer	A-to-I	31636123	Double-stranded RNA deaminase ADAR1 promotes the Zika virus replication by inhibiting the activation of protein kinase PKR	J Biol Chem. 2019 Nov 29;294(48):18168-18180. doi: 10.1074/jbc.RA119.009113. Epub 2019 Oct 21.	2019
ADAR	Homo sapiens	Writer	A-to-I	28278381	Alternative Splicing of STAT3 Is Affected by RNA Editing	DNA Cell Biol. 2017 May;36(5):367-376. doi: 10.1089/dna.2016.3575. Epub 2017 Mar 9.	2017
ADAR	Homo sapiens	Writer	A-to-I	23291631	Recoding RNA editing of AZIN1 predisposes to hepatocellular carcinoma	Nat Med. 2013 Feb;19(2):209-16. doi: 10.1038/nm.3043. Epub 2013 Jan 6.	2013
ADAR	Homo sapiens	Writer	A-to-I	32867271	ADAR1 Suppresses Interferon Signaling in Gastric Cancer Cells by MicroRNA-302a-Mediated IRF9/STAT1 Regulation	Int J Mol Sci. 2020 Aug 27;21(17):6195. doi: 10.3390/ijms21176195.	2020
ADAR	Homo sapiens	Writer	A-to-I	23324600	RNA editing of the GLI1 transcription factor modulates the output of Hedgehog signaling	RNA Biol. 2013 Feb;10(2):321-33. doi: 10.4161/rna.23343. Epub 2013 Jan 16.	2013
ADAR	Homo sapiens	Writer	A-to-I	26338962	A novel immune resistance mechanism of melanoma cells controlled by the ADAR1 enzyme	Oncotarget. 2015 Oct 6;6(30):28999-9015. doi: 10.18632/oncotarget.4905.	2015
ADAR	Homo sapiens	Writer	A-to-I	34319598	RNA editing enzyme adenosine deaminases acting on RNA 1 deficiency increases the sensitivity of non-small cell lung cancer cells to anlotinib by regulating CX3CR1-fractalkine expression	Drug Dev Res. 2022 Apr;83(2):328-338. doi: 10.1002/ddr.21861. Epub 2021 Jul 28.	2022
ADAR	Homo sapiens	Writer	A-to-I	32064158	The aberrant expression of ADAR1 promotes resistance to BET inhibitors in pancreatic cancer by stabilizing c-Myc	Am J Cancer Res. 2020 Jan 1;10(1):148-163. eCollection 2020.	2020
ADAR	Homo sapiens	Writer	A-to-I	28928239	The RNA-editing enzyme ADAR promotes lung adenocarcinoma migration and invasion by stabilizing FAK	Sci Signal. 2017 Sep 19;10(497):eaah3941. doi: 10.1126/scisignal.aah3941.	2017
ADAR	Homo sapiens	Writer	A-to-I	33412228	The involvement of ADAR1 in antidepressant action by regulating BDNF via miR-432	Behav Brain Res. 2021 Mar 26;402:113087. doi: 10.1016/j.bbr.2020.113087. Epub 2021 Jan 4.	2021
ADAR	Homo sapiens	Writer	A-to-I	31315644	ADAR1 promotes the epithelial-to-mesenchymal transition and stem-like cell phenotype of oral cancer by facilitating oncogenic microRNA maturation	J Exp Clin Cancer Res. 2019 Jul 17;38(1):315. doi: 10.1186/s13046-019-1300-2.	2019
ADAR	Homo sapiens	Writer	A-to-I	24067935	ADAR1 regulates ARHGAP26 gene expression through RNA editing by disrupting miR-30b-3p and miR-573 binding	RNA. 2013 Nov;19(11):1525-36. doi: 10.1261/rna.041533.113. Epub 2013 Sep 25.	2013
ADAR	Homo sapiens	Writer	A-to-I	29996118	CDK13 RNA Over-Editing Mediated by ADAR1 Associates with Poor Prognosis of Hepatocellular Carcinoma Patients	Cell Physiol Biochem. 2018;47(6):2602-2612. doi: 10.1159/000491656. Epub 2018 Jul 11.	2018
ADAR	Homo sapiens	Writer	A-to-I	26601943	RNA Editing Modulates Human Hepatic Aryl Hydrocarbon Receptor Expression by Creating MicroRNA Recognition Sequence	J Biol Chem. 2016 Jan 8;291(2):894-903. doi: 10.1074/jbc.M115.699363. Epub 2015 Nov 24.	2016
ADARB1	Homo sapiens	Writer	A-to-I	29956457	Lipopolysaccharide enhances ADAR2 which drives Hirschsprung's disease by impairing miR-142-3p biogenesis	J Cell Mol Med. 2018 Sep;22(9):4045-4055. doi: 10.1111/jcmm.13652. Epub 2018 Jun 29.	2018
ADARB1	Homo sapiens	Writer	A-to-I	30559217	ADAR2-mediated Q/R editing of GluK2 regulates kainate receptor upscaling in response to suppression of synaptic activity	J Cell Sci. 2018 Dec 17;131(24):jcs222273. doi: 10.1242/jcs.222273.	2018
ADARB1	Homo sapiens	Writer	A-to-I	23974981	Defective DROSHA processing contributes to downregulation of MiR-15/-16 in chronic lymphocytic leukemia	Leukemia. 2014 Jan;28(1):98-107. doi: 10.1038/leu.2013.246. Epub 2013 Aug 26.	2014
ADARB1	Homo sapiens	Writer	A-to-I	24637888	Oligophrenin-1 (OPHN1), a gene involved in X-linked intellectual disability, undergoes RNA editing and alternative splicing during human brain development	PLoS One. 2014 Mar 17;9(3):e91351. doi: 10.1371/journal.pone.0091351. eCollection 2014.	2014
ADARB1	Homo sapiens	Writer	A-to-I	24386085	ADAR2-mediated editing of miR-214 and miR-122 precursor and antisense RNA transcripts in liver cancers	PLoS One. 2013 Dec 27;8(12):e81922. doi: 10.1371/journal.pone.0081922. eCollection 2013.	2013
ADARB1	Homo sapiens	Writer	A-to-I	29637273	The Role of ADAR1 and ADAR2 in the Regulation of miRNA-21 in Idiopathic Pulmonary Fibrosis	Lung. 2018 Aug;196(4):393-400. doi: 10.1007/s00408-018-0115-9. Epub 2018 Apr 10.	2018
ADARB1	Homo sapiens	Writer	A-to-I	30448461	ADAR2-dependent A-to-I RNA editing in the extracellular linear and circular RNAs	Neurosci Res. 2019 Oct;147:48-57. doi: 10.1016/j.neures.2018.11.005. Epub 2018 Nov 16.	2019
ADARB1	Homo sapiens	Writer	A-to-I	30988053	RNA Editing Enzymes Modulate the Expression of Hepatic CYP2B6, CYP2C8, and Other Cytochrome P450 Isoforms	Drug Metab Dispos. 2019 Jun;47(6):639-647. doi: 10.1124/dmd.119.086702. Epub 2019 Apr 15.	2019
ADARB1	Homo sapiens	Writer	A-to-I	28035363	ADAR2 functions as a tumor suppressor via editing IGFBP7 in esophageal squamous cell carcinoma	Int J Oncol. 2017 Feb;50(2):622-630. doi: 10.3892/ijo.2016.3823. Epub 2016 Dec 29.	2017
ADARB1	Homo sapiens	Writer	A-to-I	32052578	Androgen receptor-regulated circFNTA activates KRAS signaling to promote bladder cancer invasion	EMBO Rep. 2020 Apr 3;21(4):e48467. doi: 10.15252/embr.201948467. Epub 2020 Feb 13.	2020
ADARB1	Homo sapiens	Writer	A-to-I	22525274	ADAR2-editing activity inhibits glioblastoma growth through the modulation of the CDC14B/Skp2/p21/p27 axis	Oncogene. 2013 Feb 21;32(8):998-1009. doi: 10.1038/onc.2012.125. Epub 2012 Apr 23.	2013
ADARB1	Homo sapiens	Writer	A-to-I	25582055	Modulation of microRNA editing, expression and processing by ADAR2 deaminase in glioblastoma	Genome Biol. 2015 Jan 13;16(1):5. doi: 10.1186/s13059-014-0575-z.	2015
ADARB1	Homo sapiens	Writer	A-to-I	28985428	An RNA editing/dsRNA binding-independent gene regulatory mechanism of ADARs and its clinical implication in cancer	Nucleic Acids Res. 2017 Oct 13;45(18):10436-10451. doi: 10.1093/nar/gkx667.	2017
ADARB1	Homo sapiens	Writer	A-to-I	29769310	Tumor-associated intronic editing of HNRPLL generates a novel splicing variant linked to cell proliferation	J Biol Chem. 2018 Jun 29;293(26):10158-10171. doi: 10.1074/jbc.RA117.001197. Epub 2018 May 16.	2018
ADARB2	Homo sapiens	Writer	A-to-I	34419568	ADAR3 alleviated inflammation and pyroptosis of neuropathic pain by targeting NLRP3 in chronic constriction injury mice	Gene. 2021 Dec 30;805:145909. doi: 10.1016/j.gene.2021.145909. Epub 2021 Aug 19.	2021
ADARB2	Homo sapiens	Writer	A-to-I	31552420	RNA binding candidates for human ADAR3 from substrates of a gain of function mutant expressed in neuronal cells	Nucleic Acids Res. 2019 Nov 18;47(20):10801-10814. doi: 10.1093/nar/gkz815.	2019
ADARB2	Homo sapiens	Writer	A-to-I	28167531	Adenosine Deaminase That Acts on RNA 3 (ADAR3) Binding to Glutamate Receptor Subunit B Pre-mRNA Inhibits RNA Editing in Glioblastoma	J Biol Chem. 2017 Mar 10;292(10):4326-4335. doi: 10.1074/jbc.M117.779868. Epub 2017 Feb 6.	2017
Adar	Mus musculus	Writer	A-to-I	23123729	ADAR1 ablation decreases bone mass by impairing osteoblast function in mice	Gene. 2013 Jan 15;513(1):101-10. doi: 10.1016/j.gene.2012.10.068. Epub 2012 Oct 31.	2013
Adar	Mus musculus	Writer	A-to-I	19757169	The influence of ADAR1's regulation on lymphocyte cell function during rejection	Mol Biol Rep. 2010 Jul;37(6):2703-9. doi: 10.1007/s11033-009-9804-z. Epub 2009 Sep 15.	2010
Adar	Mus musculus	Writer	A-to-I	32273831	ADAR1 Alleviates Inflammation in a Murine Sepsis Model via the ADAR1-miR-30a-SOCS3 Axis	Mediators Inflamm. 2020 Mar 24;2020:9607535. doi: 10.1155/2020/9607535. eCollection 2020.	2020
Adar	Mus musculus	Writer	A-to-I	25172485	Adenosine deaminase acting on RNA 1 limits RIG-I RNA detection and suppresses IFN production responding to viral and endogenous RNAs	J Immunol. 2014 Oct 1;193(7):3436-45. doi: 10.4049/jimmunol.1401136. Epub 2014 Aug 29.	2014
Adar	Mus musculus	Writer	A-to-I	29694248	ADAR1 attenuates allogeneic graft rejection by suppressing miR-21 biogenesis in macrophages and promoting M2 polarization	FASEB J. 2018 Sep;32(9):5162-5173. doi: 10.1096/fj.201701449R. Epub 2018 Apr 25.	2018
Adar	Mus musculus	Writer	A-to-I	23622242	ADAR1 forms a complex with Dicer to promote microRNA processing and RNA-induced gene silencing	Cell. 2013 Apr 25;153(3):575-89. doi: 10.1016/j.cell.2013.03.024.	2013
Adarb1	Mus musculus	Writer	A-to-I	10894545	Point mutation in an AMPA receptor gene rescues lethality in mice deficient in the RNA-editing enzyme ADAR2	Nature. 2000 Jul 6;406(6791):78-81. doi: 10.1038/35017558.	2000
Adarb1	Mus musculus	Writer	A-to-I	31039163	Modulation of ADAR mRNA expression in patients with congenital heart defects	PLoS One. 2019 Apr 30;14(4):e0200968. doi: 10.1371/journal.pone.0200968. eCollection 2019.	2019
Adarb1	Mus musculus	Writer	A-to-I	16369484	Modulation of microRNA processing and expression through RNA editing by ADAR deaminases	Nat Struct Mol Biol. 2006 Jan;13(1):13-21. doi: 10.1038/nsmb1041. Epub 2005 Dec 20.	2006
ALKBH3	Homo sapiens	Eraser	m1A	30342176	Human ALKBH3-induced m(1)A demethylation increases the CSF-1 mRNA stability in breast and ovarian cancer cells	Biochim Biophys Acta Gene Regul Mech. 2019 Jan;1862(1):35-46. doi: 10.1016/j.bbagrm.2018.10.008. Epub 2018 Oct 17.	2019
ALKBH3	Homo sapiens	Eraser	m1A	22826605	PCA-1/ALKBH3 contributes to pancreatic cancer by supporting apoptotic resistance and angiogenesis	Cancer Res. 2012 Sep 15;72(18):4829-39. doi: 10.1158/0008-5472.CAN-12-0328. Epub 2012 Jul 23.	2012
ALKBH3	Homo sapiens	Eraser	m1A	22850567	ALKBH3 contributes to survival and angiogenesis of human urothelial carcinoma cells through NADPH oxidase and tweak/Fn14/VEGF signals	Clin Cancer Res. 2012 Oct 1;18(19):5247-55. doi: 10.1158/1078-0432.CCR-12-0955. Epub 2012 Jul 31.	2012
ALKBH3	Homo sapiens	Eraser	m1A	31948230	Quantification and Single-Base Resolution Analysis of N1-Methyladenosine in mRNA by Ligation-Assisted Differentiation	Anal Chem. 2020 Feb 4;92(3):2612-2619. doi: 10.1021/acs.analchem.9b04454. Epub 2020 Jan 24.	2020
ALKBH3	Homo sapiens	Eraser	m1A	33563322	5'-tRF-GlyGCC: a tRNA-derived small RNA as a novel biomarker for colorectal cancer diagnosis	Genome Med. 2021 Feb 9;13(1):20. doi: 10.1186/s13073-021-00833-x.	2021
ALKBH3	Homo sapiens	Eraser	m1A	21285982	ALKBH3, a human AlkB homologue, contributes to cell survival in human non-small-cell lung cancer	Br J Cancer. 2011 Feb 15;104(4):700-6. doi: 10.1038/sj.bjc.6606012. Epub 2011 Feb 1.	2011
TRMT10C	Homo sapiens	Writer	m1A	27132592	Recessive Mutations in TRMT10C Cause Defects in Mitochondrial RNA Processing and Multiple Respiratory Chain Deficiencies	Am J Hum Genet. 2016 May 5;98(5):993-1000. doi: 10.1016/j.ajhg.2016.03.010. Epub 2016 Apr 28.	2016
ALKBH1	Homo sapiens	Eraser	m1A,m5C	31434717	Mitochondrial Alkbh1 localizes to mtRNA granules and its knockdown induces the mitochondrial UPR in humans and C. elegans	J Cell Sci. 2019 Oct 1;132(19):jcs223891. doi: 10.1242/jcs.223891.	2019
Alkbh1	Mus musculus	Eraser	m1A,m5C	18163532	Impaired placental trophoblast lineage differentiation in Alkbh1(-/-) mice	Dev Dyn. 2008 Feb;237(2):316-27. doi: 10.1002/dvdy.21418.	2008
ALYREF	Homo sapiens	Reader	m5C	33767157	An ALYREF-MYCN coactivator complex drives neuroblastoma tumorigenesis through effects on USP3 and MYCN stability	Nat Commun. 2021 Mar 25;12(1):1881. doi: 10.1038/s41467-021-22143-x.	2021
ALYREF	Homo sapiens	Reader	m5C	30858280	ALYREF links 3'-end processing to nuclear export of non-polyadenylated mRNAs	EMBO J. 2019 May 2;38(9):e99910. doi: 10.15252/embj.201899910. Epub 2019 Mar 11.	2019
ALYREF	Homo sapiens	Reader	m5C	33447056	ALYREF Drives Cancer Cell Proliferation Through an ALYREF-MYC Positive Feedback Loop in Glioblastoma	Onco Targets Ther. 2021 Jan 8;14:145-155. doi: 10.2147/OTT.S286408. eCollection 2021.	2021
ALYREF	Homo sapiens	Reader	m5C	32989256	Suppression of DDX39B sensitizes ovarian cancer cells to DNA-damaging chemotherapeutic agents via destabilizing BRCA1 mRNA	Oncogene. 2020 Nov;39(47):7051-7062. doi: 10.1038/s41388-020-01482-x. Epub 2020 Sep 28.	2020
NOP2	Homo sapiens	Writer	m5C	32554858	Long noncoding RNA LINC00963 induces NOP2 expression by sponging tumor suppressor miR-542-3p to promote metastasis in prostate cancer	Aging (Albany NY). 2020 Jun 17;12(12):11500-11516. doi: 10.18632/aging.103236. Epub 2020 Jun 17.	2020
NSUN2	Homo sapiens	Writer	m5C	34324140	FOXC2-AS1 stabilizes FOXC2 mRNA via association with NSUN2 in gastric cancer cells	Hum Cell. 2021 Nov;34(6):1755-1764. doi: 10.1007/s13577-021-00583-3. Epub 2021 Jul 29.	2021
NSUN2	Homo sapiens	Writer	m5C	26992231	RNA methyltransferase NSUN2 promotes stress-induced HUVEC senescence	Oncotarget. 2016 Apr 12;7(15):19099-110. doi: 10.18632/oncotarget.8087.	2016
NSUN2	Homo sapiens	Writer	m5C	26391950	NSun2 Promotes Cell Growth via Elevating Cyclin-Dependent Kinase 1 Translation	Mol Cell Biol. 2015 Dec;35(23):4043-52. doi: 10.1128/MCB.00742-15. Epub 2015 Sep 21.	2015
NSUN2	Homo sapiens	Writer	m5C	34370374	RNA methyltransferase NSUN2 promotes growth of hepatocellular carcinoma cells by regulating fizzy-related-1 in vitro and in vivo	Kaohsiung J Med Sci. 2021 Nov;37(11):991-999. doi: 10.1002/kjm2.12430. Epub 2021 Aug 9.	2021
NSUN2	Homo sapiens	Writer	m5C	34048786	RNA methyltransferase NSUN2 promotes hypopharyngeal squamous cell carcinoma proliferation and migration by enhancing TEAD1 expression in an m(5)C-dependent manner	Exp Cell Res. 2021 Jul 15;404(2):112664. doi: 10.1016/j.yexcr.2021.112664. Epub 2021 May 26.	2021
NSUN2	Homo sapiens	Writer	m5C	32332707	RNA methyltransferase NSUN2 promotes gastric cancer cell proliferation by repressing p57(Kip2) by an m(5)C-dependent manner	Cell Death Dis. 2020 Apr 24;11(4):270. doi: 10.1038/s41419-020-2487-z.	2020
NSUN2	Homo sapiens	Writer	m5C	26687548	NSun2 delays replicative senescence by repressing p27 (KIP1) translation and elevating CDK1 translation	Aging (Albany NY). 2015 Dec;7(12):1143-58. doi: 10.18632/aging.100860.	2015
NSUN2	Homo sapiens	Writer	m5C	32978516	Aberrant NSUN2-mediated m(5)C modification of H19 lncRNA is associated with poor differentiation of hepatocellular carcinoma	Oncogene. 2020 Nov;39(45):6906-6919. doi: 10.1038/s41388-020-01475-w. Epub 2020 Sep 25.	2020
NSUN2	Homo sapiens	Writer	m5C	34345012	NSUN2-mediated RNA 5-methylcytosine promotes esophageal squamous cell carcinoma progression via LIN28B-dependent GRB2 mRNA stabilization	Oncogene. 2021 Sep;40(39):5814-5828. doi: 10.1038/s41388-021-01978-0. Epub 2021 Aug 3.	2021
NSUN2	Homo sapiens	Writer	m5C	33093178	NSun2 promotes cell migration through methylating autotaxin mRNA	J Biol Chem. 2020 Dec 25;295(52):18134-18147. doi: 10.1074/jbc.RA119.012009. Epub 2020 Oct 22.	2020
NSUN2	Homo sapiens	Writer	m5C	22395603	The tRNA methyltransferase NSun2 stabilizes p16INK⁴ mRNA by methylating the 3'-untranslated region of p16	Nat Commun. 2012 Mar 6;3:712. doi: 10.1038/ncomms1692.	2012
NSUN2	Homo sapiens	Writer	m5C	28247949	NSUN2-Mediated m5C Methylation and METTL3/METTL14-Mediated m6A Methylation Cooperatively Enhance p21 Translation	J Cell Biochem. 2017 Sep;118(9):2587-2598. doi: 10.1002/jcb.25957. Epub 2017 May 3.	2017
NSUN2	Homo sapiens	Writer	m5C	33991457	The role of the HIF-1α/ALYREF/PKM2 axis in glycolysis and tumorigenesis of bladder cancer	Cancer Commun (Lond). 2021 Jul;41(7):560-575. doi: 10.1002/cac2.12158. Epub 2021 May 15.	2021
NSUN7	Homo sapiens	Writer	m5C	26774474	Deposition of 5-Methylcytosine on Enhancer RNAs Enables the Coactivator Function of PGC-1α	Cell Rep. 2016 Jan 26;14(3):479-492. doi: 10.1016/j.celrep.2015.12.043. Epub 2016 Jan 7.	2016
TET1	Homo sapiens	Eraser	m5C	32740973	Ten-Eleven Translocation 1 Promotes Malignant Progression of Cholangiocarcinoma With Wild-Type Isocitrate Dehydrogenase 1	Hepatology. 2021 May;73(5):1747-1763. doi: 10.1002/hep.31486.	2021
TET1	Homo sapiens	Eraser	m5C	31656200	Exosomal miR-21 regulates the TETs/PTENp1/PTEN pathway to promote hepatocellular carcinoma growth	Mol Cancer. 2019 Oct 27;18(1):148. doi: 10.1186/s12943-019-1075-2.	2019
TET3	Homo sapiens	Eraser	m5C	25550811	TET3 mediates the activation of human hepatic stellate cells via modulating the expression of long non-coding RNA HIF1A-AS1	Int J Clin Exp Pathol. 2014 Oct 15;7(11):7744-51. eCollection 2014.	2014
YBX1	Homo sapiens	Reader	m5C	24378923	Prostaglandin E2 promotes hepatocellular carcinoma cell invasion through upregulation of YB-1 protein expression	Int J Oncol. 2014 Mar;44(3):769-80. doi: 10.3892/ijo.2013.2234. Epub 2013 Dec 30.	2014
YBX1	Homo sapiens	Reader	m5C	29669758	Silencing of Long Noncoding RNA MIR22HG Triggers Cell Survival/Death Signaling via Oncogenes YBX1, MET, and p21 in Lung Cancer	Cancer Res. 2018 Jun 15;78(12):3207-3219. doi: 10.1158/0008-5472.CAN-18-0222. Epub 2018 Apr 18.	2018
YBX1	Homo sapiens	Reader	m5C	32929382	LncRNA DSCAM-AS1 interacts with YBX1 to promote cancer progression by forming a positive feedback loop that activates FOXA1 transcription network	Theranostics. 2020 Aug 29;10(23):10823-10837. doi: 10.7150/thno.47830. eCollection 2020.	2020
YBX1	Homo sapiens	Reader	m5C	32216017	LNCAROD is stabilized by m6A methylation and promotes cancer progression via forming a ternary complex with HSPA1A and YBX1 in head and neck squamous cell carcinoma	Mol Oncol. 2020 Jun;14(6):1282-1296. doi: 10.1002/1878-0261.12676. Epub 2020 Apr 13.	2020
YBX1	Homo sapiens	Reader	m5C	24926617	p53-directed translational control can shape and expand the universe of p53 target genes	Cell Death Differ. 2014 Oct;21(10):1522-34. doi: 10.1038/cdd.2014.79. Epub 2014 Jun 13.	2014
YBX1	Homo sapiens	Reader	m5C	33934437	CEBPγ facilitates lamellipodia formation and cancer cell migration through CERS6 upregulation	Cancer Sci. 2021 Jul;112(7):2770-2780. doi: 10.1111/cas.14928. Epub 2021 May 4.	2021
YBX1	Homo sapiens	Reader	m5C	30905819	Silencing Y-box binding protein-1 inhibits triple-negative breast cancer cell invasiveness via regulation of MMP1 and beta-catenin expression	Cancer Lett. 2019 Jun 28;452:119-131. doi: 10.1016/j.canlet.2019.03.014. Epub 2019 Mar 21.	2019
YBX1	Homo sapiens	Reader	m5C	34110104	YB1 regulates miR-205/200b-ZEB1 axis by inhibiting microRNA maturation in hepatocellular carcinoma	Cancer Commun (Lond). 2021 Jul;41(7):576-595. doi: 10.1002/cac2.12164. Epub 2021 Jun 10.	2021
YBX1	Homo sapiens	Reader	m5C	27384875	YBX1 regulates tumor growth via CDC25a pathway in human lung adenocarcinoma	Oncotarget. 2016 Dec 13;7(50):82139-82157. doi: 10.18632/oncotarget.10080.	2016
YBX1	Homo sapiens	Reader	m5C	32178290	Aurora Kinase A-YBX1 Synergy Fuels Aggressive Oncogenic Phenotypes and Chemoresistance in Castration-Resistant Prostate Cancer	Cancers (Basel). 2020 Mar 12;12(3):660. doi: 10.3390/cancers12030660.	2020
YBX1	Homo sapiens	Reader	m5C	28400280	Transcriptional activation of NANOG by YBX1 promotes lung cancer stem-like properties and metastasis	Biochem Biophys Res Commun. 2017 May 20;487(1):153-159. doi: 10.1016/j.bbrc.2017.04.033. Epub 2017 Apr 8.	2017
YBX1	Homo sapiens	Reader	m5C	32300640	Overexpression of YBX1 Promotes Pancreatic Ductal Adenocarcinoma Growth via the GSK3B/Cyclin D1/Cyclin E1 Pathway	Mol Ther Oncolytics. 2020 Mar 29;17:21-30. doi: 10.1016/j.omto.2020.03.006. eCollection 2020 Jun 26.	2020
YBX1	Homo sapiens	Reader	m5C	19411069	Translational activation of snail1 and other developmentally regulated transcription factors by YB-1 promotes an epithelial-mesenchymal transition	Cancer Cell. 2009 May 5;15(5):402-15. doi: 10.1016/j.ccr.2009.03.017.	2009
YBX1	Homo sapiens	Reader	m5C	32165621	The long non-coding RNA PIK3CD-AS2 promotes lung adenocarcinoma progression via YBX1-mediated suppression of p53 pathway	Oncogenesis. 2020 Mar 12;9(3):34. doi: 10.1038/s41389-020-0217-0.	2020
YBX1	Homo sapiens	Reader	m5C	31481087	The interaction of YBX1 with G3BP1 promotes renal cell carcinoma cell metastasis via YBX1/G3BP1-SPP1- NF-κB signaling axis	J Exp Clin Cancer Res. 2019 Sep 3;38(1):386. doi: 10.1186/s13046-019-1347-0.	2019
YBX1	Homo sapiens	Reader	m5C	34753494	Therapeutic inhibition of GAS6-AS1/YBX1/MYC axis suppresses cell propagation and disease progression of acute myeloid leukemia	J Exp Clin Cancer Res. 2021 Nov 9;40(1):353. doi: 10.1186/s13046-021-02145-9.	2021
YBX1	Homo sapiens	Reader	m5C	30426615	Y-box binding protein-1 promotes tumorigenesis and progression via the epidermal growth factor receptor/AKT pathway in spinal chordoma	Cancer Sci. 2019 Jan;110(1):166-179. doi: 10.1111/cas.13875. Epub 2018 Dec 19.	2019
YBX1	Homo sapiens	Reader	m5C	30425527	Notch1 serves as a prognostic factor and regulates metastasis via regulating EGFR expression in hypopharyngeal squamous cell carcinoma	Onco Targets Ther. 2018 Oct 24;11:7395-7405. doi: 10.2147/OTT.S175423. eCollection 2018.	2018
YBX1	Homo sapiens	Reader	m5C	25959498	lncRNA GAS5 enhances G1 cell cycle arrest via binding to YBX1 to regulate p21 expression in stomach cancer	Sci Rep. 2015 May 11;5:10159. doi: 10.1038/srep10159.	2015
YBX1	Homo sapiens	Reader	m5C	29029484	YBX1 promotes tumor growth by elevating glycolysis in human bladder cancer	Oncotarget. 2017 Jul 26;8(39):65946-65956. doi: 10.18632/oncotarget.19583. eCollection 2017 Sep 12.	2017
YBX1	Homo sapiens	Reader	m5C	31534503	Long noncoding RNA GAS5 induces abdominal aortic aneurysm formation by promoting smooth muscle apoptosis	Theranostics. 2019 Jul 28;9(19):5558-5576. doi: 10.7150/thno.34463. eCollection 2019.	2019
YBX1	Homo sapiens	Reader	m5C	33763698	YBX1 is required for maintaining myeloid leukemia cell survival by regulating BCL2 stability in an m6A-dependent manner	Blood. 2021 Jul 8;138(1):71-85. doi: 10.1182/blood.2020009676.	2021
YBX1	Homo sapiens	Reader	m5C	33951538	The long noncoding RNA AATBC promotes breast cancer migration and invasion by interacting with YBX1 and activating the YAP1/Hippo signaling pathway	Cancer Lett. 2021 Aug 1;512:60-72. doi: 10.1016/j.canlet.2021.04.025. Epub 2021 May 2.	2021
YBX1	Homo sapiens	Reader	m5C	34082012	YBX1 regulated by Runx3-miR-148a-3p axis facilitates non-small-cell lung cancer progression	Cell Signal. 2021 Sep;85:110049. doi: 10.1016/j.cellsig.2021.110049. Epub 2021 May 31.	2021
YBX1	Homo sapiens	Reader	m5C	34535871	Hepatitis B virus x gene-downregulated growth-arrest specific 5 inhibits the cell viability and invasion of hepatocellular carcinoma cell lines by activating Y-box-binding protein 1/p21 signaling	J Cell Commun Signal. 2022 Jun;16(2):179-190. doi: 10.1007/s12079-021-00645-z. Epub 2021 Sep 18.	2022
YBX1	Homo sapiens	Reader	m5C	32587247	The lncRNA lincNMR regulates nucleotide metabolism via a YBX1 - RRM2 axis in cancer	Nat Commun. 2020 Jun 25;11(1):3214. doi: 10.1038/s41467-020-17007-9.	2020
YBX1	Homo sapiens	Reader	m5C	27879270	Breast Cancer Resistance to Antiestrogens Is Enhanced by Increased ER Degradation and ERBB2 Expression	Cancer Res. 2017 Jan 15;77(2):545-556. doi: 10.1158/0008-5472.CAN-16-1593. Epub 2016 Nov 22.	2017
YBX1	Homo sapiens	Reader	m5C	28302118	YBX1 gene silencing inhibits migratory and invasive potential via CORO1C in breast cancer in vitro	BMC Cancer. 2017 Mar 16;17(1):201. doi: 10.1186/s12885-017-3187-7.	2017
YBX1	Homo sapiens	Reader	m5C	34509526	Circular RNA ACTN4 promotes intrahepatic cholangiocarcinoma progression by recruiting YBX1 to initiate FZD7 transcription	J Hepatol. 2022 Jan;76(1):135-147. doi: 10.1016/j.jhep.2021.08.027. Epub 2021 Sep 9.	2022
YBX1	Homo sapiens	Reader	m5C	33976741	RNA-binding protein YBX1 promotes cell proliferation and invasiveness of nasopharyngeal carcinoma cells via binding to AURKA mRNA	J Cancer. 2021 Apr 7;12(11):3315-3324. doi: 10.7150/jca.56262. eCollection 2021.	2021
YBX1	Homo sapiens	Reader	m5C	32561752	YBX1 mediates autophagy by targeting p110β and decreasing the sensitivity to cisplatin in NSCLC	Cell Death Dis. 2020 Jun 19;11(6):476. doi: 10.1038/s41419-020-2555-4.	2020
YBX1	Homo sapiens	Reader	m5C	34364882	RAN and YBX1 are required for cell proliferation and IL-4 expression and linked to poor prognosis in oral squamous cell carcinoma	Exp Cell Res. 2021 Sep 15;406(2):112767. doi: 10.1016/j.yexcr.2021.112767. Epub 2021 Aug 5.	2021
YBX1	Homo sapiens	Reader	m5C	34709966	YBX1 knockdown induces renal cell carcinoma cell apoptosis via Kindlin-2	Cell Cycle. 2021 Nov;20(22):2413-2427. doi: 10.1080/15384101.2021.1985771. Epub 2021 Oct 28.	2021
YBX1	Homo sapiens	Reader	m5C	34079797	hTERT Promotes CRC Proliferation and Migration by Recruiting YBX1 to Increase NRF2 Expression	Front Cell Dev Biol. 2021 May 17;9:658101. doi: 10.3389/fcell.2021.658101. eCollection 2021.	2021
Nsun2	Mus musculus	Writer	m5C	27539363	A regulatory loop between miR-132 and miR-125b involved in gonadotrope cells desensitization to GnRH	Sci Rep. 2016 Aug 19;6:31563. doi: 10.1038/srep31563.	2016
Nsun2	Mus musculus	Writer	m5C	32734582	NSun2 regulates aneurysm formation by promoting autotaxin expression and T cell recruitment	Cell Mol Life Sci. 2021 Feb;78(4):1709-1727. doi: 10.1007/s00018-020-03607-7. Epub 2020 Jul 30.	2021
Nsun4	Mus musculus	Writer	m5C	24516400	NSUN4 is a dual function mitochondrial protein required for both methylation of 12S rRNA and coordination of mitoribosomal assembly	PLoS Genet. 2014 Feb 6;10(2):e1004110. doi: 10.1371/journal.pgen.1004110. eCollection 2014 Feb.	2014
Ybx1	Mus musculus	Reader	m5C	29712925	The RNA-binding protein YBX1 regulates epidermal progenitors at a posttranscriptional level	Nat Commun. 2018 Apr 30;9(1):1734. doi: 10.1038/s41467-018-04092-0.	2018
Ybx1	Mus musculus	Reader	m5C	26289635	Nanog RNA-binding proteins YBX1 and ILF3 affect pluripotency of embryonic stem cells	Cell Biol Int. 2016 Aug;40(8):847-60. doi: 10.1002/cbin.10539. Epub 2016 Jun 19.	2016
Ybx1	Mus musculus	Reader	m5C	30947518	Loss of Super-Enhancer-Regulated circRNA Nfix Induces Cardiac Regeneration After Myocardial Infarction in Adult Mice	Circulation. 2019 Jun 18;139(25):2857-2876. doi: 10.1161/CIRCULATIONAHA.118.038361. Epub 2019 Apr 5.	2019
Ybx1	Mus musculus	Reader	m5C	23987512	A multifunctional protein, EWS, is essential for early brown fat lineage determination	Dev Cell. 2013 Aug 26;26(4):393-404. doi: 10.1016/j.devcel.2013.07.002.	2013
ELAVL1	Homo sapiens	Reader	m5C,m6A	30787392	Long noncoding RNA LINC00336 inhibits ferroptosis in lung cancer by functioning as a competing endogenous RNA	Cell Death Differ. 2019 Nov;26(11):2329-2343. doi: 10.1038/s41418-019-0304-y. Epub 2019 Feb 20.	2019
ELAVL1	Homo sapiens	Reader	m5C,m6A	16109718	Interaction of RNA-binding proteins HuR and AUF1 with the human ATF3 mRNA 3'-untranslated region regulates its amino acid limitation-induced stabilization	J Biol Chem. 2005 Oct 14;280(41):34609-16. doi: 10.1074/jbc.M507802200. Epub 2005 Aug 17.	2005
ELAVL1	Homo sapiens	Reader	m5C,m6A	29931370	Long noncoding RNA OCC-1 suppresses cell growth through destabilizing HuR protein in colorectal cancer	Nucleic Acids Res. 2018 Jun 20;46(11):5809-5821. doi: 10.1093/nar/gky214.	2018
ELAVL1	Homo sapiens	Reader	m5C,m6A	28501005	HuR promotes breast cancer cell proliferation and survival via binding to CDK3 mRNA	Biomed Pharmacother. 2017 Jul;91:788-795. doi: 10.1016/j.biopha.2017.04.063. Epub 2017 May 10.	2017
ELAVL1	Homo sapiens	Reader	m5C,m6A	32455577	HuRdling Senescence: HuR Breaks BRAF-Induced Senescence in Melanocytes and Supports Melanoma Growth	Cancers (Basel). 2020 May 21;12(5):1299. doi: 10.3390/cancers12051299.	2020
ELAVL1	Homo sapiens	Reader	m5C,m6A	17317627	Phosphorylation of HuR by Chk2 regulates SIRT1 expression	Mol Cell. 2007 Feb 23;25(4):543-57. doi: 10.1016/j.molcel.2007.01.011.	2007
ELAVL1	Homo sapiens	Reader	m5C,m6A	31922280	ZEB1 induced-upregulation of long noncoding RNA ZEB1-AS1 facilitates the progression of triple negative breast cancer by binding with ELAVL1 to maintain the stability of ZEB1 mRNA	J Cell Biochem. 2020 Oct;121(10):4176-4187. doi: 10.1002/jcb.29572. Epub 2020 Jan 10.	2020
ELAVL1	Homo sapiens	Reader	m5C,m6A	19270063	The RNA-binding protein HuR regulates DNA methylation through stabilization of DNMT3b mRNA	Nucleic Acids Res. 2009 May;37(8):2658-71. doi: 10.1093/nar/gkp123. Epub 2009 Mar 6.	2009
ELAVL1	Homo sapiens	Reader	m5C,m6A	29454929	HuR-mediated SCN5A messenger RNA stability reduces arrhythmic risk in heart failure	Heart Rhythm. 2018 Jul;15(7):1072-1080. doi: 10.1016/j.hrthm.2018.02.018. Epub 2018 Feb 16.	2018
ELAVL1	Homo sapiens	Reader	m5C,m6A	32266107	METTL3 enhances cell adhesion through stabilizing integrin β1 mRNA via an m6A-HuR-dependent mechanism in prostatic carcinoma	Am J Cancer Res. 2020 Mar 1;10(3):1012-1025. eCollection 2020.	2020
ELAVL1	Homo sapiens	Reader	m5C,m6A	32266933	m6A-dependent up-regulation of DRG1 by METTL3 and ELAVL1 promotes growth, migration, and colony formation in osteosarcoma	Biosci Rep. 2020 Apr 30;40(4):BSR20200282. doi: 10.1042/BSR20200282.	2020
ELAVL1	Homo sapiens	Reader	m5C,m6A	29678826	RNA Binding Protein, HuR, Regulates SCN5A Expression Through Stabilizing MEF2C transcription factor mRNA	J Am Heart Assoc. 2018 Apr 20;7(9):e007802. doi: 10.1161/JAHA.117.007802.	2018
ELAVL1	Homo sapiens	Reader	m5C,m6A	31886581	LncRNA HOXB-AS1 promotes cell growth in multiple myeloma via FUT4 mRNA stability by ELAVL1	J Cell Biochem. 2020 Oct;121(10):4043-4051. doi: 10.1002/jcb.29573. Epub 2019 Dec 30.	2020
ELAVL1	Homo sapiens	Reader	m5C,m6A	33568052	ELAVL1 is transcriptionally activated by FOXC1 and promotes ferroptosis in myocardial ischemia/reperfusion injury by regulating autophagy	Mol Med. 2021 Feb 10;27(1):14. doi: 10.1186/s10020-021-00271-w.	2021
ELAVL1	Homo sapiens	Reader	m5C,m6A	34645466	FAM49B promotes breast cancer proliferation, metastasis, and chemoresistance by stabilizing ELAVL1 protein and regulating downstream Rab10/TLR4 pathway	Cancer Cell Int. 2021 Oct 13;21(1):534. doi: 10.1186/s12935-021-02244-9.	2021
ELAVL1	Homo sapiens	Reader	m5C,m6A	28968471	Modulation of the mRNA-binding protein HuR as a novel reversal mechanism of epirubicin-triggered multidrug resistance in colorectal cancer cells	PLoS One. 2017 Oct 2;12(10):e0185625. doi: 10.1371/journal.pone.0185625. eCollection 2017.	2017
ELAVL1	Homo sapiens	Reader	m5C,m6A	30081711	Activation of ferritinophagy is required for the RNA-binding protein ELAVL1/HuR to regulate ferroptosis in hepatic stellate cells	Autophagy. 2018;14(12):2083-2103. doi: 10.1080/15548627.2018.1503146. Epub 2018 Aug 21.	2018
ELAVL1	Homo sapiens	Reader	m5C,m6A	28219770	Silencing of the mRNA-binding protein HuR increases the sensitivity of colorectal cancer cells to ionizing radiation through upregulation of caspase-2	Cancer Lett. 2017 May 1;393:103-112. doi: 10.1016/j.canlet.2017.02.010. Epub 2017 Feb 20.	2017
ELAVL1	Homo sapiens	Reader	m5C,m6A	19322201	Ubiquitin-mediated proteolysis of HuR by heat shock	EMBO J. 2009 May 6;28(9):1271-82. doi: 10.1038/emboj.2009.67. Epub 2009 Mar 26.	2009
ELAVL1	Homo sapiens	Reader	m5C,m6A	24729624	RNA binding protein HuR regulates the expression of ABCA1	J Lipid Res. 2014 Jun;55(6):1066-76. doi: 10.1194/jlr.M044925. Epub 2014 Apr 11.	2014
ELAVL1	Homo sapiens	Reader	m5C,m6A	29344850	HuR facilitates cancer stemness of lung cancer cells via regulating miR-873/CDK3 and miR-125a-3p/CDK3 axis	Biotechnol Lett. 2018 Apr;40(4):623-631. doi: 10.1007/s10529-018-2512-9. Epub 2018 Jan 17.	2018
ELAVL1	Homo sapiens	Reader	m5C,m6A	24692066	Posttranscriptional control of the chemokine receptor CXCR4 expression in cancer cells	Carcinogenesis. 2014 Sep;35(9):1983-92. doi: 10.1093/carcin/bgu080. Epub 2014 Apr 1.	2014
ELAVL1	Homo sapiens	Reader	m5C,m6A	31607270	METTL3-mediated N6-methyladenosine modification is critical for epithelial-mesenchymal transition and metastasis of gastric cancer	Mol Cancer. 2019 Oct 13;18(1):142. doi: 10.1186/s12943-019-1065-4.	2019
ELAVL1	Homo sapiens	Reader	m5C,m6A	30306128	Cross-talk among writers, readers, and erasers of m(6)A regulates cancer growth and progression	Sci Adv. 2018 Oct 3;4(10):eaar8263. doi: 10.1126/sciadv.aar8263. eCollection 2018 Oct.	2018
ELAVL1	Homo sapiens	Reader	m5C,m6A	33219221	Long noncoding RNA ASB16-AS1 inhibits adrenocortical carcinoma cell growth by promoting ubiquitination of RNA-binding protein HuR	Cell Death Dis. 2020 Nov 20;11(11):995. doi: 10.1038/s41419-020-03205-2.	2020
TRMT2A	Homo sapiens	Writer	m5U	33799331	m(5)U54 tRNA Hypomodification by Lack of TRMT2A Drives the Generation of tRNA-Derived Small RNAs	Int J Mol Sci. 2021 Mar 14;22(6):2941. doi: 10.3390/ijms22062941.	2021
TRMT2B	Homo sapiens	Writer	m5U	31948311	TRMT2B is responsible for both tRNA and rRNA m(5)U-methylation in human mitochondria	RNA Biol. 2020 Apr;17(4):451-462. doi: 10.1080/15476286.2020.1712544. Epub 2020 Jan 17.	2020
Trmt2b	Mus musculus	Writer	m5U	31736397	Mouse Trmt2B protein is a dual specific mitochondrial metyltransferase responsible for m(5)U formation in both tRNA and rRNA	RNA Biol. 2020 Apr;17(4):441-450. doi: 10.1080/15476286.2019.1694733. Epub 2019 Nov 27.	2020
ALKBH5	Homo sapiens	Eraser	m6A	27001847	Hypoxia induces the breast cancer stem cell phenotype by HIF-dependent and ALKBH5-mediated m⁶A-demethylation of NANOG mRNA	Proc Natl Acad Sci U S A. 2016 Apr 5;113(14):E2047-56. doi: 10.1073/pnas.1602883113. Epub 2016 Mar 21.	2016
ALKBH5	Homo sapiens	Eraser	m6A	34048572	Post-translational modification of RNA m6A demethylase ALKBH5 regulates ROS-induced DNA damage response	Nucleic Acids Res. 2021 Jun 4;49(10):5779-5797. doi: 10.1093/nar/gkab415.	2021
ALKBH5	Homo sapiens	Eraser	m6A	34312488	N(6)-methyladenosine demethylase ALKBH5 suppresses malignancy of esophageal cancer by regulating microRNA biogenesis and RAI1 expression	Oncogene. 2021 Sep;40(37):5600-5612. doi: 10.1038/s41388-021-01966-4. Epub 2021 Jul 26.	2021
ALKBH5	Homo sapiens	Eraser	m6A	34733841	RNA m(6)A Demethylase ALKBH5 Protects Against Pancreatic Ductal Adenocarcinoma via Targeting Regulators of Iron Metabolism	Front Cell Dev Biol. 2021 Oct 18;9:724282. doi: 10.3389/fcell.2021.724282. eCollection 2021.	2021
ALKBH5	Homo sapiens	Eraser	m6A	32913192	Hypoxia induces an endometrial cancer stem-like cell phenotype via HIF-dependent demethylation of SOX2 mRNA	Oncogenesis. 2020 Sep 11;9(9):81. doi: 10.1038/s41389-020-00265-z.	2020
ALKBH5	Homo sapiens	Eraser	m6A	34016959	Suppression of m6A mRNA modification by DNA hypermethylated ALKBH5 aggravates the oncological behavior of KRAS mutation/LKB1 loss lung cancer	Cell Death Dis. 2021 May 20;12(6):518. doi: 10.1038/s41419-021-03793-7.	2021
ALKBH5	Homo sapiens	Eraser	m6A	27590511	Hypoxia-inducible factors regulate pluripotency factor expression by ZNF217- and ALKBH5-mediated modulation of RNA methylation in breast cancer cells	Oncotarget. 2016 Oct 4;7(40):64527-64542. doi: 10.18632/oncotarget.11743.	2016
ALKBH5	Homo sapiens	Eraser	m6A	33428593	ALKBH5-mediated m(6)A demethylation of FOXM1 mRNA promotes progression of uveal melanoma	Aging (Albany NY). 2021 Jan 10;13(3):4045-4062. doi: 10.18632/aging.202371. Epub 2021 Jan 10.	2021
ALKBH5	Homo sapiens	Eraser	m6A	33426808	MYC promotes cancer progression by modulating m(6) A modifications to suppress target gene translation	EMBO Rep. 2021 Mar 3;22(3):e51519. doi: 10.15252/embr.202051519. Epub 2021 Jan 11.	2021
ALKBH5	Homo sapiens	Eraser	m6A	31897529	BMP2 Modified by the m(6)A Demethylation Enzyme ALKBH5 in the Ossification of the Ligamentum Flavum Through the AKT Signaling Pathway	Calcif Tissue Int. 2020 May;106(5):486-493. doi: 10.1007/s00223-019-00654-6. Epub 2020 Jan 2.	2020
ALKBH5	Homo sapiens	Eraser	m6A	32402251	Leukemogenic Chromatin Alterations Promote AML Leukemia Stem Cells via a KDM4C-ALKBH5-AXL Signaling Axis	Cell Stem Cell. 2020 Jul 2;27(1):81-97.e8. doi: 10.1016/j.stem.2020.04.001. Epub 2020 May 12.	2020
ALKBH5	Homo sapiens	Eraser	m6A	34169564	ALKBH5-mediated m6A-demethylation of USP1 regulated T-cell acute lymphoblastic leukemia cell glucocorticoid resistance by Aurora B	Mol Carcinog. 2021 Sep;60(9):644-657. doi: 10.1002/mc.23330. Epub 2021 Jun 25.	2021
ALKBH5	Homo sapiens	Eraser	m6A	32021563	ALKBH5-mediated m(6)A demethylation of lncRNA PVT1 plays an oncogenic role in osteosarcoma	Cancer Cell Int. 2020 Jan 30;20:34. doi: 10.1186/s12935-020-1105-6. eCollection 2020.	2020
ALKBH5	Homo sapiens	Eraser	m6A	33431791	ALKBH5 suppresses tumor progression via an m(6)A-dependent epigenetic silencing of pre-miR-181b-1/YAP signaling axis in osteosarcoma	Cell Death Dis. 2021 Jan 11;12(1):60. doi: 10.1038/s41419-020-03315-x.	2021
ALKBH5	Homo sapiens	Eraser	m6A	34301762	M(6)A Demethylase ALKBH5 Regulates PD-L1 Expression and Tumor Immunoenvironment in Intrahepatic Cholangiocarcinoma	Cancer Res. 2021 Sep 15;81(18):4778-4793. doi: 10.1158/0008-5472.CAN-21-0468. Epub 2021 Jul 23.	2021
ALKBH5	Homo sapiens	Eraser	m6A	30796352	Dynamic m(6)A mRNA methylation reveals the role of METTL3-m(6)A-CDCP1 signaling axis in chemical carcinogenesis	Oncogene. 2019 Jun;38(24):4755-4772. doi: 10.1038/s41388-019-0755-0. Epub 2019 Feb 22.	2019
ALKBH5	Homo sapiens	Eraser	m6A	31677788	ALKBH5-m(6)A-FOXM1 signaling axis promotes proliferation and invasion of lung adenocarcinoma cells under intermittent hypoxia	Biochem Biophys Res Commun. 2020 Jan 8;521(2):499-506. doi: 10.1016/j.bbrc.2019.10.145. Epub 2019 Oct 31.	2020
ALKBH5	Homo sapiens	Eraser	m6A	32913456	ALKBH5 regulates IGF1R expression to promote the Proliferation and Tumorigenicity of Endometrial Cancer	J Cancer. 2020 Jul 25;11(19):5612-5622. doi: 10.7150/jca.46097. eCollection 2020.	2020
ALKBH5	Homo sapiens	Eraser	m6A	34513291	ALKBH5-mediated m(6)A mRNA methylation governs human embryonic stem cell cardiac commitment	Mol Ther Nucleic Acids. 2021 May 29;26:22-33. doi: 10.1016/j.omtn.2021.05.019. eCollection 2021 Dec 3.	2021
ALKBH5	Homo sapiens	Eraser	m6A	31906946	m(6)A demethylase ALKBH5 inhibits pancreatic cancer tumorigenesis by decreasing WIF-1 RNA methylation and mediating Wnt signaling	Mol Cancer. 2020 Jan 6;19(1):3. doi: 10.1186/s12943-019-1128-6.	2020
ALKBH5	Homo sapiens	Eraser	m6A	23177736	ALKBH5 is a mammalian RNA demethylase that impacts RNA metabolism and mouse fertility	Mol Cell. 2013 Jan 10;49(1):18-29. doi: 10.1016/j.molcel.2012.10.015. Epub 2012 Nov 21.	2013
ALKBH5	Homo sapiens	Eraser	m6A	32913527	ALKBH5 promotes colon cancer progression by decreasing methylation of the lncRNA NEAT1	Am J Transl Res. 2020 Aug 15;12(8):4542-4549. eCollection 2020.	2020
ALKBH5	Homo sapiens	Eraser	m6A	28344040	m(6)A Demethylase ALKBH5 Maintains Tumorigenicity of Glioblastoma Stem-like Cells by Sustaining FOXM1 Expression and Cell Proliferation Program	Cancer Cell. 2017 Apr 10;31(4):591-606.e6. doi: 10.1016/j.ccell.2017.02.013. Epub 2017 Mar 23.	2017
ALKBH5	Homo sapiens	Eraser	m6A	34759347	RNA demethylase ALKBH5 promotes tumorigenesis in multiple myeloma via TRAF1-mediated activation of NF-κB and MAPK signaling pathways	Oncogene. 2022 Jan;41(3):400-413. doi: 10.1038/s41388-021-02095-8. Epub 2021 Nov 10.	2022
ALKBH5	Homo sapiens	Eraser	m6A	32449584	m(6) A demethylase ALKBH5 promotes proliferation of esophageal squamous cell carcinoma associated with poor prognosis	Genes Cells. 2020 Aug;25(8):547-561. doi: 10.1111/gtc.12792. Epub 2020 Jul 1.	2020
ALKBH5	Homo sapiens	Eraser	m6A	31290116	ALKBH5 promotes invasion and metastasis of gastric cancer by decreasing methylation of the lncRNA NEAT1	J Physiol Biochem. 2019 Aug;75(3):379-389. doi: 10.1007/s13105-019-00690-8. Epub 2019 Jul 9.	2019
ALKBH5	Homo sapiens	Eraser	m6A	31643040	The m6A methyltransferase METTL3 cooperates with demethylase ALKBH5 to regulate osteogenic differentiation through NF-κB signaling	Mol Cell Biochem. 2020 Jan;463(1-2):203-210. doi: 10.1007/s11010-019-03641-5. Epub 2019 Oct 23.	2020
ALKBH5	Homo sapiens	Eraser	m6A	34631277	Essential role of ALKBH5-mediated RNA demethylation modification in bile acid-induced gastric intestinal metaplasia	Mol Ther Nucleic Acids. 2021 Aug 26;26:458-472. doi: 10.1016/j.omtn.2021.08.019. eCollection 2021 Dec 3.	2021
ALKBH5	Homo sapiens	Eraser	m6A	33934179	ALKBH5-mediated m6A demethylation of lncRNA RMRP plays an oncogenic role in lung adenocarcinoma	Mamm Genome. 2021 Jun;32(3):195-203. doi: 10.1007/s00335-021-09872-6. Epub 2021 May 1.	2021
ALKBH5	Homo sapiens	Eraser	m6A	30987661	ALKBH5 inhibited autophagy of epithelial ovarian cancer through miR-7 and BCL-2	J Exp Clin Cancer Res. 2019 Apr 15;38(1):163. doi: 10.1186/s13046-019-1159-2.	2019
ALKBH5	Homo sapiens	Eraser	m6A	34786052	m(6)A demethylase ALKBH5 inhibits cell proliferation and the metastasis of colorectal cancer by regulating the FOXO3/miR-21/SPRY2 axis	Am J Transl Res. 2021 Oct 15;13(10):11209-11222. eCollection 2021.	2021
ALKBH5	Homo sapiens	Eraser	m6A	33376625	ALKBH5 Inhibited Cell Proliferation and Sensitized Bladder Cancer Cells to Cisplatin by m6A-CK2α-Mediated Glycolysis	Mol Ther Nucleic Acids. 2020 Oct 22;23:27-41. doi: 10.1016/j.omtn.2020.10.031. eCollection 2021 Mar 5.	2020
ALKBH5	Homo sapiens	Eraser	m6A	34659574	Long Non-Coding RNA NRON promotes Tumor Proliferation by regulating ALKBH5 and Nanog in Gastric Cancer	J Cancer. 2021 Sep 27;12(22):6861-6872. doi: 10.7150/jca.60737. eCollection 2021.	2021
ALKBH5	Homo sapiens	Eraser	m6A	33975615	Warburg effect-promoted exosomal circ_0072083 releasing up-regulates NANGO expression through multiple pathways and enhances temozolomide resistance in glioma	J Exp Clin Cancer Res. 2021 May 11;40(1):164. doi: 10.1186/s13046-021-01942-6.	2021
ALKBH5	Homo sapiens	Eraser	m6A	32439916	LncRNA SOX2OT promotes temozolomide resistance by elevating SOX2 expression via ALKBH5-mediated epigenetic regulation in glioblastoma	Cell Death Dis. 2020 May 21;11(5):384. doi: 10.1038/s41419-020-2540-y.	2020
ALKBH5	Homo sapiens	Eraser	m6A	34088896	The N(6)-methyladenosine demethylase ALKBH5 negatively regulates the osteogenic differentiation of mesenchymal stem cells through PRMT6	Cell Death Dis. 2021 Jun 4;12(6):578. doi: 10.1038/s41419-021-03869-4.	2021
ALKBH5	Homo sapiens	Eraser	m6A	31281518	The m6A demethylase ALKBH5 controls trophoblast invasion at the maternal-fetal interface by regulating the stability of CYR61 mRNA	Theranostics. 2019 May 31;9(13):3853-3865. doi: 10.7150/thno.31868. eCollection 2019.	2019
ALKBH5	Homo sapiens	Eraser	m6A	34438274	ALKBH5 promotes cadmium-induced transformation of human bronchial epithelial cells by regulating PTEN expression in an m6A-dependent manner	Ecotoxicol Environ Saf. 2021 Aug 23;224:112686. doi: 10.1016/j.ecoenv.2021.112686. Online ahead of print.	2021
ALKBH5	Homo sapiens	Eraser	m6A	34297301	ALKBH5 Promotes the Proliferation of Glioma Cells via Enhancing the mRNA Stability of G6PD	Neurochem Res. 2021 Nov;46(11):3003-3011. doi: 10.1007/s11064-021-03408-9. Epub 2021 Jul 23.	2021
ALKBH5	Homo sapiens	Eraser	m6A	34044094	ALKBH5-Modified HMGB1-STING Activation Contributes to Radiation Induced Liver Disease via Innate Immune Response	Int J Radiat Oncol Biol Phys. 2021 Oct 1;111(2):491-501. doi: 10.1016/j.ijrobp.2021.05.115. Epub 2021 May 24.	2021
ALKBH5	Homo sapiens	Eraser	m6A	32772918	ALKBH5 suppresses malignancy of hepatocellular carcinoma via m(6)A-guided epigenetic inhibition of LYPD1	Mol Cancer. 2020 Aug 10;19(1):123. doi: 10.1186/s12943-020-01239-w.	2020
ALKBH5	Homo sapiens	Eraser	m6A	31974865	DDX3 modulates cisplatin resistance in OSCC through ALKBH5-mediated m(6)A-demethylation of FOXM1 and NANOG	Apoptosis. 2020 Apr;25(3-4):233-246. doi: 10.1007/s10495-020-01591-8.	2020
ALKBH5	Homo sapiens	Eraser	m6A	32329191	RNA demethylase ALKBH5 promotes ovarian carcinogenesis in a simulated tumour microenvironment through stimulating NF-κB pathway	J Cell Mol Med. 2020 Jun;24(11):6137-6148. doi: 10.1111/jcmm.15228. Epub 2020 Apr 24.	2020
ALKBH5	Homo sapiens	Eraser	m6A	35114989	Demethylase ALKBH5 suppresses invasion of gastric cancer via PKMYT1 m6A modification	Mol Cancer. 2022 Feb 3;21(1):34. doi: 10.1186/s12943-022-01522-y.	2022
ALKBH5	Homo sapiens	Eraser	m6A	30870073	METTL3 and ALKBH5 oppositely regulate m(6)A modification of TFEB mRNA, which dictates the fate of hypoxia/reoxygenation-treated cardiomyocytes	Autophagy. 2019 Aug;15(8):1419-1437. doi: 10.1080/15548627.2019.1586246. Epub 2019 Mar 17.	2019
ALKBH5	Homo sapiens	Eraser	m6A	32566583	ALKBH5 promotes the proliferation of renal cell carcinoma by regulating AURKB expression in an m(6)A-dependent manner	Ann Transl Med. 2020 May;8(10):646. doi: 10.21037/atm-20-3079.	2020
ALKBH5	Homo sapiens	Eraser	m6A	30032148	ALKBH5 Inhibits Pancreatic Cancer Motility by Decreasing Long Non-Coding RNA KCNK15-AS1 Methylation	Cell Physiol Biochem. 2018;48(2):838-846. doi: 10.1159/000491915. Epub 2018 Jul 20.	2018
ALKBH5	Homo sapiens	Eraser	m6A	32656611	Dexmedetomidine Suppressed the Biological Behavior of HK-2 Cells Treated with LPS by Down-Regulating ALKBH5	Inflammation. 2020 Dec;43(6):2256-2263. doi: 10.1007/s10753-020-01293-y.	2020
ALKBH5	Homo sapiens	Eraser	m6A	31927006	N(6)-methyladenosine ALKBH5 promotes non-small cell lung cancer progress by regulating TIMP3 stability	Gene. 2020 Mar 20;731:144348. doi: 10.1016/j.gene.2020.144348. Epub 2020 Jan 9.	2020
CBLL1	Homo sapiens	Writer	m6A	31124298	CBLL1 is highly expressed in non-small cell lung cancer and promotes cell proliferation and invasion	Thorac Cancer. 2019 Jun;10(6):1479-1488. doi: 10.1111/1759-7714.13097. Epub 2019 May 23.	2019
FMR1	Homo sapiens	Reader	m6A	20473314	hnRNP C promotes APP translation by competing with FMRP for APP mRNA recruitment to P bodies	Nat Struct Mol Biol. 2010 Jun;17(6):732-9. doi: 10.1038/nsmb.1815. Epub 2010 May 16.	2010
HNRNPA1	Homo sapiens	Reader	m6A	24001602	HNRNPA1 regulates HMGCR alternative splicing and modulates cellular cholesterol metabolism	Hum Mol Genet. 2014 Jan 15;23(2):319-32. doi: 10.1093/hmg/ddt422. Epub 2013 Sep 2.	2014
HNRNPA2B1	Homo sapiens	Reader	m6A	32006618	Loss of hnRNPA2B1 inhibits malignant capability and promotes apoptosis via down-regulating Lin28B expression in ovarian cancer	Cancer Lett. 2020 Apr 10;475:43-52. doi: 10.1016/j.canlet.2020.01.029. Epub 2020 Jan 29.	2020
HNRNPA2B1	Homo sapiens	Reader	m6A	32246902	Integrative Analysis of NSCLC Identifies LINC01234 as an Oncogenic lncRNA that Interacts with HNRNPA2B1 and Regulates miR-106b Biogenesis	Mol Ther. 2020 Jun 3;28(6):1479-1493. doi: 10.1016/j.ymthe.2020.03.010. Epub 2020 Mar 19.	2020
HNRNPA2B1	Homo sapiens	Reader	m6A	34786210	Endoplasmic reticulum stress promotes sorafenib resistance via miR-188-5p/hnRNPA2B1-mediated upregulation of PKM2 in hepatocellular carcinoma	Mol Ther Nucleic Acids. 2021 Oct 1;26:1051-1065. doi: 10.1016/j.omtn.2021.09.014. eCollection 2021 Dec 3.	2021
HNRNPA2B1	Homo sapiens	Reader	m6A	21642356	Fyn requires HnRNPA2B1 and Sam68 to synergistically regulate apoptosis in pancreatic cancer	Carcinogenesis. 2011 Oct;32(10):1419-26. doi: 10.1093/carcin/bgr088. Epub 2011 Jun 3.	2011
HNRNPA2B1	Homo sapiens	Reader	m6A	32698890	Long non-coding RNA H19 promotes colorectal cancer metastasis via binding to hnRNPA2B1	J Exp Clin Cancer Res. 2020 Jul 22;39(1):141. doi: 10.1186/s13046-020-01619-6.	2020
HNRNPA2B1	Homo sapiens	Reader	m6A	31926942	ISG15 suppresses translation of ABCC2 via ISGylation of hnRNPA2B1 and enhances drug sensitivity in cisplatin resistant ovarian cancer cells	Biochim Biophys Acta Mol Cell Res. 2020 Apr;1867(4):118647. doi: 10.1016/j.bbamcr.2020.118647. Epub 2020 Jan 9.	2020
HNRNPA2B1	Homo sapiens	Reader	m6A	32669614	The HNRNPA2B1-MST1R-Akt axis contributes to epithelial-to-mesenchymal transition in head and neck cancer	Lab Invest. 2020 Dec;100(12):1589-1601. doi: 10.1038/s41374-020-0466-8. Epub 2020 Jul 15.	2020
HNRNPA2B1	Homo sapiens	Reader	m6A	30979372	m(6)A-induced lncRNA RP11 triggers the dissemination of colorectal cancer cells via upregulation of Zeb1	Mol Cancer. 2019 Apr 13;18(1):87. doi: 10.1186/s12943-019-1014-2.	2019
HNRNPA2B1	Homo sapiens	Reader	m6A	34805798	HNRNPA2B1 as a trigger of RNA switch modulates the miRNA-mediated regulation of CDK6	iScience. 2021 Oct 25;24(11):103345. doi: 10.1016/j.isci.2021.103345. eCollection 2021 Nov 19.	2021
HNRNPA2B1	Homo sapiens	Reader	m6A	23495120	Heterogeneous nuclear ribonucleoprotein A2/B1 regulates the self-renewal and pluripotency of human embryonic stem cells via the control of the G1/S transition	Stem Cells. 2013 Dec;31(12):2647-58. doi: 10.1002/stem.1366.	2013
HNRNPA2B1	Homo sapiens	Reader	m6A	34044823	hnRNPA2B1 regulates the alternative splicing of BIRC5 to promote gastric cancer progression	Cancer Cell Int. 2021 May 27;21(1):281. doi: 10.1186/s12935-021-01968-y.	2021
HNRNPA2B1	Homo sapiens	Reader	m6A	33794982	HNRNPA2B1 promotes multiple myeloma progression by increasing AKT3 expression via m6A-dependent stabilization of ILF3 mRNA	J Hematol Oncol. 2021 Apr 1;14(1):54. doi: 10.1186/s13045-021-01066-6.	2021
HNRNPA2B1	Homo sapiens	Reader	m6A	33134163	m(6)A Reader HNRNPA2B1 Promotes Esophageal Cancer Progression via Up-Regulation of ACLY and ACC1	Front Oncol. 2020 Sep 29;10:553045. doi: 10.3389/fonc.2020.553045. eCollection 2020.	2020
HNRNPA2B1	Homo sapiens	Reader	m6A	28077929	HNRNPA2B1 regulates the epithelial-mesenchymal transition in pancreatic cancer cells through the ERK/snail signalling pathway	Cancer Cell Int. 2017 Jan 10;17:12. doi: 10.1186/s12935-016-0368-4. eCollection 2017.	2017
HNRNPA2B1	Homo sapiens	Reader	m6A	32814086	Linc01232 promotes the metastasis of pancreatic cancer by suppressing the ubiquitin-mediated degradation of HNRNPA2B1 and activating the A-Raf-induced MAPK/ERK signaling pathway	Cancer Lett. 2020 Dec 1;494:107-120. doi: 10.1016/j.canlet.2020.08.001. Epub 2020 Aug 16.	2020
HNRNPA2B1	Homo sapiens	Reader	m6A	33649796	lncRNA ST3GAL6‑AS1 promotes invasion by inhibiting hnRNPA2B1‑mediated ST3GAL6 expression in multiple myeloma	Int J Oncol. 2021 Apr;58(4):5. doi: 10.3892/ijo.2021.5185. Epub 2021 Mar 2.	2021
HNRNPA2B1	Homo sapiens	Reader	m6A	34277606	HNRNPA2B1 Affects the Prognosis of Esophageal Cancer by Regulating the miR-17-92 Cluster	Front Cell Dev Biol. 2021 Jun 30;9:658642. doi: 10.3389/fcell.2021.658642. eCollection 2021.	2021
HNRNPC	Homo sapiens	Reader	m6A	33937074	Suppression of Heterogeneous Nuclear Ribonucleoprotein C Inhibit Hepatocellular Carcinoma Proliferation, Migration, and Invasion via Ras/MAPK Signaling Pathway	Front Oncol. 2021 Apr 16;11:659676. doi: 10.3389/fonc.2021.659676. eCollection 2021.	2021
HNRNPC	Homo sapiens	Reader	m6A	34271104	HNRNPC impedes m(6)A-dependent anti-metastatic alternative splicing events in pancreatic ductal adenocarcinoma	Cancer Lett. 2021 Oct 10;518:196-206. doi: 10.1016/j.canlet.2021.07.016. Epub 2021 Jul 13.	2021
HNRNPC	Homo sapiens	Reader	m6A	22907752	Heterogeneous nuclear ribonucleoprotein C1/C2 controls the metastatic potential of glioblastoma by regulating PDCD4	Mol Cell Biol. 2012 Oct;32(20):4237-44. doi: 10.1128/MCB.00443-12. Epub 2012 Aug 20.	2012
IGF2BP1	Homo sapiens	Reader	m6A	32123162	Long noncoding RNA TRPM2-AS acts as a microRNA sponge of miR-612 to promote gastric cancer progression and radioresistance	Oncogenesis. 2020 Mar 2;9(3):29. doi: 10.1038/s41389-020-0215-2.	2020
IGF2BP1	Homo sapiens	Reader	m6A	32990800	LncRNA PCAT6 Regulated by YY1 Accelerates the Progression of Glioblastoma via miR-513/IGF2BP1	Neurochem Res. 2020 Dec;45(12):2894-2902. doi: 10.1007/s11064-020-03138-4. Epub 2020 Sep 29.	2020
IGF2BP1	Homo sapiens	Reader	m6A	32583425	LINC01426 contributes to clear cell renal cell carcinoma progression by modulating CTBP1/miR-423-5p/FOXM1 axis via interacting with IGF2BP1	J Cell Physiol. 2021 Jan;236(1):427-439. doi: 10.1002/jcp.29871. Epub 2020 Jun 24.	2021
IGF2BP1	Homo sapiens	Reader	m6A	25670861	MicroRNA-873 (miRNA-873) inhibits glioblastoma tumorigenesis and metastasis by suppressing the expression of IGF2BP1	J Biol Chem. 2015 Apr 3;290(14):8938-48. doi: 10.1074/jbc.M114.624700. Epub 2015 Feb 10.	2015
IGF2BP1	Homo sapiens	Reader	m6A	33582561	METTL3/IGF2BP1/CD47 contributes to the sublethal heat treatment induced mesenchymal transition in HCC	Biochem Biophys Res Commun. 2021 Mar 26;546:169-177. doi: 10.1016/j.bbrc.2021.01.085. Epub 2021 Feb 12.	2021
IGF2BP1	Homo sapiens	Reader	m6A	33614233	Blocking the IGF2BP1-promoted glucose metabolism of colon cancer cells via direct de-stabilizing mRNA of the LDHA enhances anticancer effects	Mol Ther Nucleic Acids. 2021 Jan 1;23:835-846. doi: 10.1016/j.omtn.2020.12.020. eCollection 2021 Mar 5.	2021
IGF2BP1	Homo sapiens	Reader	m6A	33391523	IGF2BP1 overexpression stabilizes PEG10 mRNA in an m6A-dependent manner and promotes endometrial cancer progression	Theranostics. 2021 Jan 1;11(3):1100-1114. doi: 10.7150/thno.49345. eCollection 2021.	2021
IGF2BP1	Homo sapiens	Reader	m6A	32761127	The oncofetal RNA-binding protein IGF2BP1 is a druggable, post-transcriptional super-enhancer of E2F-driven gene expression in cancer	Nucleic Acids Res. 2020 Sep 4;48(15):8576-8590. doi: 10.1093/nar/gkaa653.	2020
IGF2BP1	Homo sapiens	Reader	m6A	33829040	IGF2BP1, a Conserved Regulator of RNA Turnover in Cancer	Front Mol Biosci. 2021 Mar 22;8:632219. doi: 10.3389/fmolb.2021.632219. eCollection 2021.	2021
IGF2BP1	Homo sapiens	Reader	m6A	27239736	Defining the significance of IGF2BP1 overexpression in t(12;21)(p13;q22)-positive leukemia REH cells	Leuk Res. 2016 Aug;47:16-21. doi: 10.1016/j.leukres.2016.05.009. Epub 2016 May 17.	2016
IGF2BP1	Homo sapiens	Reader	m6A	33629308	LINC00483 is regulated by IGF2BP1 and participates in the progression of breast cancer	Eur Rev Med Pharmacol Sci. 2021 Feb;25(3):1379-1386. doi: 10.26355/eurrev_202102_24846.	2021
IGF2BP1	Homo sapiens	Reader	m6A	33853613	CircPTPRA blocks the recognition of RNA N(6)-methyladenosine through interacting with IGF2BP1 to suppress bladder cancer progression	Mol Cancer. 2021 Apr 14;20(1):68. doi: 10.1186/s12943-021-01359-x.	2021
IGF2BP1	Homo sapiens	Reader	m6A	19029303	Control of c-myc mRNA stability by IGF2BP1-associated cytoplasmic RNPs	RNA. 2009 Jan;15(1):104-15. doi: 10.1261/rna.1175909. Epub 2008 Nov 24.	2009
IGF2BP1	Homo sapiens	Reader	m6A	33747724	PADI2-Catalyzed MEK1 Citrullination Activates ERK1/2 and Promotes IGF2BP1-Mediated SOX2 mRNA Stability in Endometrial Cancer	Adv Sci (Weinh). 2021 Jan 29;8(6):2002831. doi: 10.1002/advs.202002831. eCollection 2021 Mar.	2021
IGF2BP1	Homo sapiens	Reader	m6A	34514861	IGF2BP1 Promotes the Liver Cancer Stem Cell Phenotype by Regulating MGAT5 mRNA Stability by m6A RNA Methylation	Stem Cells Dev. 2021 Nov;30(22):1115-1125. doi: 10.1089/scd.2021.0153. Epub 2021 Nov 2.	2021
IGF2BP1	Homo sapiens	Reader	m6A	32509177	N6-methyladenosine methyltransferase METTL3 promotes colorectal cancer cell proliferation through enhancing MYC expression	Am J Transl Res. 2020 May 15;12(5):1789-1806. eCollection 2020.	2020
IGF2BP1	Homo sapiens	Reader	m6A	32245947	An oncopeptide regulates m(6)A recognition by the m(6)A reader IGF2BP1 and tumorigenesis	Nat Commun. 2020 Apr 3;11(1):1685. doi: 10.1038/s41467-020-15403-9.	2020
IGF2BP1	Homo sapiens	Reader	m6A	22151897	MicroRNA-494 suppresses cell proliferation and induces senescence in A549 lung cancer cells	Cell Prolif. 2012 Feb;45(1):32-8. doi: 10.1111/j.1365-2184.2011.00798.x. Epub 2011 Dec 13.	2012
IGF2BP1	Homo sapiens	Reader	m6A	28846937	A Novel IMP1 Inhibitor, BTYNB, Targets c-Myc and Inhibits Melanoma and Ovarian Cancer Cell Proliferation	Transl Oncol. 2017 Oct;10(5):818-827. doi: 10.1016/j.tranon.2017.07.008. Epub 2017 Aug 29.	2017
IGF2BP1	Homo sapiens	Reader	m6A	25889892	miRNA-196b inhibits cell proliferation and induces apoptosis in HepG2 cells by targeting IGF2BP1	Mol Cancer. 2015 Apr 8;14:79. doi: 10.1186/s12943-015-0349-6.	2015
IGF2BP1	Homo sapiens	Reader	m6A	33469161	A novel hypoxic long noncoding RNA KB-1980E6.3 maintains breast cancer stem cell stemness via interacting with IGF2BP1 to facilitate c-Myc mRNA stability	Oncogene. 2021 Mar;40(9):1609-1627. doi: 10.1038/s41388-020-01638-9. Epub 2021 Jan 19.	2021
IGF2BP1	Homo sapiens	Reader	m6A	24395596	Insulin-like growth factor 2 mRNA-binding protein 1 (IGF2BP1) is an important protumorigenic factor in hepatocellular carcinoma	Hepatology. 2014 May;59(5):1900-11. doi: 10.1002/hep.26997. Epub 2014 Apr 1.	2014
IGF2BP1	Homo sapiens	Reader	m6A	34707107	RBM15 promotes hepatocellular carcinoma progression by regulating N6-methyladenosine modification of YES1 mRNA in an IGF2BP1-dependent manner	Cell Death Discov. 2021 Oct 27;7(1):315. doi: 10.1038/s41420-021-00703-w.	2021
IGF2BP1	Homo sapiens	Reader	m6A	28677801	Modulation of IGF2BP1 by long non-coding RNA HCG11 suppresses apoptosis of hepatocellular carcinoma cells via MAPK signaling transduction	Int J Oncol. 2017 Sep;51(3):791-800. doi: 10.3892/ijo.2017.4066. Epub 2017 Jul 5.	2017
IGF2BP1	Homo sapiens	Reader	m6A	23677615	IGF2BP1 promotes mesenchymal cell properties and migration of tumor-derived cells by enhancing the expression of LEF1 and SNAI2 (SLUG)	Nucleic Acids Res. 2013 Jul;41(13):6618-36. doi: 10.1093/nar/gkt410. Epub 2013 May 15.	2013
IGF2BP1	Homo sapiens	Reader	m6A	26852652	ETV6/RUNX1 transcript is a target of RNA-binding protein IGF2BP1 in t(12;21)(p13;q22)-positive acute lymphoblastic leukemia	Blood Cells Mol Dis. 2016 Mar;57:30-4. doi: 10.1016/j.bcmd.2015.11.006. Epub 2015 Nov 15.	2016
IGF2BP1	Homo sapiens	Reader	m6A	24704827	IGF2BP1 controls cell death and drug resistance in rhabdomyosarcomas by regulating translation of cIAP1	Oncogene. 2015 Mar 19;34(12):1532-41. doi: 10.1038/onc.2014.90. Epub 2014 Apr 7.	2015
IGF2BP1	Homo sapiens	Reader	m6A	30790682	A novel, liver-specific long noncoding RNA LINC01093 suppresses HCC progression by interaction with IGF2BP1 to facilitate decay of GLI1 mRNA	Cancer Lett. 2019 May 28;450:98-109. doi: 10.1016/j.canlet.2019.02.033. Epub 2019 Feb 18.	2019
IGF2BP1	Homo sapiens	Reader	m6A	30503558	Triptonide inhibits human nasopharyngeal carcinoma cell growth via disrupting Lnc-RNA THOR-IGF2BP1 signaling	Cancer Lett. 2019 Feb 28;443:13-24. doi: 10.1016/j.canlet.2018.11.028. Epub 2018 Nov 29.	2019
IGF2BP1	Homo sapiens	Reader	m6A	30371874	IGF2BP1 promotes SRF-dependent transcription in cancer in a m6A- and miRNA-dependent manner	Nucleic Acids Res. 2019 Jan 10;47(1):375-390. doi: 10.1093/nar/gky1012.	2019
IGF2BP1	Homo sapiens	Reader	m6A	22279049	IGF2BP1 promotes cell migration by regulating MK5 and PTEN signaling	Genes Dev. 2012 Jan 15;26(2):176-89. doi: 10.1101/gad.177642.111.	2012
IGF2BP1	Homo sapiens	Reader	m6A	23728852	Posttranscriptional destabilization of the liver-specific long noncoding RNA HULC by the IGF2 mRNA-binding protein 1 (IGF2BP1)	Hepatology. 2013 Nov;58(5):1703-12. doi: 10.1002/hep.26537. Epub 2013 Aug 7.	2013
IGF2BP1	Homo sapiens	Reader	m6A	30543563	Protein kinase C-α is upregulated by IMP1 in melanoma and is linked to poor survival	Melanoma Res. 2019 Oct;29(5):539-543. doi: 10.1097/CMR.0000000000000558.	2019
IGF2BP2	Homo sapiens	Reader	m6A	33758932	microRNA-320b suppresses HNF4G and IGF2BP2 expression to inhibit angiogenesis and tumor growth of lung cancer	Carcinogenesis. 2021 May 28;42(5):762-771. doi: 10.1093/carcin/bgab023.	2021
IGF2BP2	Homo sapiens	Reader	m6A	31852504	Up-regulation of IGF2BP2 by multiple mechanisms in pancreatic cancer promotes cancer proliferation by activating the PI3K/Akt signaling pathway	J Exp Clin Cancer Res. 2019 Dec 18;38(1):497. doi: 10.1186/s13046-019-1470-y.	2019
IGF2BP2	Homo sapiens	Reader	m6A	34340128	IGF2BP2 knockdown suppresses thyroid cancer progression by reducing the expression of long non-coding RNA HAGLR	Pathol Res Pract. 2021 Sep;225:153550. doi: 10.1016/j.prp.2021.153550. Epub 2021 Jul 13.	2021
IGF2BP2	Homo sapiens	Reader	m6A	33884031	IGF2BP2 knockdown inhibits LPS-induced pyroptosis in BEAS-2B cells by targeting caspase 4, a crucial molecule of the non-canonical pyroptosis pathway	Exp Ther Med. 2021 Jun;21(6):593. doi: 10.3892/etm.2021.10025. Epub 2021 Apr 8.	2021
IGF2BP2	Homo sapiens	Reader	m6A	32713259	IGF2BP2 stabilized FBXL19-AS1 regulates the blood-tumour barrier permeability by negatively regulating ZNF765 by STAU1-mediated mRNA decay	RNA Biol. 2020 Dec;17(12):1777-1788. doi: 10.1080/15476286.2020.1795583. Epub 2020 Jul 25.	2020
IGF2BP2	Homo sapiens	Reader	m6A	33224879	IGF2BP2 Promotes Liver Cancer Growth Through an m6A-FEN1-Dependent Mechanism	Front Oncol. 2020 Nov 2;10:578816. doi: 10.3389/fonc.2020.578816. eCollection 2020.	2020
IGF2BP2	Homo sapiens	Reader	m6A	34218464	LncRNA MSC-AS1 motivates the development of melanoma by binding to miR-302a-3p and recruiting IGF2BP2 to elevate LEF1 expression	Exp Dermatol. 2021 Dec;30(12):1764-1774. doi: 10.1111/exd.14427. Epub 2021 Jul 12.	2021
IGF2BP2	Homo sapiens	Reader	m6A	32281240	Wilms' tumour 1-associating protein inhibits endothelial cell angiogenesis by m6A-dependent epigenetic silencing of desmoplakin in brain arteriovenous malformation	J Cell Mol Med. 2020 May;24(9):4981-4991. doi: 10.1111/jcmm.15101. Epub 2020 Apr 13.	2020
IGF2BP2	Homo sapiens	Reader	m6A	27153315	IGF2BP2 promotes colorectal cancer cell proliferation and survival through interfering with RAF-1 degradation by miR-195	FEBS Lett. 2016 Jun;590(11):1641-50. doi: 10.1002/1873-3468.12205. Epub 2016 May 24.	2016
IGF2BP2	Homo sapiens	Reader	m6A	34347395	The m6A writers regulated by the IL-6/STAT3 inflammatory pathway facilitate cancer cell stemness in cholangiocarcinoma	Cancer Biol Med. 2021 Aug 4;19(3):343-57. doi: 10.20892/j.issn.2095-3941.2020.0661. Online ahead of print.	2021
IGF2BP2	Homo sapiens	Reader	m6A	34645788	m(6)A reader IGF2BP2-stabilized CASC9 accelerates glioblastoma aerobic glycolysis by enhancing HK2 mRNA stability	Cell Death Discov. 2021 Oct 13;7(1):292. doi: 10.1038/s41420-021-00674-y.	2021
IGF2BP2	Homo sapiens	Reader	m6A	33312756	Oncogenic Role of Long Noncoding RNAMALAT1 in Thyroid Cancer Progression through Regulation of the miR-204/IGF2BP2/m6A-MYC Signaling	Mol Ther Nucleic Acids. 2020 Sep 26;23:1-12. doi: 10.1016/j.omtn.2020.09.023. eCollection 2021 Mar 5.	2020
IGF2BP2	Homo sapiens	Reader	m6A	31230592	METTL3 facilitates tumor progression via an m(6)A-IGF2BP2-dependent mechanism in colorectal carcinoma	Mol Cancer. 2019 Jun 24;18(1):112. doi: 10.1186/s12943-019-1038-7.	2019
IGF2BP2	Homo sapiens	Reader	m6A	34168980	N6-Methyladenosine Modification of LncRNA DUXAP9 Promotes Renal Cancer Cells Proliferation and Motility by Activating the PI3K/AKT Signaling Pathway	Front Oncol. 2021 Jun 8;11:641833. doi: 10.3389/fonc.2021.641833. eCollection 2021.	2021
IGF2BP2	Homo sapiens	Reader	m6A	26160756	miR-1275: A single microRNA that targets the three IGF2-mRNA-binding proteins hindering tumor growth in hepatocellular carcinoma	FEBS Lett. 2015 Aug 4;589(17):2257-65. doi: 10.1016/j.febslet.2015.06.038. Epub 2015 Jul 6.	2015
IGF2BP2	Homo sapiens	Reader	m6A	32868105	HMGA2-mediated tumorigenesis through angiogenesis in leiomyoma	Fertil Steril. 2020 Nov;114(5):1085-1096. doi: 10.1016/j.fertnstert.2020.05.036. Epub 2020 Aug 28.	2020
IGF2BP2	Homo sapiens	Reader	m6A	31804607	IGF2BP2 regulates DANCR by serving as an N6-methyladenosine reader	Cell Death Differ. 2020 Jun;27(6):1782-1794. doi: 10.1038/s41418-019-0461-z. Epub 2019 Dec 5.	2020
IGF2BP2	Homo sapiens	Reader	m6A	34386421	Long Non-Coding RNA CCAT2 Promotes the Development of Esophageal Squamous Cell Carcinoma by Inhibiting miR-200b to Upregulate the IGF2BP2/TK1 Axis	Front Oncol. 2021 Jul 27;11:680642. doi: 10.3389/fonc.2021.680642. eCollection 2021.	2021
IGF2BP2	Homo sapiens	Reader	m6A	34345216	SUMOylation of IGF2BP2 promotes vasculogenic mimicry of glioma via regulating OIP5-AS1/miR-495-3p axis	Int J Biol Sci. 2021 Jul 13;17(11):2912-2930. doi: 10.7150/ijbs.58035. eCollection 2021.	2021
IGF2BP2	Homo sapiens	Reader	m6A	34753397	Insulin-like growth factor 2 mRNA binding protein 2 regulates proliferation, migration, and angiogenesis of keratinocytes by modulating heparanase stability	Bioengineered. 2021 Dec;12(2):11267-11276. doi: 10.1080/21655979.2021.2002495.	2021
IGF2BP2	Homo sapiens	Reader	m6A	34630126	LINC01001 Promotes Progression of Crizotinib-Resistant NSCLC by Modulating IGF2BP2/MYC Axis	Front Pharmacol. 2021 Sep 24;12:759267. doi: 10.3389/fphar.2021.759267. eCollection 2021.	2021
IGF2BP2	Homo sapiens	Reader	m6A	34309973	IGF2BP2 promotes the progression of colorectal cancer through a YAP-dependent mechanism	Cancer Sci. 2021 Oct;112(10):4087-4099. doi: 10.1111/cas.15083. Epub 2021 Aug 3.	2021
IGF2BP3	Homo sapiens	Reader	m6A	29212181	Insulin-like growth factor 2 mRNA binding protein 3 (IGF2BP3) promotes lung tumorigenesis via attenuating p53 stability	Oncotarget. 2017 Sep 27;8(55):93672-93687. doi: 10.18632/oncotarget.21280. eCollection 2017 Nov 7.	2017
IGF2BP3	Homo sapiens	Reader	m6A	24457969	Role of IGF2BP3 in trophoblast cell invasion and migration	Cell Death Dis. 2014 Jan 23;5(1):e1025. doi: 10.1038/cddis.2013.545.	2014
IGF2BP3	Homo sapiens	Reader	m6A	28399871	IGF2BP3 functions as a potential oncogene and is a crucial target of miR-34a in gastric carcinogenesis	Mol Cancer. 2017 Apr 11;16(1):77. doi: 10.1186/s12943-017-0647-2.	2017
IGF2BP3	Homo sapiens	Reader	m6A	33872988	KIF18A knockdown reduces proliferation, migration, invasion and enhances radiosensitivity of esophageal cancer	Biochem Biophys Res Commun. 2021 Jun 11;557:192-198. doi: 10.1016/j.bbrc.2021.04.020. Epub 2021 Apr 16.	2021
IGF2BP3	Homo sapiens	Reader	m6A	32993738	RNA N6-methyladenosine reader IGF2BP3 regulates cell cycle and angiogenesis in colon cancer	J Exp Clin Cancer Res. 2020 Sep 29;39(1):203. doi: 10.1186/s13046-020-01714-8.	2020
IGF2BP3	Homo sapiens	Reader	m6A	26522719	Oncofetal protein IGF2BP3 facilitates the activity of proto-oncogene protein eIF4E through the destabilization of EIF4E-BP2 mRNA	Oncogene. 2016 Jul 7;35(27):3495-502. doi: 10.1038/onc.2015.410. Epub 2015 Nov 2.	2016
IGF2BP3	Homo sapiens	Reader	m6A	34621671	Knockdown of m6A Reader IGF2BP3 Inhibited Hypoxia-Induced Cell Migration and Angiogenesis by Regulating Hypoxia Inducible Factor-1α in Stomach Cancer	Front Oncol. 2021 Sep 21;11:711207. doi: 10.3389/fonc.2021.711207. eCollection 2021.	2021
IGF2BP3	Homo sapiens	Reader	m6A	32339511	METTL3 regulates the malignancy of cervical cancer via post-transcriptional regulation of RAB2B	Eur J Pharmacol. 2020 Jul 15;879:173134. doi: 10.1016/j.ejphar.2020.173134. Epub 2020 Apr 24.	2020
IGF2BP3	Homo sapiens	Reader	m6A	28193878	THADA fusion is a mechanism of IGF2BP3 activation and IGF1R signaling in thyroid cancer	Proc Natl Acad Sci U S A. 2017 Feb 28;114(9):2307-2312. doi: 10.1073/pnas.1614265114. Epub 2017 Feb 13.	2017
IGF2BP3	Homo sapiens	Reader	m6A	33293428	DMDRMR-Mediated Regulation of m(6)A-Modified CDK4 by m(6)A Reader IGF2BP3 Drives ccRCC Progression	Cancer Res. 2021 Feb 15;81(4):923-934. doi: 10.1158/0008-5472.CAN-20-1619. Epub 2020 Dec 8.	2021
IGF2BP3	Homo sapiens	Reader	m6A	33948366	Binding of RNA m6A by IGF2BP3 triggers chemoresistance of HCT8 cells via upregulation of ABCB1	Am J Cancer Res. 2021 Apr 15;11(4):1428-1445. eCollection 2021.	2021
IGF2BP3	Homo sapiens	Reader	m6A	30797711	Blockade of miR-3614 maturation by IGF2BP3 increases TRIM25 expression and promotes breast cancer cell proliferation	EBioMedicine. 2019 Mar;41:357-369. doi: 10.1016/j.ebiom.2018.12.061. Epub 2019 Feb 20.	2019
IGF2BP3	Homo sapiens	Reader	m6A	34703650	Circular RNA circ-TNPO3 suppresses metastasis of GC by acting as a protein decoy for IGF2BP3 to regulate the expression of MYC and SNAIL	Mol Ther Nucleic Acids. 2021 Aug 28;26:649-664. doi: 10.1016/j.omtn.2021.08.029. eCollection 2021 Dec 3.	2021
IGF2BP3	Homo sapiens	Reader	m6A	27210763	IGF2BP3 Modulates the Interaction of Invasion-Associated Transcripts with RISC	Cell Rep. 2016 May 31;15(9):1876-83. doi: 10.1016/j.celrep.2016.04.083. Epub 2016 May 19.	2016
IGF2BP3	Homo sapiens	Reader	m6A	26327240	An isocorydine derivative (d-ICD) inhibits drug resistance by downregulating IGF2BP3 expression in hepatocellular carcinoma	Oncotarget. 2015 Sep 22;6(28):25149-60. doi: 10.18632/oncotarget.4438.	2015
IGF2BP3	Homo sapiens	Reader	m6A	32560817	Ubiquitination of IGF2BP3 by E3 ligase MKRN2 regulates the proliferation and migration of human neuroblastoma SHSY5Y cells	Biochem Biophys Res Commun. 2020 Aug 13;529(1):43-50. doi: 10.1016/j.bbrc.2020.05.112. Epub 2020 Jun 5.	2020
IGF2BP3	Homo sapiens	Reader	m6A	33028109	Long Noncoding RNA KCNMB2-AS1 Stabilized by N(6)-Methyladenosine Modification Promotes Cervical Cancer Growth Through Acting as a Competing Endogenous RNA	Cell Transplant. 2020 Jan-Dec;29:963689720964382. doi: 10.1177/0963689720964382.	2020
IGF2BP3	Homo sapiens	Reader	m6A	32724385	IGF2BP3 and miR191-5p synergistically increase HCC cell invasiveness by altering ZO-1 expression	Oncol Lett. 2020 Aug;20(2):1423-1431. doi: 10.3892/ol.2020.11693. Epub 2020 May 30.	2020
IGF2BP3	Homo sapiens	Reader	m6A	34326314	EGR2-mediated regulation of m(6)A reader IGF2BP proteins drive RCC tumorigenesis and metastasis via enhancing S1PR3 mRNA stabilization	Cell Death Dis. 2021 Jul 29;12(8):750. doi: 10.1038/s41419-021-04038-3.	2021
IGF2BP3	Homo sapiens	Reader	m6A	29731738	Insulin-Like Growth Factor 2 mRNA-Binding Protein 3 Influences Sensitivity to Anti-IGF System Agents Through the Translational Regulation of IGF1R	Front Endocrinol (Lausanne). 2018 Apr 20;9:178. doi: 10.3389/fendo.2018.00178. eCollection 2018.	2018
IGF2BP3	Homo sapiens	Reader	m6A	26974154	RNA-binding protein IGF2BP3 targeting of oncogenic transcripts promotes hematopoietic progenitor proliferation	J Clin Invest. 2016 Apr 1;126(4):1495-511. doi: 10.1172/JCI80046. Epub 2016 Mar 14.	2016
LRPPRC	Homo sapiens	Reader	m6A	34671012	LncRNA SNHG17 interacts with LRPPRC to stabilize c-Myc protein and promote G1/S transition and cell proliferation	Cell Death Dis. 2021 Oct 20;12(11):970. doi: 10.1038/s41419-021-04238-x.	2021
LRPPRC	Homo sapiens	Reader	m6A	34589577	LRPPRC regulates metastasis and glycolysis by modulating autophagy and the ROS/HIF1-α pathway in retinoblastoma	Mol Ther Oncolytics. 2021 Jun 24;22:582-591. doi: 10.1016/j.omto.2021.06.009. eCollection 2021 Sep 24.	2021
LRPPRC	Homo sapiens	Reader	m6A	30660488	DANCR Promotes Metastasis and Proliferation in Bladder Cancer Cells by Enhancing IL-11-STAT3 Signaling and CCND1 Expression	Mol Ther. 2019 Feb 6;27(2):326-341. doi: 10.1016/j.ymthe.2018.12.015. Epub 2019 Jan 9.	2019
METTL14	Homo sapiens	Writer	m6A	34288797	N6-methyladenosine (m6A)-mediated up-regulation of long noncoding RNA LINC01320 promotes the proliferation, migration, and invasion of gastric cancer via miR495-5p/RAB19 axis	Bioengineered. 2021 Dec;12(1):4081-4091. doi: 10.1080/21655979.2021.1953210.	2021
METTL14	Homo sapiens	Writer	m6A	32323801	METTL14 promotes the migration and invasion of breast cancer cells by modulating N6‑methyladenosine and hsa‑miR‑146a‑5p expression	Oncol Rep. 2020 May;43(5):1375-1386. doi: 10.3892/or.2020.7515. Epub 2020 Feb 24.	2020
METTL14	Homo sapiens	Writer	m6A	34733365	Knockdown of METTL14 suppresses the malignant progression of non-small cell lung cancer by reducing Twist expression	Oncol Lett. 2021 Dec;22(6):847. doi: 10.3892/ol.2021.13108. Epub 2021 Oct 21.	2021
METTL14	Homo sapiens	Writer	m6A	34586620	METTL14-Mediated miR-30c-1-3p Maturation Represses the Progression of Lung Cancer via Regulation of MARCKSL1 Expression	Mol Biotechnol. 2022 Feb;64(2):199-212. doi: 10.1007/s12033-021-00406-8. Epub 2021 Sep 29.	2022
METTL14	Homo sapiens	Writer	m6A	33664855	Downregulated METTL14 accumulates BPTF that reinforces super-enhancers and distal lung metastasis via glycolytic reprogramming in renal cell carcinoma	Theranostics. 2021 Jan 26;11(8):3676-3693. doi: 10.7150/thno.55424. eCollection 2021.	2021
METTL14	Homo sapiens	Writer	m6A	31159832	The m(6)A-suppressed P2RX6 activation promotes renal cancer cells migration and invasion through ATP-induced Ca(2+) influx modulating ERK1/2 phosphorylation and MMP9 signaling pathway	J Exp Clin Cancer Res. 2019 Jun 3;38(1):233. doi: 10.1186/s13046-019-1223-y.	2019
METTL14	Homo sapiens	Writer	m6A	34648132	METTL14 promotes doxorubicin-induced cardiomyocyte ferroptosis by regulating the KCNQ1OT1-miR-7-5p-TFRC axis	Cell Biol Toxicol. 2021 Oct 14. doi: 10.1007/s10565-021-09660-7. Online ahead of print.	2021
METTL14	Homo sapiens	Writer	m6A	34412584	Human umbilical cord mesenchymal stem cells deliver exogenous miR-26a-5p via exosomes to inhibit nucleus pulposus cell pyroptosis through METTL14/NLRP3	Mol Med. 2021 Aug 19;27(1):91. doi: 10.1186/s10020-021-00355-7.	2021
METTL14	Homo sapiens	Writer	m6A	34508078	TNF-α-mediated m(6)A modification of ELMO1 triggers directional migration of mesenchymal stem cell in ankylosing spondylitis	Nat Commun. 2021 Sep 10;12(1):5373. doi: 10.1038/s41467-021-25710-4.	2021
METTL14	Homo sapiens	Writer	m6A	34131102	METTL14 promotes tumorigenesis by regulating lncRNA OIP5-AS1/miR-98/ADAMTS8 signaling in papillary thyroid cancer	Cell Death Dis. 2021 Jun 15;12(6):617. doi: 10.1038/s41419-021-03891-6.	2021
METTL14	Homo sapiens	Writer	m6A	31760940	Mettl14 inhibits bladder TIC self-renewal and bladder tumorigenesis through N(6)-methyladenosine of Notch1	Mol Cancer. 2019 Nov 25;18(1):168. doi: 10.1186/s12943-019-1084-1.	2019
METTL14	Homo sapiens	Writer	m6A	27774652	METTL14 suppresses the metastatic potential of hepatocellular carcinoma by modulating N(6) -methyladenosine-dependent primary MicroRNA processing	Hepatology. 2017 Feb;65(2):529-543. doi: 10.1002/hep.28885. Epub 2016 Dec 24.	2017
METTL14	Homo sapiens	Writer	m6A	34609072	Hypoxia blocks ferroptosis of hepatocellular carcinoma via suppression of METTL14 triggered YTHDF2-dependent silencing of SLC7A11	J Cell Mol Med. 2021 Nov;25(21):10197-10212. doi: 10.1111/jcmm.16957. Epub 2021 Oct 5.	2021
METTL14	Homo sapiens	Writer	m6A	29290617	METTL14 Inhibits Hematopoietic Stem/Progenitor Differentiation and Promotes Leukemogenesis via mRNA m(6)A Modification	Cell Stem Cell. 2018 Feb 1;22(2):191-205.e9. doi: 10.1016/j.stem.2017.11.016. Epub 2017 Dec 28.	2018
METTL14	Homo sapiens	Writer	m6A	31839484	RETRACTED: METTL14 Suppresses CRC Progression via Regulating N6-Methyladenosine-Dependent Primary miR-375 Processing	Mol Ther. 2020 Feb 5;28(2):599-612. doi: 10.1016/j.ymthe.2019.11.016. Epub 2019 Nov 20.	2020
METTL14	Homo sapiens	Writer	m6A	33657363	Post-transcriptional regulation of antiviral gene expression by N6-methyladenosine	Cell Rep. 2021 Mar 2;34(9):108798. doi: 10.1016/j.celrep.2021.108798.	2021
METTL14	Homo sapiens	Writer	m6A	34813676	Methyltransferase-like 14 suppresses growth and metastasis of renal cell carcinoma by decreasing long noncoding RNA NEAT1	Cancer Sci. 2022 Feb;113(2):446-458. doi: 10.1111/cas.15212. Epub 2021 Dec 16.	2022
METTL14	Homo sapiens	Writer	m6A	33380825	METTL14 Inhibits Hepatocellular Carcinoma Metastasis Through Regulating EGFR/PI3K/AKT Signaling Pathway in an m6A-Dependent Manner	Cancer Manag Res. 2020 Dec 23;12:13173-13184. doi: 10.2147/CMAR.S286275. eCollection 2020.	2020
METTL14	Homo sapiens	Writer	m6A	32552762	METTL14-mediated N6-methyladenosine modification of SOX4 mRNA inhibits tumor metastasis in colorectal cancer	Mol Cancer. 2020 Jun 17;19(1):106. doi: 10.1186/s12943-020-01220-7.	2020
METTL14	Homo sapiens	Writer	m6A	34624573	LncRNA HCG11 mediated by METTL14 inhibits the growth of lung adenocarcinoma via IGF2BP2/LATS1	Biochem Biophys Res Commun. 2021 Nov 26;580:74-80. doi: 10.1016/j.bbrc.2021.09.083. Epub 2021 Oct 2.	2021
METTL14	Homo sapiens	Writer	m6A	33928080	Novel circGFRα1 Promotes Self-Renewal of Female Germline Stem Cells Mediated by m(6)A Writer METTL14	Front Cell Dev Biol. 2021 Apr 12;9:640402. doi: 10.3389/fcell.2021.640402. eCollection 2021.	2021
METTL14	Homo sapiens	Writer	m6A	34503454	METTL14 promotes glomerular endothelial cell injury and diabetic nephropathy via m6A modification of α-klotho	Mol Med. 2021 Sep 9;27(1):106. doi: 10.1186/s10020-021-00365-5.	2021
METTL14	Homo sapiens	Writer	m6A	32843065	Upregulation of METTL14 mediates the elevation of PERP mRNA N(6) adenosine methylation promoting the growth and metastasis of pancreatic cancer	Mol Cancer. 2020 Aug 25;19(1):130. doi: 10.1186/s12943-020-01249-8.	2020
METTL14	Homo sapiens	Writer	m6A	31318098	The N6-methyladenosine mRNA methylase METTL14 promotes renal ischemic reperfusion injury via suppressing YAP1	J Cell Biochem. 2020 Jan;121(1):524-533. doi: 10.1002/jcb.29258. Epub 2019 Jul 18.	2020
METTL14	Homo sapiens	Writer	m6A	28297667	m(6)A RNA Methylation Regulates the Self-Renewal and Tumorigenesis of Glioblastoma Stem Cells	Cell Rep. 2017 Mar 14;18(11):2622-2634. doi: 10.1016/j.celrep.2017.02.059.	2017
METTL14	Homo sapiens	Writer	m6A	29573145	Profiling of m6A RNA modifications identified an age-associated regulation of AGO2 mRNA stability	Aging Cell. 2018 Jun;17(3):e12753. doi: 10.1111/acel.12753. Epub 2018 Mar 23.	2018
METTL14	Homo sapiens	Writer	m6A	32633395	METTL14 regulates M6A methylation-modified primary miR-19a to promote cardiovascular endothelial cell proliferation and invasion	Eur Rev Med Pharmacol Sci. 2020 Jun;24(12):7015-7023. doi: 10.26355/eurrev_202006_21694.	2020
METTL14	Homo sapiens	Writer	m6A	32802173	METTL14 aggravates endothelial inflammation and atherosclerosis by increasing FOXO1 N6-methyladeosine modifications	Theranostics. 2020 Jul 11;10(20):8939-8956. doi: 10.7150/thno.45178. eCollection 2020.	2020
METTL14	Homo sapiens	Writer	m6A	32097728	Downregulation of METTL14 increases apoptosis and autophagy induced by cisplatin in pancreatic cancer cells	Int J Biochem Cell Biol. 2020 May;122:105731. doi: 10.1016/j.biocel.2020.105731. Epub 2020 Feb 22.	2020
METTL14	Homo sapiens	Writer	m6A	33763423	N6-Methyladenosine Induced miR-34a-5p Promotes TNF-α-Induced Nucleus Pulposus Cell Senescence by Targeting SIRT1	Front Cell Dev Biol. 2021 Mar 5;9:642437. doi: 10.3389/fcell.2021.642437. eCollection 2021.	2021
METTL14	Homo sapiens	Writer	m6A	33314339	The m6A methyltransferase METTL14 inhibits the proliferation, migration, and invasion of gastric cancer by regulating the PI3K/AKT/mTOR signaling pathway	J Clin Lab Anal. 2021 Mar;35(3):e23655. doi: 10.1002/jcla.23655. Epub 2020 Dec 12.	2021
METTL14	Homo sapiens	Writer	m6A	33414476	METTL14-regulated PI3K/Akt signaling pathway via PTEN affects HDAC5-mediated epithelial-mesenchymal transition of renal tubular cells in diabetic kidney disease	Cell Death Dis. 2021 Jan 4;12(1):32. doi: 10.1038/s41419-020-03312-0.	2021
METTL14	Homo sapiens	Writer	m6A	34458141	m(6)A Methyltransferase METTL14-Mediated Upregulation of Cytidine Deaminase Promoting Gemcitabine Resistance in Pancreatic Cancer	Front Oncol. 2021 Aug 11;11:696371. doi: 10.3389/fonc.2021.696371. eCollection 2021.	2021
METTL14	Homo sapiens	Writer	m6A	32859993	Oncogenic AURKA-enhanced N(6)-methyladenosine modification increases DROSHA mRNA stability to transactivate STC1 in breast cancer stem-like cells	Cell Res. 2021 Mar;31(3):345-361. doi: 10.1038/s41422-020-00397-2. Epub 2020 Aug 28.	2021
METTL14	Homo sapiens	Writer	m6A	34097350	Methyl CpG binding protein 2 promotes colorectal cancer metastasis by regulating N(6) -methyladenosine methylation through methyltransferase-like 14	Cancer Sci. 2021 Aug;112(8):3243-3254. doi: 10.1111/cas.15011. Epub 2021 Jun 29.	2021
METTL14	Homo sapiens	Writer	m6A	34476213	The m6A Methyltransferase METTL14-Mediated N6-Methyladenosine Modification of PTEN mRNA Inhibits Tumor Growth and Metastasis in Stomach Adenocarcinoma	Front Oncol. 2021 Aug 12;11:699749. doi: 10.3389/fonc.2021.699749. eCollection 2021.	2021
METTL14	Homo sapiens	Writer	m6A	34452996	METTL14 facilitates global genome repair and suppresses skin tumorigenesis	Proc Natl Acad Sci U S A. 2021 Aug 31;118(35):e2025948118. doi: 10.1073/pnas.2025948118.	2021
METTL14	Homo sapiens	Writer	m6A	34335955	Silencing of METTL3 effectively hinders invasion and metastasis of prostate cancer cells	Theranostics. 2021 Jun 11;11(16):7640-7657. doi: 10.7150/thno.61178. eCollection 2021.	2021
METTL14	Homo sapiens	Writer	m6A	32576970	LNC942 promoting METTL14-mediated m(6)A methylation in breast cancer cell proliferation and progression	Oncogene. 2020 Jul;39(31):5358-5372. doi: 10.1038/s41388-020-1338-9. Epub 2020 Jun 23.	2020
METTL14	Homo sapiens	Writer	m6A	30154548	m(6)A mRNA methylation regulates AKT activity to promote the proliferation and tumorigenicity of endometrial cancer	Nat Cell Biol. 2018 Sep;20(9):1074-1083. doi: 10.1038/s41556-018-0174-4. Epub 2018 Aug 27.	2018
METTL16	Homo sapiens	Writer	m6A	29262316	S-Adenosylmethionine Synthesis Is Regulated by Selective N(6)-Adenosine Methylation and mRNA Degradation Involving METTL16 and YTHDC1	Cell Rep. 2017 Dec 19;21(12):3354-3363. doi: 10.1016/j.celrep.2017.11.092.	2017
METTL16	Homo sapiens	Writer	m6A	29051200	Human METTL16 is a N(6)-methyladenosine (m(6)A) methyltransferase that targets pre-mRNAs and various non-coding RNAs	EMBO Rep. 2017 Nov;18(11):2004-2014. doi: 10.15252/embr.201744940. Epub 2017 Oct 19.	2017
METTL16	Homo sapiens	Writer	m6A	28525753	The U6 snRNA m(6)A Methyltransferase METTL16 Regulates SAM Synthetase Intron Retention	Cell. 2017 May 18;169(5):824-835.e14. doi: 10.1016/j.cell.2017.05.003.	2017
METTL16	Homo sapiens	Writer	m6A	31940410	Characterization of METTL16 as a cytoplasmic RNA binding protein	PLoS One. 2020 Jan 15;15(1):e0227647. doi: 10.1371/journal.pone.0227647. eCollection 2020.	2020
METTL16	Homo sapiens	Writer	m6A	34075693	METTL16 promotes cell proliferation by up-regulating cyclin D1 expression in gastric cancer	J Cell Mol Med. 2021 Jul;25(14):6602-6617. doi: 10.1111/jcmm.16664. Epub 2021 Jun 2.	2021
METTL3	Homo sapiens	Writer	m6A	29174803	HBXIP-elevated methyltransferase METTL3 promotes the progression of breast cancer via inhibiting tumor suppressor let-7g	Cancer Lett. 2018 Feb 28;415:11-19. doi: 10.1016/j.canlet.2017.11.018. Epub 2017 Nov 22.	2018
METTL3	Homo sapiens	Writer	m6A	34132367	METTL3‑mediated m6A modification of Bcl‑2 mRNA promotes non‑small cell lung cancer progression	Oncol Rep. 2021 Aug;46(2):163. doi: 10.3892/or.2021.8114. Epub 2021 Jun 16.	2021
METTL3	Homo sapiens	Writer	m6A	25799998	N6-methyladenosine marks primary microRNAs for processing	Nature. 2015 Mar 26;519(7544):482-5. doi: 10.1038/nature14281. Epub 2015 Mar 18.	2015
METTL3	Homo sapiens	Writer	m6A	31454538	N6-methyladenosine METTL3 promotes the breast cancer progression via targeting Bcl-2	Gene. 2020 Jan 5;722:144076. doi: 10.1016/j.gene.2019.144076. Epub 2019 Aug 24.	2020
METTL3	Homo sapiens	Writer	m6A	31896070	m(6)A Methylation of Precursor-miR-320/RUNX2 Controls Osteogenic Potential of Bone Marrow-Derived Mesenchymal Stem Cells	Mol Ther Nucleic Acids. 2020 Mar 6;19:421-436. doi: 10.1016/j.omtn.2019.12.001. Epub 2019 Dec 12.	2020
METTL3	Homo sapiens	Writer	m6A	29186125	Promoter-bound METTL3 maintains myeloid leukaemia by m(6)A-dependent translation control	Nature. 2017 Dec 7;552(7683):126-131. doi: 10.1038/nature24678. Epub 2017 Nov 27.	2017
METTL3	Homo sapiens	Writer	m6A	30659266	The m(6)A methyltransferase METTL3 promotes bladder cancer progression via AFF4/NF-κB/MYC signaling network	Oncogene. 2019 May;38(19):3667-3680. doi: 10.1038/s41388-019-0683-z. Epub 2019 Jan 18.	2019
METTL3	Homo sapiens	Writer	m6A	29171881	RNA N6-methyladenosine methyltransferase-like 3 promotes liver cancer progression through YTHDF2-dependent posttranscriptional silencing of SOCS2	Hepatology. 2018 Jun;67(6):2254-2270. doi: 10.1002/hep.29683. Epub 2018 Apr 19.	2018
METTL3	Homo sapiens	Writer	m6A	33510938	METTL3-mediated m(6)A modification of ZBTB4 mRNA is involved in the smoking-induced EMT in cancer of the lung	Mol Ther Nucleic Acids. 2020 Dec 10;23:487-500. doi: 10.1016/j.omtn.2020.12.001. eCollection 2021 Mar 5.	2020
METTL3	Homo sapiens	Writer	m6A	28920958	The N(6)-methyladenosine (m(6)A)-forming enzyme METTL3 controls myeloid differentiation of normal hematopoietic and leukemia cells	Nat Med. 2017 Nov;23(11):1369-1376. doi: 10.1038/nm.4416. Epub 2017 Sep 18.	2017
METTL3	Homo sapiens	Writer	m6A	34430596	METTL3-induced UCK2 m(6)A hypermethylation promotes melanoma cancer cell metastasis via the WNT/β-catenin pathway	Ann Transl Med. 2021 Jul;9(14):1155. doi: 10.21037/atm-21-2906.	2021
METTL3	Homo sapiens	Writer	m6A	30762711	RNA m6A methyltransferase METTL3 regulates invasiveness of melanoma cells by matrix metallopeptidase 2	Melanoma Res. 2019 Aug;29(4):382-389. doi: 10.1097/CMR.0000000000000580.	2019
METTL3	Homo sapiens	Writer	m6A	30038300	METTL3 regulates WTAP protein homeostasis	Cell Death Dis. 2018 Jul 23;9(8):796. doi: 10.1038/s41419-018-0843-z.	2018
METTL3	Homo sapiens	Writer	m6A	33898106	MTTL3 upregulates microRNA-1246 to promote occurrence and progression of NSCLC via targeting paternally expressed gene 3	Mol Ther Nucleic Acids. 2021 Feb 24;24:542-553. doi: 10.1016/j.omtn.2021.02.020. eCollection 2021 Jun 4.	2021
METTL3	Homo sapiens	Writer	m6A	33411363	METTL3/YTHDF2 m6A axis accelerates colorectal carcinogenesis through epigenetically suppressing YPEL5	Mol Oncol. 2021 Aug;15(8):2172-2184. doi: 10.1002/1878-0261.12898. Epub 2021 Jan 25.	2021
METTL3	Homo sapiens	Writer	m6A	33082869	Silencing of methyltransferase-like 3 inhibits oesophageal squamous cell carcinoma	Exp Ther Med. 2020 Dec;20(6):138. doi: 10.3892/etm.2020.9267. Epub 2020 Oct 2.	2020
METTL3	Homo sapiens	Writer	m6A	34164910	METTL3/N6-methyladenosine/ miR-21-5p promotes obstructive renal fibrosis by regulating inflammation through SPRY1/ERK/NF-κB pathway activation	J Cell Mol Med. 2021 Aug;25(16):7660-7674. doi: 10.1111/jcmm.16603. Epub 2021 Jun 24.	2021
METTL3	Homo sapiens	Writer	m6A	33235466	ZFAS1 Exerts an Oncogenic Role via Suppressing miR-647 in an m(6)A-Dependent Manner in Cervical Cancer	Onco Targets Ther. 2020 Nov 17;13:11795-11806. doi: 10.2147/OTT.S274492. eCollection 2020.	2020
METTL3	Homo sapiens	Writer	m6A	32384926	N6-methyladenosine methyltransferase METTL3 affects the phenotype of cerebral arteriovenous malformation via modulating Notch signaling pathway	J Biomed Sci. 2020 May 9;27(1):62. doi: 10.1186/s12929-020-00655-w.	2020
METTL3	Homo sapiens	Writer	m6A	31399576	HSP90 inhibitors stimulate DNAJB4 protein expression through a mechanism involving N(6)-methyladenosine	Nat Commun. 2019 Aug 9;10(1):3613. doi: 10.1038/s41467-019-11552-8.	2019
METTL3	Homo sapiens	Writer	m6A	32206097	N6-methyladenosine-induced ERRγ triggers chemoresistance of cancer cells through upregulation of ABCB1 and metabolic reprogramming	Theranostics. 2020 Feb 10;10(8):3382-3396. doi: 10.7150/thno.40144. eCollection 2020.	2020
METTL3	Homo sapiens	Writer	m6A	31405565	METTL3 inhibits hepatic insulin sensitivity via N6-methyladenosine modification of Fasn mRNA and promoting fatty acid metabolism	Biochem Biophys Res Commun. 2019 Oct 8;518(1):120-126. doi: 10.1016/j.bbrc.2019.08.018. Epub 2019 Aug 10.	2019
METTL3	Homo sapiens	Writer	m6A	32044716	Silencing METTL3 inhibits the proliferation and invasion of osteosarcoma by regulating ATAD2	Biomed Pharmacother. 2020 May;125:109964. doi: 10.1016/j.biopha.2020.109964. Epub 2020 Feb 7.	2020
METTL3	Homo sapiens	Writer	m6A	33758320	METTL3-mediated m(6)A methylation of SPHK2 promotes gastric cancer progression by targeting KLF2	Oncogene. 2021 Apr;40(16):2968-2981. doi: 10.1038/s41388-021-01753-1. Epub 2021 Mar 23.	2021
METTL3	Homo sapiens	Writer	m6A	31991845	N6-Methyladenosine Regulates the Expression and Secretion of TGFβ1 to Affect the Epithelial-Mesenchymal Transition of Cancer Cells	Cells. 2020 Jan 25;9(2):296. doi: 10.3390/cells9020296.	2020
METTL3	Homo sapiens	Writer	m6A	31153635	METTL3 mediated m(6)A modification plays an oncogenic role in cutaneous squamous cell carcinoma by regulating ΔNp63	Biochem Biophys Res Commun. 2019 Jul 23;515(2):310-317. doi: 10.1016/j.bbrc.2019.05.155. Epub 2019 May 29.	2019
METTL3	Homo sapiens	Writer	m6A	30774445	miR-600 inhibits lung cancer via downregulating the expression of METTL3	Cancer Manag Res. 2019 Feb 1;11:1177-1187. doi: 10.2147/CMAR.S181058. eCollection 2019.	2019
METTL3	Homo sapiens	Writer	m6A	32365051	Overexpression of METTL3 attenuates high-glucose induced RPE cell pyroptosis by regulating miR-25-3p/PTEN/Akt signaling cascade through DGCR8	Aging (Albany NY). 2020 May 4;12(9):8137-8150. doi: 10.18632/aging.103130. Epub 2020 May 4.	2020
METTL3	Homo sapiens	Writer	m6A	30559377	m(6)A modification controls the innate immune response to infection by targeting type I interferons	Nat Immunol. 2019 Feb;20(2):173-182. doi: 10.1038/s41590-018-0275-z. Epub 2018 Dec 17.	2019
METTL3	Homo sapiens	Writer	m6A	32676121	The m(6)A Methylation-Regulated AFF4 Promotes Self-Renewal of Bladder Cancer Stem Cells	Stem Cells Int. 2020 Jul 2;2020:8849218. doi: 10.1155/2020/8849218. eCollection 2020.	2020
METTL3	Homo sapiens	Writer	m6A	34178650	N(6)-Methyladenosine Associated Silencing of miR-193b Promotes Cervical Cancer Aggressiveness by Targeting CCND1	Front Oncol. 2021 Jun 10;11:666597. doi: 10.3389/fonc.2021.666597. eCollection 2021.	2021
METTL3	Homo sapiens	Writer	m6A	31253399	The m6A methyltransferase METTL3 promotes osteosarcoma progression by regulating the m6A level of LEF1	Biochem Biophys Res Commun. 2019 Aug 27;516(3):719-725. doi: 10.1016/j.bbrc.2019.06.128. Epub 2019 Jun 26.	2019
METTL3	Homo sapiens	Writer	m6A	32373970	METTL3 promotes the progression of nasopharyngeal carcinoma through mediating M6A modification of EZH2	Eur Rev Med Pharmacol Sci. 2020 Apr;24(8):4328-4336. doi: 10.26355/eurrev_202004_21014.	2020
METTL3	Homo sapiens	Writer	m6A	31395342	MiR-4429 prevented gastric cancer progression through targeting METTL3 to inhibit m(6)A-caused stabilization of SEC62	Biochem Biophys Res Commun. 2019 Oct 1;517(4):581-587. doi: 10.1016/j.bbrc.2019.07.058. Epub 2019 Aug 5.	2019
METTL3	Homo sapiens	Writer	m6A	33228740	Up-regulation of VANGL1 by IGF2BPs and miR-29b-3p attenuates the detrimental effect of irradiation on lung adenocarcinoma	J Exp Clin Cancer Res. 2020 Nov 23;39(1):256. doi: 10.1186/s13046-020-01772-y.	2020
METTL3	Homo sapiens	Writer	m6A	31097692	Impaired autophagic degradation of lncRNA ARHGAP5-AS1 promotes chemoresistance in gastric cancer	Cell Death Dis. 2019 May 16;10(6):383. doi: 10.1038/s41419-019-1585-2.	2019
METTL3	Homo sapiens	Writer	m6A	34608273	lncRNA THAP7-AS1, transcriptionally activated by SP1 and post-transcriptionally stabilized by METTL3-mediated m6A modification, exerts oncogenic properties by improving CUL4B entry into the nucleus	Cell Death Differ. 2022 Mar;29(3):627-641. doi: 10.1038/s41418-021-00879-9. Epub 2021 Oct 4.	2022
METTL3	Homo sapiens	Writer	m6A	32668092	Upregulated METTL3 in nasopharyngeal carcinoma enhances the motility of cancer cells	Kaohsiung J Med Sci. 2020 Nov;36(11):895-903. doi: 10.1002/kjm2.12266. Epub 2020 Jul 15.	2020
METTL3	Homo sapiens	Writer	m6A	32825955	METTL3 promotes the proliferation and invasion of esophageal cancer cells partly through AKT signaling pathway	Pathol Res Pract. 2020 Sep;216(9):153087. doi: 10.1016/j.prp.2020.153087. Epub 2020 Jun 27.	2020
METTL3	Homo sapiens	Writer	m6A	32329830	m6A methyltransferase METTL3 promotes the progression of prostate cancer via m6A-modified LEF1	Eur Rev Med Pharmacol Sci. 2020 Apr;24(7):3565-3571. doi: 10.26355/eurrev_202004_20817.	2020
METTL3	Homo sapiens	Writer	m6A	32444598	N(6)-methyladenosine regulates glycolysis of cancer cells through PDK4	Nat Commun. 2020 May 22;11(1):2578. doi: 10.1038/s41467-020-16306-5.	2020
METTL3	Homo sapiens	Writer	m6A	32766145	Reduced Expression of METTL3 Promotes Metastasis of Triple-Negative Breast Cancer by m6A Methylation-Mediated COL3A1 Up-Regulation	Front Oncol. 2020 Jul 14;10:1126. doi: 10.3389/fonc.2020.01126. eCollection 2020.	2020
METTL3	Homo sapiens	Writer	m6A	33563300	HOXA10 mediates epithelial-mesenchymal transition to promote gastric cancer metastasis partly via modulation of TGFB2/Smad/METTL3 signaling axis	J Exp Clin Cancer Res. 2021 Feb 9;40(1):62. doi: 10.1186/s13046-021-01859-0.	2021
METTL3	Homo sapiens	Writer	m6A	30578766	An N(6)-methyladenosine at the transited codon 273 of p53 pre-mRNA promotes the expression of R273H mutant protein and drug resistance of cancer cells	Biochem Pharmacol. 2019 Feb;160:134-145. doi: 10.1016/j.bcp.2018.12.014. Epub 2018 Dec 19.	2019
METTL3	Homo sapiens	Writer	m6A	31232471	Dysregulated N6-methyladenosine methylation writer METTL3 contributes to the proliferation and migration of gastric cancer	J Cell Physiol. 2020 Jan;235(1):548-562. doi: 10.1002/jcp.28994. Epub 2019 Jun 24.	2020
METTL3	Homo sapiens	Writer	m6A	34645279	Endothelial METTL3 (Methyltransferase-Like 3) Inhibits Fibrinolysis by Promoting PAI-1 (Plasminogen Activator Inhibitor-1) Expression Through Enhancing Jun Proto-Oncogene N6-Methyladenosine Modification	Arterioscler Thromb Vasc Biol. 2021 Dec;41(12):2877-2889. doi: 10.1161/ATVBAHA.121.316414. Epub 2021 Oct 14.	2021
METTL3	Homo sapiens	Writer	m6A	33749070	Dysregulation of LINC00470 and METTL3 promotes chemoresistance and suppresses autophagy of chronic myelocytic leukaemia cells	J Cell Mol Med. 2021 May;25(9):4248-4259. doi: 10.1111/jcmm.16478. Epub 2021 Mar 21.	2021
METTL3	Homo sapiens	Writer	m6A	31967701	Cross talk between RNA N6-methyladenosine methyltransferase-like 3 and miR-186 regulates hepatoblastoma progression through Wnt/β-catenin signalling pathway	Cell Prolif. 2020 Mar;53(3):e12768. doi: 10.1111/cpr.12768. Epub 2020 Jan 22.	2020
METTL3	Homo sapiens	Writer	m6A	34530916	METTL3-dependent MALAT1 delocalization drives c-Myc induction in thymic epithelial tumors	Clin Epigenetics. 2021 Sep 16;13(1):173. doi: 10.1186/s13148-021-01159-6.	2021
METTL3	Homo sapiens	Writer	m6A	31982139	The m6A methyltransferase METTL3 contributes to Transforming Growth Factor-beta-induced epithelial-mesenchymal transition of lung cancer cells through the regulation of JUNB	Biochem Biophys Res Commun. 2020 Mar 26;524(1):150-155. doi: 10.1016/j.bbrc.2020.01.042. Epub 2020 Jan 22.	2020
METTL3	Homo sapiens	Writer	m6A	33932138	METTL3 mediates bone marrow mesenchymal stem cell adipogenesis to promote chemoresistance in acute myeloid leukaemia	FEBS Open Bio. 2021 Jun;11(6):1659-1672. doi: 10.1002/2211-5463.13165. Epub 2021 May 20.	2021
METTL3	Homo sapiens	Writer	m6A	34738869	N(6)-Methyladenosine-regulated LINC00675 suppress the proliferation, migration and invasion of breast cancer cells via inhibiting miR-513b-5p	Bioengineered. 2021 Dec;12(2):10690-10702. doi: 10.1080/21655979.2021.2001905.	2021
METTL3	Homo sapiens	Writer	m6A	31606241	The RNA m6A methyltransferase METTL3 promotes pancreatic cancer cell proliferation and invasion	Pathol Res Pract. 2019 Nov;215(11):152666. doi: 10.1016/j.prp.2019.152666. Epub 2019 Sep 24.	2019
METTL3	Homo sapiens	Writer	m6A	32256816	METTL3 serves an oncogenic role in human ovarian cancer cells partially via the AKT signaling pathway	Oncol Lett. 2020 Apr;19(4):3197-3204. doi: 10.3892/ol.2020.11425. Epub 2020 Mar 3.	2020
METTL3	Homo sapiens	Writer	m6A	34660259	N6-Methyladenosine Modification of PTTG3P Contributes to Colorectal Cancer Proliferation via YAP1	Front Oncol. 2021 Sep 30;11:669731. doi: 10.3389/fonc.2021.669731. eCollection 2021.	2021
METTL3	Homo sapiens	Writer	m6A	30886897	METTL3 Promotes the Proliferation and Mobility of Gastric Cancer Cells	Open Med (Wars). 2019 Mar 2;14:25-31. doi: 10.1515/med-2019-0005. eCollection 2019.	2019
METTL3	Homo sapiens	Writer	m6A	32175271	METTL3 Promotes the Progression of Gastric Cancer via Targeting the MYC Pathway	Front Oncol. 2020 Feb 26;10:115. doi: 10.3389/fonc.2020.00115. eCollection 2020.	2020
METTL3	Homo sapiens	Writer	m6A	34631715	The RNA N6-Methyladenosine Methyltransferase METTL3 Promotes the Progression of Kidney Cancer via N6-Methyladenosine-Dependent Translational Enhancement of ABCD1	Front Cell Dev Biol. 2021 Sep 23;9:737498. doi: 10.3389/fcell.2021.737498. eCollection 2021.	2021
METTL3	Homo sapiens	Writer	m6A	31823788	N6-methyladenosine induced miR-143-3p promotes the brain metastasis of lung cancer via regulation of VASH1	Mol Cancer. 2019 Dec 10;18(1):181. doi: 10.1186/s12943-019-1108-x.	2019
METTL3	Homo sapiens	Writer	m6A	33968659	The m6A methyltransferase METTL3 regulates autophagy and sensitivity to cisplatin by targeting ATG5 in seminoma	Transl Androl Urol. 2021 Apr;10(4):1711-1722. doi: 10.21037/tau-20-1411.	2021
METTL3	Homo sapiens	Writer	m6A	34561421	New insight into the catalytic -dependent and -independent roles of METTL3 in sustaining aberrant translation in chronic myeloid leukemia	Cell Death Dis. 2021 Sep 24;12(10):870. doi: 10.1038/s41419-021-04169-7.	2021
METTL3	Homo sapiens	Writer	m6A	33431790	Metformin exhibits antiproliferation activity in breast cancer via miR-483-3p/METTL3/m(6)A/p21 pathway	Oncogenesis. 2021 Jan 5;10(1):7. doi: 10.1038/s41389-020-00290-y.	2021
METTL3	Homo sapiens	Writer	m6A	32284755	The M6A methyltransferase METTL3 promotes the development and progression of prostate carcinoma via mediating MYC methylation	J Cancer. 2020 Mar 25;11(12):3588-3595. doi: 10.7150/jca.42338. eCollection 2020.	2020
METTL3	Homo sapiens	Writer	m6A	32869897	METTL3 regulates m6A in endometrioid epithelial ovarian cancer independently of METTl14 and WTAP	Cell Biol Int. 2020 Dec;44(12):2524-2531. doi: 10.1002/cbin.11459. Epub 2020 Sep 11.	2020
METTL3	Homo sapiens	Writer	m6A	34535671	METTL3-mediated m(6)A RNA methylation promotes the anti-tumour immunity of natural killer cells	Nat Commun. 2021 Sep 17;12(1):5522. doi: 10.1038/s41467-021-25803-0.	2021
METTL3	Homo sapiens	Writer	m6A	33048840	HBXIP promotes gastric cancer via METTL3-mediated MYC mRNA m6A modification	Aging (Albany NY). 2020 Oct 13;12(24):24967-24982. doi: 10.18632/aging.103767. Epub 2020 Oct 13.	2020
METTL3	Homo sapiens	Writer	m6A	30518868	m(6)A-mediated ZNF750 repression facilitates nasopharyngeal carcinoma progression	Cell Death Dis. 2018 Dec 5;9(12):1169. doi: 10.1038/s41419-018-1224-3.	2018
METTL3	Homo sapiens	Writer	m6A	27856248	MiR-33a suppresses proliferation of NSCLC cells via targeting METTL3 mRNA	Biochem Biophys Res Commun. 2017 Jan 22;482(4):582-589. doi: 10.1016/j.bbrc.2016.11.077. Epub 2016 Nov 14.	2017
METTL3	Homo sapiens	Writer	m6A	33177491	The mechanism of m(6)A methyltransferase METTL3-mediated autophagy in reversing gefitinib resistance in NSCLC cells by β-elemene	Cell Death Dis. 2020 Nov 11;11(11):969. doi: 10.1038/s41419-020-03148-8.	2020
METTL3	Homo sapiens	Writer	m6A	33730643	METTL3 regulates PM(2.5)-induced cell injury by targeting OSGIN1 in human airway epithelial cells	J Hazard Mater. 2021 Aug 5;415:125573. doi: 10.1016/j.jhazmat.2021.125573. Epub 2021 Mar 3.	2021
METTL3	Homo sapiens	Writer	m6A	28991227	Essential role of METTL3-mediated m(6)A modification in glioma stem-like cells maintenance and radioresistance	Oncogene. 2018 Jan 25;37(4):522-533. doi: 10.1038/onc.2017.351. Epub 2017 Oct 9.	2018
METTL3	Homo sapiens	Writer	m6A	33355622	miR-338-5p inhibits cell growth and migration via inhibition of the METTL3/m6A/c-Myc pathway in lung cancer	Acta Biochim Biophys Sin (Shanghai). 2021 Mar 2;53(3):304-316. doi: 10.1093/abbs/gmaa170.	2021
METTL3	Homo sapiens	Writer	m6A	32030886	miR24-2 accelerates progression of liver cancer cells by activating Pim1 through tri-methylation of Histone H3 on the ninth lysine	J Cell Mol Med. 2020 Mar;24(5):2772-2790. doi: 10.1111/jcmm.15030. Epub 2020 Feb 6.	2020
METTL3	Homo sapiens	Writer	m6A	32373962	Simvastatin is beneficial to lung cancer progression by inducing METTL3-induced m6A modification on EZH2 mRNA	Eur Rev Med Pharmacol Sci. 2020 Apr;24(8):4263-4270. doi: 10.26355/eurrev_202004_21006.	2020
METTL3	Homo sapiens	Writer	m6A	32705223	m6A methyltransferase METTL3 maintains colon cancer tumorigenicity by suppressing SOCS2 to promote cell proliferation	Oncol Rep. 2020 Sep;44(3):973-986. doi: 10.3892/or.2020.7665. Epub 2020 Jun 26.	2020
METTL3	Homo sapiens	Writer	m6A	33509238	ADAR1 is a new target of METTL3 and plays a pro-oncogenic role in glioblastoma by an editing-independent mechanism	Genome Biol. 2021 Jan 28;22(1):51. doi: 10.1186/s13059-021-02271-9.	2021
METTL3	Homo sapiens	Writer	m6A	32148516	Hypoxia Promotes Vascular Smooth Muscle Cell (VSMC) Differentiation of Adipose-Derived Stem Cell (ADSC) by Regulating Mettl3 and Paracrine Factors	Stem Cells Int. 2020 Feb 20;2020:2830565. doi: 10.1155/2020/2830565. eCollection 2020.	2020
METTL3	Homo sapiens	Writer	m6A	34076991	The m6A methyltransferase METTL3 promotes the stemness and malignant progression of breast cancer by mediating m6A modification on SOX2	J BUON. 2021 Mar-Apr;26(2):444-449.	2021
METTL3	Homo sapiens	Writer	m6A	33035345	METTL3 counteracts premature aging via m6A-dependent stabilization of MIS12 mRNA	Nucleic Acids Res. 2020 Nov 4;48(19):11083-11096. doi: 10.1093/nar/gkaa816.	2020
METTL3	Homo sapiens	Writer	m6A	32755566	Role of METTL3-Dependent N(6)-Methyladenosine mRNA Modification in the Promotion of Angiogenesis	Mol Ther. 2020 Oct 7;28(10):2191-2202. doi: 10.1016/j.ymthe.2020.07.022. Epub 2020 Jul 25.	2020
METTL3	Homo sapiens	Writer	m6A	31931413	N(6)-methyladenosine mediates arsenite-induced human keratinocyte transformation by suppressing p53 activation	Environ Pollut. 2020 Apr;259:113908. doi: 10.1016/j.envpol.2019.113908. Epub 2020 Jan 7.	2020
METTL3	Homo sapiens	Writer	m6A	32163892	N(6)-Methyladenosine METTL3 Modulates the Proliferation and Apoptosis of Lens Epithelial Cells in Diabetic Cataract	Mol Ther Nucleic Acids. 2020 Jun 5;20:111-116. doi: 10.1016/j.omtn.2020.02.002. Epub 2020 Feb 11.	2020
METTL3	Homo sapiens	Writer	m6A	33555197	Tumor-Associated Macrophages Promote Oxaliplatin Resistance via METTL3-Mediated m(6)A of TRAF5 and Necroptosis in Colorectal Cancer	Mol Pharm. 2021 Mar 1;18(3):1026-1037. doi: 10.1021/acs.molpharmaceut.0c00961. Epub 2021 Feb 8.	2021
METTL3	Homo sapiens	Writer	m6A	30781903	N⁶-Methyladenosine Landscape of Glioma Stem-Like Cells: METTL3 Is Essential for the Expression of Actively Transcribed Genes and Sustenance of the Oncogenic Signaling	Genes (Basel). 2019 Feb 13;10(2):141. doi: 10.3390/genes10020141.	2019
METTL3	Homo sapiens	Writer	m6A	33781830	Exosomal miR-4443 promotes cisplatin resistance in non-small cell lung carcinoma by regulating FSP1 m6A modification-mediated ferroptosis	Life Sci. 2021 Jul 1;276:119399. doi: 10.1016/j.lfs.2021.119399. Epub 2021 Mar 27.	2021
METTL3	Homo sapiens	Writer	m6A	29902206	Modification of N6-methyladenosine RNA methylation on heat shock protein expression	PLoS One. 2018 Jun 14;13(6):e0198604. doi: 10.1371/journal.pone.0198604. eCollection 2018.	2018
METTL3	Homo sapiens	Writer	m6A	34514103	METTL3 increases cisplatin chemosensitivity of cervical cancer cells via downregulation of the activity of RAGE	Mol Ther Oncolytics. 2021 Jun 4;22:245-255. doi: 10.1016/j.omto.2021.05.013. eCollection 2021 Sep 24.	2021
METTL3	Homo sapiens	Writer	m6A	32857912	METTL3 potentiates resistance to cisplatin through m(6) A modification of TFAP2C in seminoma	J Cell Mol Med. 2020 Oct;24(19):11366-11380. doi: 10.1111/jcmm.15738. Epub 2020 Aug 28.	2020
METTL3	Homo sapiens	Writer	m6A	34362795	N(6) -methyladenosine-Mediated Upregulation of WTAPP1 Promotes WTAP Translation and Wnt Signaling to Facilitate Pancreatic Cancer Progression	Cancer Res. 2021 Oct 15;81(20):5268-5283. doi: 10.1158/0008-5472.CAN-21-0494. Epub 2021 Aug 6.	2021
METTL3	Homo sapiens	Writer	m6A	34799724	METTL3-mediated N6-methyladenosine modification of DUSP5 mRNA promotes gallbladder-cancer progression	Cancer Gene Ther. 2022 Jul;29(7):1012-1020. doi: 10.1038/s41417-021-00406-5. Epub 2021 Nov 19.	2022
METTL3	Homo sapiens	Writer	m6A	32936965	METTL3-Mediated m(6) A mRNA Methylation Modulates Tooth Root Formation by Affecting NFIC Translation	J Bone Miner Res. 2021 Feb;36(2):412-423. doi: 10.1002/jbmr.4180. Epub 2020 Oct 29.	2021
METTL3	Homo sapiens	Writer	m6A	33676554	METTL3-mediated m(6)A mRNA modification of FBXW7 suppresses lung adenocarcinoma	J Exp Clin Cancer Res. 2021 Mar 6;40(1):90. doi: 10.1186/s13046-021-01880-3.	2021
METTL3	Homo sapiens	Writer	m6A	29476152	Recognition of RNA N(6)-methyladenosine by IGF2BP proteins enhances mRNA stability and translation	Nat Cell Biol. 2018 Mar;20(3):285-295. doi: 10.1038/s41556-018-0045-z. Epub 2018 Feb 23.	2018
METTL3	Homo sapiens	Writer	m6A	34658294	M(6)A-mediated up-regulation of LncRNA LIFR-AS1 enhances the progression of pancreatic cancer via miRNA-150-5p/ VEGFA/Akt signaling	Cell Cycle. 2021 Dec;20(23):2507-2518. doi: 10.1080/15384101.2021.1991122. Epub 2021 Oct 17.	2021
METTL3	Homo sapiens	Writer	m6A	33061938	The m6A Methyltransferase METTL3 Is Functionally Implicated in DLBCL Development by Regulating m6A Modification in PEDF	Front Genet. 2020 Aug 27;11:955. doi: 10.3389/fgene.2020.00955. eCollection 2020.	2020
METTL3	Homo sapiens	Writer	m6A	34537760	METTL3-mediated m6A modification of KIF3C-mRNA promotes prostate cancer progression and is negatively regulated by miR-320d	Aging (Albany NY). 2021 Sep 19;13(18):22332-22344. doi: 10.18632/aging.203541. Epub 2021 Sep 19.	2021
METTL3	Homo sapiens	Writer	m6A	34394353	m6A Methyltransferase 3 Promotes the Proliferation and Migration of Gastric Cancer Cells through the m6A Modification of YAP1	J Oncol. 2021 Aug 4;2021:8875424. doi: 10.1155/2021/8875424. eCollection 2021.	2021
METTL3	Homo sapiens	Writer	m6A	31806999	RNA m(6)A Methyltransferase METTL3 Promotes The Growth Of Prostate Cancer By Regulating Hedgehog Pathway	Onco Targets Ther. 2019 Nov 5;12:9143-9152. doi: 10.2147/OTT.S226796. eCollection 2019.	2019
METTL3	Homo sapiens	Writer	m6A	32512975	The m6A methyltransferase METTL3 aggravates the progression of nasopharyngeal carcinoma through inducing EMT by m6A-modified Snail mRNA	Minerva Med. 2022 Apr;113(2):309-314. doi: 10.23736/S0026-4806.20.06653-7. Epub 2020 Jun 5.	2022
METTL3	Homo sapiens	Writer	m6A	32621798	METTL3 Promotes Tumorigenesis and Metastasis through BMI1 m(6)A Methylation in Oral Squamous Cell Carcinoma	Mol Ther. 2020 Oct 7;28(10):2177-2190. doi: 10.1016/j.ymthe.2020.06.024. Epub 2020 Jun 24.	2020
METTL3	Homo sapiens	Writer	m6A	33495421	The hepatic microenvironment promotes lung adenocarcinoma cell proliferation, metastasis, and epithelial-mesenchymal transition via METTL3-mediated N6-methyladenosine modification of YAP1	Aging (Albany NY). 2021 Jan 20;13(3):4357-4369. doi: 10.18632/aging.202397. Epub 2021 Jan 20.	2021
METTL3	Homo sapiens	Writer	m6A	33867838	CircMETTL3, upregulated in a m6A-dependent manner, promotes breast cancer progression	Int J Biol Sci. 2021 Mar 15;17(5):1178-1190. doi: 10.7150/ijbs.57783. eCollection 2021.	2021
METTL3	Homo sapiens	Writer	m6A	34416901	N(6)-methyladenosine-modified circIGF2BP3 inhibits CD8(+) T-cell responses to facilitate tumor immune evasion by promoting the deubiquitination of PD-L1 in non-small cell lung cancer	Mol Cancer. 2021 Aug 20;20(1):105. doi: 10.1186/s12943-021-01398-4.	2021
METTL3	Homo sapiens	Writer	m6A	31409574	N(6)-methyladenosine modification of ITGA6 mRNA promotes the development and progression of bladder cancer	EBioMedicine. 2019 Sep;47:195-207. doi: 10.1016/j.ebiom.2019.07.068. Epub 2019 Aug 10.	2019
METTL3	Homo sapiens	Writer	m6A	33754062	N6-methyladenosine-induced circ1662 promotes metastasis of colorectal cancer by accelerating YAP1 nuclear localization	Theranostics. 2021 Feb 25;11(9):4298-4315. doi: 10.7150/thno.51342. eCollection 2021.	2021
METTL3	Homo sapiens	Writer	m6A	34565019	METTL3 participates in glioma development by regulating the methylation level of COL4A1	J BUON. 2021 Jul-Aug;26(4):1556-1562.	2021
METTL3	Homo sapiens	Writer	m6A	33681207	Deficiency of Mettl3 in Bladder Cancer Stem Cells Inhibits Bladder Cancer Progression and Angiogenesis	Front Cell Dev Biol. 2021 Feb 18;9:627706. doi: 10.3389/fcell.2021.627706. eCollection 2021.	2021
METTL3	Homo sapiens	Writer	m6A	34450538	Long noncoding RNA SNHG4 remits lipopolysaccharide-engendered inflammatory lung damage by inhibiting METTL3 - Mediated m(6)A level of STAT2 mRNA	Mol Immunol. 2021 Nov;139:10-22. doi: 10.1016/j.molimm.2021.08.008. Epub 2021 Aug 25.	2021
METTL3	Homo sapiens	Writer	m6A	31870368	m(6)A mRNA methylation regulates CTNNB1 to promote the proliferation of hepatoblastoma	Mol Cancer. 2019 Dec 23;18(1):188. doi: 10.1186/s12943-019-1119-7.	2019
METTL3	Homo sapiens	Writer	m6A	32674051	IFN regulatory Factor-1 induced macrophage pyroptosis by modulating m6A modification of circ_0029589 in patients with acute coronary syndrome	Int Immunopharmacol. 2020 Sep;86:106800. doi: 10.1016/j.intimp.2020.106800. Epub 2020 Jul 13.	2020
METTL3	Homo sapiens	Writer	m6A	33894271	METTL3 involves the progression of osteoarthritis probably by affecting ECM degradation and regulating the inflammatory response	Life Sci. 2021 Aug 1;278:119528. doi: 10.1016/j.lfs.2021.119528. Epub 2021 Apr 21.	2021
METTL3	Homo sapiens	Writer	m6A	33484966	METTL3 restrains papillary thyroid cancer progression via m(6)A/c-Rel/IL-8-mediated neutrophil infiltration	Mol Ther. 2021 May 5;29(5):1821-1837. doi: 10.1016/j.ymthe.2021.01.019. Epub 2021 Jan 21.	2021
METTL3	Homo sapiens	Writer	m6A	32126149	METTL3/YTHDF2 m(6) A axis promotes tumorigenesis by degrading SETD7 and KLF4 mRNAs in bladder cancer	J Cell Mol Med. 2020 Apr;24(7):4092-4104. doi: 10.1111/jcmm.15063. Epub 2020 Mar 3.	2020
METTL3	Homo sapiens	Writer	m6A	31228940	METTL3 promote tumor proliferation of bladder cancer by accelerating pri-miR221/222 maturation in m6A-dependent manner	Mol Cancer. 2019 Jun 22;18(1):110. doi: 10.1186/s12943-019-1036-9.	2019
METTL3	Homo sapiens	Writer	m6A	34321211	Regulation of telomere homeostasis and genomic stability in cancer by N (6)-adenosine methylation (m(6)A)	Sci Adv. 2021 Jul 28;7(31):eabg7073. doi: 10.1126/sciadv.abg7073. Print 2021 Jul.	2021
METTL3	Homo sapiens	Writer	m6A	34479400	Methyltransferase-like 3-induced N6-methyladenosine upregulation promotes oral squamous cell carcinoma by through p38	Oral Dis. 2021 Sep 3. doi: 10.1111/odi.14016. Online ahead of print.	2021
METTL3	Homo sapiens	Writer	m6A	32145676	METTL3 Facilitates Oral Squamous Cell Carcinoma Tumorigenesis by Enhancing c-Myc Stability via YTHDF1-Mediated m(6)A Modification	Mol Ther Nucleic Acids. 2020 Jun 5;20:1-12. doi: 10.1016/j.omtn.2020.01.033. Epub 2020 Feb 4.	2020
METTL3	Homo sapiens	Writer	m6A	32245489	m(6)A-dependent glycolysis enhances colorectal cancer progression	Mol Cancer. 2020 Apr 3;19(1):72. doi: 10.1186/s12943-020-01190-w.	2020
METTL3	Homo sapiens	Writer	m6A	27117702	The m(6)A Methyltransferase METTL3 Promotes Translation in Human Cancer Cells	Mol Cell. 2016 May 5;62(3):335-345. doi: 10.1016/j.molcel.2016.03.021. Epub 2016 Apr 21.	2016
METTL3	Homo sapiens	Writer	m6A	31582403	METTL3-mediated m(6)A modification of HDGF mRNA promotes gastric cancer progression and has prognostic significance	Gut. 2020 Jul;69(7):1193-1205. doi: 10.1136/gutjnl-2019-319639. Epub 2019 Oct 3.	2020
METTL3	Homo sapiens	Writer	m6A	32158230	Progression of Thyroid Carcinoma Is Promoted by the m6A Methyltransferase METTL3 Through Regulating m(6)A Methylation on TCF1	Onco Targets Ther. 2020 Feb 21;13:1605-1612. doi: 10.2147/OTT.S234751. eCollection 2020.	2020
METTL3	Homo sapiens	Writer	m6A	33305825	HBXIP drives metabolic reprogramming in hepatocellular carcinoma cells via METTL3-mediated m6A modification of HIF-1α	J Cell Physiol. 2021 May;236(5):3863-3880. doi: 10.1002/jcp.30128. Epub 2020 Dec 11.	2021
METTL3	Homo sapiens	Writer	m6A	34336690	METTL3 Promotes the Resistance of Glioma to Temozolomide via Increasing MGMT and ANPG in a m(6)A Dependent Manner	Front Oncol. 2021 Jul 15;11:702983. doi: 10.3389/fonc.2021.702983. eCollection 2021.	2021
METTL3	Homo sapiens	Writer	m6A	34155197	METTL3 promotes tumour development by decreasing APC expression mediated by APC mRNA N(6)-methyladenosine-dependent YTHDF binding	Nat Commun. 2021 Jun 21;12(1):3803. doi: 10.1038/s41467-021-23501-5.	2021
METTL3	Homo sapiens	Writer	m6A	32483411	SUMO1 modification of methyltransferase-like 3 promotes tumor progression via regulating Snail mRNA homeostasis in hepatocellular carcinoma	Theranostics. 2020 Apr 27;10(13):5671-5686. doi: 10.7150/thno.42539. eCollection 2020.	2020
METTL3	Homo sapiens	Writer	m6A	34513313	METTL3-mediated m(6)A mRNA modification promotes esophageal cancer initiation and progression via Notch signaling pathway	Mol Ther Nucleic Acids. 2021 Jul 21;26:333-346. doi: 10.1016/j.omtn.2021.07.007. eCollection 2021 Dec 3.	2021
METTL3	Homo sapiens	Writer	m6A	33090698	m(6)A methyltransferase METTL3 promotes retinoblastoma progression via PI3K/AKT/mTOR pathway	J Cell Mol Med. 2020 Oct 8;24(21):12368-78. doi: 10.1111/jcmm.15736. Online ahead of print.	2020
METTL3	Homo sapiens	Writer	m6A	33420414	METTL3 promotes adriamycin resistance in MCF-7 breast cancer cells by accelerating pri-microRNA-221-3p maturation in a m6A-dependent manner	Exp Mol Med. 2021 Jan;53(1):91-102. doi: 10.1038/s12276-020-00510-w. Epub 2021 Jan 8.	2021
METTL3	Homo sapiens	Writer	m6A	33579825	METTL3-dependent N(6)-methyladenosine RNA modification mediates the atherogenic inflammatory cascades in vascular endothelium	Proc Natl Acad Sci U S A. 2021 Feb 16;118(7):e2025070118. doi: 10.1073/pnas.2025070118.	2021
METTL3	Homo sapiens	Writer	m6A	30232453	mRNA circularization by METTL3-eIF3h enhances translation and promotes oncogenesis	Nature. 2018 Sep;561(7724):556-560. doi: 10.1038/s41586-018-0538-8. Epub 2018 Sep 19.	2018
METTL3	Homo sapiens	Writer	m6A	33869171	METTL3-Mediated N6-Methyladenosine Modification Is Involved in the Dysregulation of NRIP1 Expression in Down Syndrome	Front Cell Dev Biol. 2021 Apr 1;9:621374. doi: 10.3389/fcell.2021.621374. eCollection 2021.	2021
METTL3	Homo sapiens	Writer	m6A	31849331	m(6)A modification-mediated CBX8 induction regulates stemness and chemosensitivity of colon cancer via upregulation of LGR5	Mol Cancer. 2019 Dec 18;18(1):185. doi: 10.1186/s12943-019-1116-x.	2019
METTL3	Homo sapiens	Writer	m6A	34535128	LncRNA LBX2-AS1 promotes colorectal cancer progression and 5-fluorouracil resistance	Cancer Cell Int. 2021 Sep 17;21(1):501. doi: 10.1186/s12935-021-02209-y.	2021
METTL3	Homo sapiens	Writer	m6A	34820430	The Role of METTL3-Mediated N6-Methyladenosine (m6A) of JPH2 mRNA in Cyclophosphamide-Induced Cardiotoxicity	Front Cardiovasc Med. 2021 Nov 8;8:763469. doi: 10.3389/fcvm.2021.763469. eCollection 2021.	2021
METTL3	Homo sapiens	Writer	m6A	32567849	Proteome-wide Interrogation of Small GTPases Regulated by N(6)-Methyladenosine Modulators	Anal Chem. 2020 Jul 21;92(14):10145-10152. doi: 10.1021/acs.analchem.0c02203. Epub 2020 Jul 7.	2020
METTL3	Homo sapiens	Writer	m6A	34375639	The m(6)A methyltransferase METTL3 modifies PGC-1α mRNA promoting mitochondrial dysfunction and oxLDL-induced inflammation in monocytes	J Biol Chem. 2021 Sep;297(3):101058. doi: 10.1016/j.jbc.2021.101058. Epub 2021 Aug 8.	2021
METTL3	Homo sapiens	Writer	m6A	32017066	RNA m(6) A methylation regulates uveal melanoma cell proliferation, migration, and invasion by targeting c-Met	J Cell Physiol. 2020 Oct;235(10):7107-7119. doi: 10.1002/jcp.29608. Epub 2020 Feb 4.	2020
METTL3	Homo sapiens	Writer	m6A	34666602	Mechanism of methyltransferase like 3 in epithelial-mesenchymal transition process, invasion, and metastasis in esophageal cancer	Bioengineered. 2021 Dec;12(2):10023-10036. doi: 10.1080/21655979.2021.1994721.	2021
METTL3	Homo sapiens	Writer	m6A	33648590	METTL3-mediated m(6)A modification regulates cell cycle progression of dental pulp stem cells	Stem Cell Res Ther. 2021 Mar 1;12(1):159. doi: 10.1186/s13287-021-02223-x.	2021
METTL3	Homo sapiens	Writer	m6A	32368828	RNA m(6) A methylation regulates sorafenib resistance in liver cancer through FOXO3-mediated autophagy	EMBO J. 2020 Jun 17;39(12):e103181. doi: 10.15252/embj.2019103181. Epub 2020 May 5.	2020
METTL3	Homo sapiens	Writer	m6A	32920668	RNA m6A methylation promotes the formation of vasculogenic mimicry in hepatocellular carcinoma via Hippo pathway	Angiogenesis. 2021 Feb;24(1):83-96. doi: 10.1007/s10456-020-09744-8. Epub 2020 Sep 13.	2021
METTL3	Homo sapiens	Writer	m6A	33099572	N(6)-methyladenosine METTL3 promotes cervical cancer tumorigenesis and Warburg effect through YTHDF1/HK2 modification	Cell Death Dis. 2020 Oct 24;11(10):911. doi: 10.1038/s41419-020-03071-y.	2020
METTL3	Homo sapiens	Writer	m6A	30428350	Circadian Clock Regulation of Hepatic Lipid Metabolism by Modulation of m(6)A mRNA Methylation	Cell Rep. 2018 Nov 13;25(7):1816-1828.e4. doi: 10.1016/j.celrep.2018.10.068.	2018
METTL3	Homo sapiens	Writer	m6A	34185427	m(6) A modification of lncRNA PCAT6 promotes bone metastasis in prostate cancer through IGF2BP2-mediated IGF1R mRNA stabilization	Clin Transl Med. 2021 Jun;11(6):e426. doi: 10.1002/ctm2.426.	2021
METTL3	Homo sapiens	Writer	m6A	34729106	N6-methyladenosine regulates ATM expression and downstream signaling	J Cancer. 2021 Oct 17;12(23):7041-7051. doi: 10.7150/jca.64061. eCollection 2021.	2021
METTL3	Homo sapiens	Writer	m6A	34363020	M6A methylation of DEGS2, a key ceramide-synthesizing enzyme, is involved in colorectal cancer progression through ceramide synthesis	Oncogene. 2021 Oct;40(40):5913-5924. doi: 10.1038/s41388-021-01987-z. Epub 2021 Aug 6.	2021
METTL3	Homo sapiens	Writer	m6A	34428587	Loss of m(6)A methyltransferase METTL3 promotes heart regeneration and repair after myocardial injury	Pharmacol Res. 2021 Dec;174:105845. doi: 10.1016/j.phrs.2021.105845. Epub 2021 Aug 21.	2021
METTL3	Homo sapiens	Writer	m6A	33882457	Methylation of microRNA-338-5p by EED promotes METTL3-mediated translation of oncogene CDCP1 in gastric cancer	Aging (Albany NY). 2021 Apr 21;13(8):12224-12238. doi: 10.18632/aging.103822. Epub 2021 Apr 21.	2021
METTL3	Homo sapiens	Writer	m6A	34624569	The M6A methyltransferase METTL3 regulates proliferation in esophageal squamous cell carcinoma	Biochem Biophys Res Commun. 2021 Nov 26;580:48-55. doi: 10.1016/j.bbrc.2021.05.048. Epub 2021 Oct 5.	2021
METTL3	Homo sapiens	Writer	m6A	32892348	m(6) A transferase METTL3-induced lncRNA ABHD11-AS1 promotes the Warburg effect of non-small-cell lung cancer	J Cell Physiol. 2021 Apr;236(4):2649-2658. doi: 10.1002/jcp.30023. Epub 2020 Sep 6.	2021
METTL3	Homo sapiens	Writer	m6A	34586733	Histone demethylase JMJD1C promotes the polarization of M1 macrophages to prevent glioma by upregulating miR-302a	Clin Transl Med. 2021 Sep;11(9):e424. doi: 10.1002/ctm2.424.	2021
METTL3	Homo sapiens	Writer	m6A	34589576	m(6)A methyltransferase METTL3-mediated lncRNA FOXD2-AS1 promotes the tumorigenesis of cervical cancer	Mol Ther Oncolytics. 2021 Jul 21;22:574-581. doi: 10.1016/j.omto.2021.07.004. eCollection 2021 Sep 24.	2021
METTL3	Homo sapiens	Writer	m6A	34163177	m6A-Induced LncRNA MEG3 Suppresses the Proliferation, Migration and Invasion of Hepatocellular Carcinoma Cell Through miR-544b/BTG2 Signaling	Onco Targets Ther. 2021 Jun 15;14:3745-3755. doi: 10.2147/OTT.S289198. eCollection 2021.	2021
METTL3	Homo sapiens	Writer	m6A	34398984	METTL3-mediated m6A methylation of ASPM drives hepatocellular carcinoma cells growth and metastasis	J Clin Lab Anal. 2021 Sep;35(9):e23931. doi: 10.1002/jcla.23931. Epub 2021 Aug 16.	2021
METTL3	Homo sapiens	Writer	m6A	34476262	METTL3 Intensifies the Progress of Oral Squamous Cell Carcinoma via Modulating the m6A Amount of PRMT5 and PD-L1	J Immunol Res. 2021 Aug 23;2021:6149558. doi: 10.1155/2021/6149558. eCollection 2021.	2021
METTL3	Homo sapiens	Writer	m6A	34098071	KAT1 triggers YTHDF2-mediated ITGB1 mRNA instability to alleviate the progression of diabetic retinopathy	Pharmacol Res. 2021 Aug;170:105713. doi: 10.1016/j.phrs.2021.105713. Epub 2021 Jun 5.	2021
METTL3	Homo sapiens	Writer	m6A	34727293	Involvement of METTL3/m(6)Adenosine and TGFβ/Smad3 signaling on Tenon's fibroblasts and in a rabbit model of glaucoma surgery	J Mol Histol. 2021 Dec;52(6):1129-1144. doi: 10.1007/s10735-021-10028-8. Epub 2021 Nov 2.	2021
METTL3	Homo sapiens	Writer	m6A	33601055	m(6)A RNA hypermethylation-induced BACE2 boosts intracellular calcium release and accelerates tumorigenesis of ocular melanoma	Mol Ther. 2021 Jun 2;29(6):2121-2133. doi: 10.1016/j.ymthe.2021.02.014. Epub 2021 Feb 15.	2021
METTL3	Homo sapiens	Writer	m6A	34419065	The m6A methyltransferase METTL3 controls epithelial-mesenchymal transition, migration and invasion of breast cancer through the MALAT1/miR-26b/HMGA2 axis	Cancer Cell Int. 2021 Aug 21;21(1):441. doi: 10.1186/s12935-021-02113-5.	2021
METTL3	Homo sapiens	Writer	m6A	34645714	piRNA-36741 regulates BMP2-mediated osteoblast differentiation via METTL3 controlled m6A modification	Aging (Albany NY). 2021 Oct 13;13(19):23361-23375. doi: 10.18632/aging.203630. Epub 2021 Oct 13.	2021
METTL3	Homo sapiens	Writer	m6A	33531456	m(6)A-induced LINC00958 promotes breast cancer tumorigenesis via the miR-378a-3p/YY1 axis	Cell Death Discov. 2021 Feb 2;7(1):27. doi: 10.1038/s41420-020-00382-z.	2021
METTL3	Homo sapiens	Writer	m6A	32826852	Propofol-induced MiR-20b expression initiates endogenous cellular signal changes mitigating hypoxia/re-oxygenation-induced endothelial autophagy in vitro	Cell Death Dis. 2020 Aug 13;11(8):681. doi: 10.1038/s41419-020-02828-9.	2020
METTL3	Homo sapiens	Writer	m6A	34505967	METTL3-Mediated lncRNA m(6)A Modification in the Osteogenic Differentiation of Human Adipose-Derived Stem Cells Induced by NEL-Like 1 Protein	Stem Cell Rev Rep. 2021 Dec;17(6):2276-2290. doi: 10.1007/s12015-021-10245-4. Epub 2021 Sep 10.	2021
METTL3	Homo sapiens	Writer	m6A	33858476	Sec62 promotes stemness and chemoresistance of human colorectal cancer through activating Wnt/β-catenin pathway	J Exp Clin Cancer Res. 2021 Apr 15;40(1):132. doi: 10.1186/s13046-021-01934-6.	2021
METTL3	Homo sapiens	Writer	m6A	32782536	Knockdown of m6A methyltransferase METTL3 in gastric cancer cells results in suppression of cell proliferation	Oncol Lett. 2020 Sep;20(3):2191-2198. doi: 10.3892/ol.2020.11794. Epub 2020 Jul 1.	2020
METTL3	Homo sapiens	Writer	m6A	34457066	RNA m(6)A methyltransferase METTL3 promotes colorectal cancer cell proliferation and invasion by regulating Snail expression	Oncol Lett. 2021 Oct;22(4):711. doi: 10.3892/ol.2021.12972. Epub 2021 Aug 5.	2021
METTL3	Homo sapiens	Writer	m6A	33741902	N6-methyladenosine modification of circCUX1 confers radioresistance of hypopharyngeal squamous cell carcinoma through caspase1 pathway	Cell Death Dis. 2021 Mar 19;12(4):298. doi: 10.1038/s41419-021-03558-2.	2021
METTL3	Homo sapiens	Writer	m6A	34530048	METTL3 induces PLX4032 resistance in melanoma by promoting m(6)A-dependent EGFR translation	Cancer Lett. 2021 Dec 1;522:44-56. doi: 10.1016/j.canlet.2021.09.015. Epub 2021 Sep 13.	2021
METTL3	Homo sapiens	Writer	m6A	31670863	Loss of RDM1 enhances hepatocellular carcinoma progression via p53 and Ras/Raf/ERK pathways	Mol Oncol. 2020 Feb;14(2):373-386. doi: 10.1002/1878-0261.12593. Epub 2019 Dec 19.	2020
METTL3	Homo sapiens	Writer	m6A	34094960	METTL3 Promotes Esophageal Squamous Cell Carcinoma Metastasis Through Enhancing GLS2 Expression	Front Oncol. 2021 May 19;11:667451. doi: 10.3389/fonc.2021.667451. eCollection 2021.	2021
METTL3	Homo sapiens	Writer	m6A	32650804	m(6)A modification-mediated BATF2 acts as a tumor suppressor in gastric cancer through inhibition of ERK signaling	Mol Cancer. 2020 Jul 10;19(1):114. doi: 10.1186/s12943-020-01223-4.	2020
METTL3	Homo sapiens	Writer	m6A	34245327	Circular RNA circNRIP1 plays oncogenic roles in the progression of osteosarcoma	Mamm Genome. 2021 Dec;32(6):448-456. doi: 10.1007/s00335-021-09891-3. Epub 2021 Jul 10.	2021
METTL3	Homo sapiens	Writer	m6A	32039568	Methyltransferase like 3 promotes colorectal cancer proliferation by stabilizing CCNE1 mRNA in an m6A-dependent manner	J Cell Mol Med. 2020 Mar;24(6):3521-3533. doi: 10.1111/jcmm.15042. Epub 2020 Feb 10.	2020
METTL3	Homo sapiens	Writer	m6A	33037176	N(6)-methyladenosine-dependent pri-miR-17-92 maturation suppresses PTEN/TMEM127 and promotes sensitivity to everolimus in gastric cancer	Cell Death Dis. 2020 Oct 9;11(10):836. doi: 10.1038/s41419-020-03049-w.	2020
METTL3	Homo sapiens	Writer	m6A	34703649	m6A modification of circHPS5 and hepatocellular carcinoma progression through HMGA2 expression	Mol Ther Nucleic Acids. 2021 Sep 14;26:637-648. doi: 10.1016/j.omtn.2021.09.001. eCollection 2021 Dec 3.	2021
METTL3	Homo sapiens	Writer	m6A	29502358	METTL3 regulates alternative splicing of MyD88 upon the lipopolysaccharide-induced inflammatory response in human dental pulp cells	J Cell Mol Med. 2018 May;22(5):2558-2568. doi: 10.1111/jcmm.13491. Epub 2018 Mar 4.	2018
METTL3	Homo sapiens	Writer	m6A	33910374	METTL3 Regulates Angiogenesis by Modulating let-7e-5p and miRNA-18a-5p Expression in Endothelial Cells	Arterioscler Thromb Vasc Biol. 2021 Jun;41(6):e325-e337. doi: 10.1161/ATVBAHA.121.316180. Epub 2021 Apr 29.	2021
METTL3	Homo sapiens	Writer	m6A	35094011	METTL3 promotes intrahepatic cholangiocarcinoma progression by regulating IFIT2 expression in an m(6)A-YTHDF2-dependent manner	Oncogene. 2022 Mar;41(11):1622-1633. doi: 10.1038/s41388-022-02185-1. Epub 2022 Jan 29.	2022
METTL3	Homo sapiens	Writer	m6A	32838807	β-catenin represses miR455-3p to stimulate m6A modification of HSF1 mRNA and promote its translation in colorectal cancer	Mol Cancer. 2020 Aug 24;19(1):129. doi: 10.1186/s12943-020-01244-z.	2020
METTL3	Homo sapiens	Writer	m6A	32203053	m(6)A-induced lncRNA MALAT1 aggravates renal fibrogenesis in obstructive nephropathy through the miR-145/FAK pathway	Aging (Albany NY). 2020 Mar 23;12(6):5280-5299. doi: 10.18632/aging.102950. Epub 2020 Mar 23.	2020
METTL3	Homo sapiens	Writer	m6A	33759344	METTL3 attenuates proliferative vitreoretinopathy and epithelial-mesenchymal transition of retinal pigment epithelial cells via wnt/β-catenin pathway	J Cell Mol Med. 2021 May;25(9):4220-4234. doi: 10.1111/jcmm.16476. Epub 2021 Mar 23.	2021
METTL3	Homo sapiens	Writer	m6A	34274028	LCAT3, a novel m6A-regulated long non-coding RNA, plays an oncogenic role in lung cancer via binding with FUBP1 to activate c-MYC	J Hematol Oncol. 2021 Jul 17;14(1):112. doi: 10.1186/s13045-021-01123-0.	2021
METTL3	Homo sapiens	Writer	m6A	31492150	Upregulated METTL3 promotes metastasis of colorectal Cancer via miR-1246/SPRED2/MAPK signaling pathway	J Exp Clin Cancer Res. 2019 Sep 6;38(1):393. doi: 10.1186/s13046-019-1408-4.	2019
METTL3	Homo sapiens	Writer	m6A	33933553	METTL3 enhances the stability of MALAT1 with the assistance of HuR via m6A modification and activates NF-κB to promote the malignant progression of IDH-wildtype glioma	Cancer Lett. 2021 Jul 28;511:36-46. doi: 10.1016/j.canlet.2021.04.020. Epub 2021 Apr 29.	2021
METTL3	Homo sapiens	Writer	m6A	33748113	METTL3 Regulates Ossification of the Posterior Longitudinal Ligament via the lncRNA XIST/miR-302a-3p/USP8 Axis	Front Cell Dev Biol. 2021 Mar 5;9:629895. doi: 10.3389/fcell.2021.629895. eCollection 2021.	2021
METTL3	Homo sapiens	Writer	m6A	33491264	RNA methyltransferase METTL3 induces intrinsic resistance to gefitinib by combining with MET to regulate PI3K/AKT pathway in lung adenocarcinoma	J Cell Mol Med. 2021 Mar;25(5):2418-2425. doi: 10.1111/jcmm.16114. Epub 2021 Jan 24.	2021
RBM15	Homo sapiens	Writer	m6A	31020615	RBM15 Modulates the Function of Chromatin Remodeling Factor BAF155 Through RNA Methylation in Developing Cortex	Mol Neurobiol. 2019 Nov;56(11):7305-7320. doi: 10.1007/s12035-019-1595-1. Epub 2019 Apr 24.	2019
RBM15	Homo sapiens	Writer	m6A	33637103	RBM15 facilitates laryngeal squamous cell carcinoma progression by regulating TMBIM6 stability through IGF2BP3 dependent	J Exp Clin Cancer Res. 2021 Feb 26;40(1):80. doi: 10.1186/s13046-021-01871-4.	2021
RBMX	Homo sapiens	Reader	m6A	28334903	N6-methyladenosine alters RNA structure to regulate binding of a low-complexity protein	Nucleic Acids Res. 2017 Jun 2;45(10):6051-6063. doi: 10.1093/nar/gkx141.	2017
RBMX	Homo sapiens	Reader	m6A	18445477	An association between RBMX, a heterogeneous nuclear ribonucleoprotein, and ARTS-1 regulates extracellular TNFR1 release	Biochem Biophys Res Commun. 2008 Jul 4;371(3):505-9. doi: 10.1016/j.bbrc.2008.04.103. Epub 2008 Apr 28.	2008
VIRMA	Homo sapiens	Writer	m6A	31285549	KIAA1429 acts as an oncogenic factor in breast cancer by regulating CDK1 in an N6-methyladenosine-independent manner	Oncogene. 2019 Aug;38(33):6123-6141. doi: 10.1038/s41388-019-0861-z. Epub 2019 Jul 8.	2019
VIRMA	Homo sapiens	Writer	m6A	34001850	N(6)-methyladenosine (m(6)A) methyltransferase KIAA1429 accelerates the gefitinib resistance of non-small-cell lung cancer	Cell Death Discov. 2021 May 17;7(1):108. doi: 10.1038/s41420-021-00488-y.	2021
VIRMA	Homo sapiens	Writer	m6A	31856849	KIAA1429 contributes to liver cancer progression through N6-methyladenosine-dependent post-transcriptional modification of GATA3	Mol Cancer. 2019 Dec 19;18(1):186. doi: 10.1186/s12943-019-1106-z.	2019
VIRMA	Homo sapiens	Writer	m6A	32052427	KIAA1429 regulates cell proliferation by targeting c-Jun messenger RNA directly in gastric cancer	J Cell Physiol. 2020 Oct;235(10):7420-7432. doi: 10.1002/jcp.29645. Epub 2020 Feb 13.	2020
VIRMA	Homo sapiens	Writer	m6A	34409730	m(6) A transferase KIAA1429-stabilized LINC00958 accelerates gastric cancer aerobic glycolysis through targeting GLUT1	IUBMB Life. 2021 Nov;73(11):1325-1333. doi: 10.1002/iub.2545. Epub 2021 Aug 26.	2021
VIRMA	Homo sapiens	Writer	m6A	33249400	KIAA1429 promotes the progression of lung adenocarcinoma by regulating the m6A level of MUC3A	Pathol Res Pract. 2021 Jan;217:153284. doi: 10.1016/j.prp.2020.153284. Epub 2020 Nov 12.	2021
VIRMA	Homo sapiens	Writer	m6A	29507755	VIRMA mediates preferential m(6)A mRNA methylation in 3'UTR and near stop codon and associates with alternative polyadenylation	Cell Discov. 2018 Feb 27;4:10. doi: 10.1038/s41421-018-0019-0. eCollection 2018.	2018
VIRMA	Homo sapiens	Writer	m6A	31118692	KIAA1429 regulates the migration and invasion of hepatocellular carcinoma by altering m6A modification of ID2 mRNA	Onco Targets Ther. 2019 May 7;12:3421-3428. doi: 10.2147/OTT.S180954. eCollection 2019.	2019
VIRMA	Homo sapiens	Writer	m6A	34490238	KIAA1429 and ALKBH5 Oppositely Influence Aortic Dissection Progression via Regulating the Maturation of Pri-miR-143-3p in an m6A-Dependent Manner	Front Cell Dev Biol. 2021 Aug 19;9:668377. doi: 10.3389/fcell.2021.668377. eCollection 2021.	2021
WTAP	Homo sapiens	Writer	m6A	34702726	Circ0008399 Interaction with WTAP Promotes Assembly and Activity of the m(6)A Methyltransferase Complex and Promotes Cisplatin Resistance in Bladder Cancer	Cancer Res. 2021 Dec 15;81(24):6142-6156. doi: 10.1158/0008-5472.CAN-21-1518. Epub 2021 Oct 26.	2021
WTAP	Homo sapiens	Writer	m6A	30851419	WT1 associated protein promotes metastasis and chemo-resistance to gemcitabine by stabilizing Fak mRNA in pancreatic cancer	Cancer Lett. 2019 Jun 1;451:48-57. doi: 10.1016/j.canlet.2019.02.043. Epub 2019 Mar 6.	2019
WTAP	Homo sapiens	Writer	m6A	17088532	Wilms' tumor 1-associating protein regulates G2/M transition through stabilization of cyclin A2 mRNA	Proc Natl Acad Sci U S A. 2006 Nov 14;103(46):17278-83. doi: 10.1073/pnas.0608357103. Epub 2006 Nov 6.	2006
WTAP	Homo sapiens	Writer	m6A	33756105	mTORC1 promotes cell growth via m(6)A-dependent mRNA degradation	Mol Cell. 2021 May 20;81(10):2064-2075.e8. doi: 10.1016/j.molcel.2021.03.010. Epub 2021 Mar 22.	2021
WTAP	Homo sapiens	Writer	m6A	32814762	WTAP promotes osteosarcoma tumorigenesis by repressing HMBOX1 expression in an m(6)A-dependent manner	Cell Death Dis. 2020 Aug 19;11(8):659. doi: 10.1038/s41419-020-02847-6.	2020
WTAP	Homo sapiens	Writer	m6A	34312368	C5aR1-positive neutrophils promote breast cancer glycolysis through WTAP-dependent m6A methylation of ENO1	Cell Death Dis. 2021 Jul 26;12(8):737. doi: 10.1038/s41419-021-04028-5.	2021
WTAP	Homo sapiens	Writer	m6A	32111213	METTL14 suppresses proliferation and metastasis of colorectal cancer by down-regulating oncogenic long non-coding RNA XIST	Mol Cancer. 2020 Feb 28;19(1):46. doi: 10.1186/s12943-020-1146-4.	2020
WTAP	Homo sapiens	Writer	m6A	32070750	The crosstalk between RNA m(6)A epitranscriptome and TGFβ signaling pathway contributes to the arrest of cell cycle	Gene. 2020 May 15;738:144483. doi: 10.1016/j.gene.2020.144483. Epub 2020 Feb 15.	2020
WTAP	Homo sapiens	Writer	m6A	32880751	High Wilms' tumor 1 associating protein expression predicts poor prognosis in acute myeloid leukemia and regulates m(6)A methylation of MYC mRNA	J Cancer Res Clin Oncol. 2021 Jan;147(1):33-47. doi: 10.1007/s00432-020-03373-w. Epub 2020 Sep 3.	2021
WTAP	Homo sapiens	Writer	m6A	35304463	WTAP-mediated m(6)A modification of lncRNA NORAD promotes intervertebral disc degeneration	Nat Commun. 2022 Mar 18;13(1):1469. doi: 10.1038/s41467-022-28990-6.	2022
WTAP	Homo sapiens	Writer	m6A	34595849	MicroRNA-501-3p inhibits the proliferation of kidney cancer cells by targeting WTAP	Cancer Med. 2021 Oct;10(20):7222-7232. doi: 10.1002/cam4.4157. Epub 2021 Sep 30.	2021
WTAP	Homo sapiens	Writer	m6A	32967010	piRNA-30473 contributes to tumorigenesis and poor prognosis by regulating m6A RNA methylation in DLBCL	Blood. 2021 Mar 25;137(12):1603-1614. doi: 10.1182/blood.2019003764.	2021
WTAP	Homo sapiens	Writer	m6A	33378974	N(6)-methyladenosine (m(6)A) methyltransferase WTAP accelerates the Warburg effect of gastric cancer through regulating HK2 stability	Biomed Pharmacother. 2021 Jan;133:111075. doi: 10.1016/j.biopha.2020.111075. Epub 2020 Dec 9.	2021
WTAP	Homo sapiens	Writer	m6A	30218090	The m(6)A-methylase complex recruits TREX and regulates mRNA export	Sci Rep. 2018 Sep 14;8(1):13827. doi: 10.1038/s41598-018-32310-8.	2018
WTAP	Homo sapiens	Writer	m6A	33205540	m6A methyltransferase Wilms' tumor 1-associated protein facilitates cell proliferation and cisplatin resistance in NK/T cell lymphoma by regulating dual-specificity phosphatases 6 expression via m6A RNA methylation	IUBMB Life. 2021 Jan;73(1):108-117. doi: 10.1002/iub.2410. Epub 2020 Nov 17.	2021
WTAP	Homo sapiens	Writer	m6A	33559954	WTAP facilitates progression of endometrial cancer via CAV-1/NF-κB axis	Cell Biol Int. 2021 Jun;45(6):1269-1277. doi: 10.1002/cbin.11570. Epub 2021 Feb 19.	2021
WTAP	Homo sapiens	Writer	m6A	33819187	WTAP promotes myocardial ischemia/reperfusion injury by increasing endoplasmic reticulum stress via regulating m(6)A modification of ATF4 mRNA	Aging (Albany NY). 2021 Mar 26;13(8):11135-11149. doi: 10.18632/aging.202770. Epub 2021 Mar 26.	2021
WTAP	Homo sapiens	Writer	m6A	29482572	Wilms' tumor 1-associating protein promotes renal cell carcinoma proliferation by regulating CDK2 mRNA stability	J Exp Clin Cancer Res. 2018 Feb 27;37(1):40. doi: 10.1186/s13046-018-0706-6.	2018
WTAP	Homo sapiens	Writer	m6A	34809621	Stabilization of UCA1 by N6-methyladenosine RNA methylation modification promotes colorectal cancer progression	Cancer Cell Int. 2021 Nov 22;21(1):616. doi: 10.1186/s12935-021-02288-x.	2021
WTAP	Homo sapiens	Writer	m6A	31438961	WTAP facilitates progression of hepatocellular carcinoma via m6A-HuR-dependent epigenetic silencing of ETS1	Mol Cancer. 2019 Aug 22;18(1):127. doi: 10.1186/s12943-019-1053-8.	2019
WTAP	Homo sapiens	Writer	m6A	31496724	WTAP is a prognostic marker of high-grade serous ovarian cancer and regulates the progression of ovarian cancer cells	Onco Targets Ther. 2019 Aug 6;12:6191-6201. doi: 10.2147/OTT.S205730. eCollection 2019.	2019
WTAP	Homo sapiens	Writer	m6A	32998774	Identification of WTAP-related genes by weighted gene co-expression network analysis in ovarian cancer	J Ovarian Res. 2020 Sep 30;13(1):119. doi: 10.1186/s13048-020-00710-y.	2020
WTAP	Homo sapiens	Writer	m6A	31986407	Total Panax notoginseng saponin inhibits vascular smooth muscle cell proliferation and migration and intimal hyperplasia by regulating WTAP/p16 signals via m(6)A modulation	Biomed Pharmacother. 2020 Apr;124:109935. doi: 10.1016/j.biopha.2020.109935. Epub 2020 Jan 24.	2020
YTHDC1	Homo sapiens	Reader	m6A	32703936	Nuclear export of chimeric mRNAs depends on an lncRNA-triggered autoregulatory loop in blood malignancies	Cell Death Dis. 2020 Jul 23;11(7):566. doi: 10.1038/s41419-020-02795-1.	2020
YTHDC1	Homo sapiens	Reader	m6A	31530567	N(6)-Methyladenosine Modulates Nonsense-Mediated mRNA Decay in Human Glioblastoma	Cancer Res. 2019 Nov 15;79(22):5785-5798. doi: 10.1158/0008-5472.CAN-18-2868. Epub 2019 Sep 17.	2019
YTHDC1	Homo sapiens	Reader	m6A	28984244	YTHDC1 mediates nuclear export of N(6)-methyladenosine methylated mRNAs	Elife. 2017 Oct 6;6:e31311. doi: 10.7554/eLife.31311.	2017
YTHDC1	Homo sapiens	Reader	m6A	34021267	YTHDC1-mediated augmentation of miR-30d in repressing pancreatic tumorigenesis via attenuation of RUNX1-induced transcriptional activation of Warburg effect	Cell Death Differ. 2021 Nov;28(11):3105-3124. doi: 10.1038/s41418-021-00804-0. Epub 2021 May 21.	2021
YTHDC1	Homo sapiens	Reader	m6A	23765422	Hypoxia-dependent mRNA expression pattern of splicing factor YT521 and its impact on oncological important target gene expression	Mol Carcinog. 2014 Nov;53(11):883-92. doi: 10.1002/mc.22045. Epub 2013 Jun 13.	2014
YTHDC2	Homo sapiens	Reader	m6A	33232910	The m(6)A reader YTHDC2 inhibits lung adenocarcinoma tumorigenesis by suppressing SLC7A11-dependent antioxidant function	Redox Biol. 2021 Jan;38:101801. doi: 10.1016/j.redox.2020.101801. Epub 2020 Nov 18.	2021
YTHDC2	Homo sapiens	Reader	m6A	34657574	m(6)A reader YTHDC1 modulates autophagy by targeting SQSTM1 in diabetic skin	Autophagy. 2022 Jun;18(6):1318-1337. doi: 10.1080/15548627.2021.1974175. Epub 2021 Oct 17.	2022
YTHDC2	Homo sapiens	Reader	m6A	34326699	Downregulation of m(6)A Reader YTHDC2 Promotes the Proliferation and Migration of Malignant Lung Cells via CYLD/NF-κB Pathway	Int J Biol Sci. 2021 Jun 22;17(10):2633-2651. doi: 10.7150/ijbs.58514. eCollection 2021.	2021
YTHDC2	Homo sapiens	Reader	m6A	34536357	m(6)A modification impacts hepatic drug and lipid metabolism properties by regulating carboxylesterase 2	Biochem Pharmacol. 2021 Nov;193:114766. doi: 10.1016/j.bcp.2021.114766. Epub 2021 Sep 16.	2021
YTHDC2	Homo sapiens	Reader	m6A	32850334	m(6)A Reader YTHDC2 Promotes Radiotherapy Resistance of Nasopharyngeal Carcinoma via Activating IGF1R/AKT/S6 Signaling Axis	Front Oncol. 2020 Jul 31;10:1166. doi: 10.3389/fonc.2020.01166. eCollection 2020.	2020
YTHDC2	Homo sapiens	Reader	m6A	33785413	Targeting SLC3A2 subunit of system X(C)(-) is essential for m(6)A reader YTHDC2 to be an endogenous ferroptosis inducer in lung adenocarcinoma	Free Radic Biol Med. 2021 May 20;168:25-43. doi: 10.1016/j.freeradbiomed.2021.03.023. Epub 2021 Mar 27.	2021
YTHDF1	Homo sapiens	Reader	m6A	34968454	N6-Methyladenosine Reader YTHDF1 Promotes ARHGEF2 Translation and RhoA Signaling in Colorectal Cancer	Gastroenterology. 2022 Apr;162(4):1183-1196. doi: 10.1053/j.gastro.2021.12.269. Epub 2021 Dec 28.	2022
YTHDF1	Homo sapiens	Reader	m6A	31722709	m(6)A modification suppresses ocular melanoma through modulating HINT2 mRNA translation	Mol Cancer. 2019 Nov 14;18(1):161. doi: 10.1186/s12943-019-1088-x.	2019
YTHDF1	Homo sapiens	Reader	m6A	34359836	YTHDF1 Promotes Cyclin B1 Translation through m(6)A Modulation and Contributes to the Poor Prognosis of Lung Adenocarcinoma with KRAS/TP53 Co-Mutation	Cells. 2021 Jul 2;10(7):1669. doi: 10.3390/cells10071669.	2021
YTHDF1	Homo sapiens	Reader	m6A	33204330	YTHDF1-enhanced iron metabolism depends on TFRC m(6)A methylation	Theranostics. 2020 Oct 26;10(26):12072-12089. doi: 10.7150/thno.51231. eCollection 2020.	2020
YTHDF1	Homo sapiens	Reader	m6A	34088349	YTHDF1 promotes hepatocellular carcinoma progression via activating PI3K/AKT/mTOR signaling pathway and inducing epithelial-mesenchymal transition	Exp Hematol Oncol. 2021 Jun 4;10(1):35. doi: 10.1186/s40164-021-00227-0.	2021
YTHDF1	Homo sapiens	Reader	m6A	34772913	The m(6)A "reader" YTHDF1 promotes osteogenesis of bone marrow mesenchymal stem cells through translational control of ZNF839	Cell Death Dis. 2021 Nov 12;12(11):1078. doi: 10.1038/s41419-021-04312-4.	2021
YTHDF1	Homo sapiens	Reader	m6A	32792482	A novel N6-methyladenosine (m6A)-dependent fate decision for the lncRNA THOR	Cell Death Dis. 2020 Aug 13;11(8):613. doi: 10.1038/s41419-020-02833-y.	2020
YTHDF1	Homo sapiens	Reader	m6A	31653849	YTHDF1 links hypoxia adaptation and non-small cell lung cancer progression	Nat Commun. 2019 Oct 25;10(1):4892. doi: 10.1038/s41467-019-12801-6.	2019
YTHDF1	Homo sapiens	Reader	m6A	33465322	YTHDF1 Regulates Pulmonary Hypertension through Translational Control of MAGED1	Am J Respir Crit Care Med. 2021 May 1;203(9):1158-1172. doi: 10.1164/rccm.202009-3419OC.	2021
YTHDF1	Homo sapiens	Reader	m6A	33791305	The m(6)A Reader YTHDF1 Facilitates the Tumorigenesis and Metastasis of Gastric Cancer via USP14 Translation in an m(6)A-Dependent Manner	Front Cell Dev Biol. 2021 Mar 15;9:647702. doi: 10.3389/fcell.2021.647702. eCollection 2021.	2021
YTHDF1	Homo sapiens	Reader	m6A	33526437	Gluten-induced RNA methylation changes regulate intestinal inflammation via allele-specific XPO1 translation in epithelial cells	Gut. 2022 Jan;71(1):68-76. doi: 10.1136/gutjnl-2020-322566. Epub 2021 Feb 1.	2022
YTHDF1	Homo sapiens	Reader	m6A	32195181	Is Hydrogen Sulfide a Concern During Treatment of Lung Adenocarcinoma With Ammonium Tetrathiomolybdate?	Front Oncol. 2020 Feb 28;10:234. doi: 10.3389/fonc.2020.00234. eCollection 2020.	2020
YTHDF1	Homo sapiens	Reader	m6A	32788173	YTHDF1 Promotes Gastric Carcinogenesis by Controlling Translation of FZD7	Cancer Res. 2021 May 15;81(10):2651-2665. doi: 10.1158/0008-5472.CAN-20-0066. Epub 2020 Aug 11.	2021
YTHDF1	Homo sapiens	Reader	m6A	31131257	YTHDF1 Regulates Tumorigenicity and Cancer Stem Cell-Like Activity in Human Colorectal Carcinoma	Front Oncol. 2019 May 3;9:332. doi: 10.3389/fonc.2019.00332. eCollection 2019.	2019
YTHDF1	Homo sapiens	Reader	m6A	32064749	YTHDF1-mediated translation amplifies Wnt-driven intestinal stemness	EMBO Rep. 2020 Apr 3;21(4):e49229. doi: 10.15252/embr.201949229. Epub 2020 Feb 17.	2020
YTHDF1	Homo sapiens	Reader	m6A	33619246	HIF-1α-induced expression of m6A reader YTHDF1 drives hypoxia-induced autophagy and malignancy of hepatocellular carcinoma by promoting ATG2A and ATG14 translation	Signal Transduct Target Ther. 2021 Feb 23;6(1):76. doi: 10.1038/s41392-020-00453-8.	2021
YTHDF1	Homo sapiens	Reader	m6A	33317545	Musashi-1 promotes cancer stem cell properties of glioblastoma cells via upregulation of YTHDF1	Cancer Cell Int. 2020 Dec 14;20(1):597. doi: 10.1186/s12935-020-01696-9.	2020
YTHDF1	Homo sapiens	Reader	m6A	33816306	YTHDF1 Aggravates the Progression of Cervical Cancer Through m(6)A-Mediated Up-Regulation of RANBP2	Front Oncol. 2021 Mar 19;11:650383. doi: 10.3389/fonc.2021.650383. eCollection 2021.	2021
YTHDF1	Homo sapiens	Reader	m6A	33638162	Insufficient Radiofrequency Ablation Promotes Hepatocellular Carcinoma Metastasis Through N6-Methyladenosine mRNA Methylation-Dependent Mechanism	Hepatology. 2021 Sep;74(3):1339-1356. doi: 10.1002/hep.31766.	2021
YTHDF1	Homo sapiens	Reader	m6A	33011193	m6A-YTHDF1-mediated TRIM29 upregulation facilitates the stem cell-like phenotype of cisplatin-resistant ovarian cancer cells	Biochim Biophys Acta Mol Cell Res. 2021 Jan;1868(1):118878. doi: 10.1016/j.bbamcr.2020.118878. Epub 2020 Oct 1.	2021
YTHDF1	Homo sapiens	Reader	m6A	31996915	The m6A reader YTHDF1 promotes ovarian cancer progression via augmenting EIF3C translation	Nucleic Acids Res. 2020 Apr 17;48(7):3816-3831. doi: 10.1093/nar/gkaa048.	2020
YTHDF1	Homo sapiens	Reader	m6A	34607160	N(6)-methyladenosine modification regulates ferroptosis through autophagy signaling pathway in hepatic stellate cells	Redox Biol. 2021 Nov;47:102151. doi: 10.1016/j.redox.2021.102151. Epub 2021 Sep 26.	2021
YTHDF1	Homo sapiens	Reader	m6A	33862464	YTHDF1-regulated expression of TEAD1 contributes to the maintenance of intestinal stem cells	Biochem Biophys Res Commun. 2021 Jun 11;557:85-89. doi: 10.1016/j.bbrc.2021.03.175. Epub 2021 Apr 13.	2021
YTHDF1	Homo sapiens	Reader	m6A	26046440	N(6)-methyladenosine Modulates Messenger RNA Translation Efficiency	Cell. 2015 Jun 4;161(6):1388-99. doi: 10.1016/j.cell.2015.05.014.	2015
YTHDF1	Homo sapiens	Reader	m6A	32106857	m(6)A demethylase ALKBH5 inhibits tumor growth and metastasis by reducing YTHDFs-mediated YAP expression and inhibiting miR-107/LATS2-mediated YAP activity in NSCLC	Mol Cancer. 2020 Feb 27;19(1):40. doi: 10.1186/s12943-020-01161-1.	2020
YTHDF1	Homo sapiens	Reader	m6A	34677810	YTHDF1 promotes the proliferation, migration, and invasion of prostate cancer cells by regulating TRIM44	Genes Genomics. 2021 Dec;43(12):1413-1421. doi: 10.1007/s13258-021-01175-z. Epub 2021 Oct 22.	2021
YTHDF2	Homo sapiens	Reader	m6A	34671198	YTHDF2 Suppresses Notch Signaling through Post-transcriptional Regulation on Notch1	Int J Biol Sci. 2021 Aug 28;17(14):3776-3785. doi: 10.7150/ijbs.61573. eCollection 2021.	2021
YTHDF2	Homo sapiens	Reader	m6A	32853985	N6-Methyladenosine modification of the TRIM7 positively regulates tumorigenesis and chemoresistance in osteosarcoma through ubiquitination of BRMS1	EBioMedicine. 2020 Sep;59:102955. doi: 10.1016/j.ebiom.2020.102955. Epub 2020 Aug 24.	2020
YTHDF2	Homo sapiens	Reader	m6A	29135329	YTH domain family 2 orchestrates epithelial-mesenchymal transition/proliferation dichotomy in pancreatic cancer cells	Cell Cycle. 2017;16(23):2259-2271. doi: 10.1080/15384101.2017.1380125. Epub 2017 Nov 14.	2017
YTHDF2	Homo sapiens	Reader	m6A	33121495	YTHDF2 mediates the mRNA degradation of the tumor suppressors to induce AKT phosphorylation in N6-methyladenosine-dependent way in prostate cancer	Mol Cancer. 2020 Oct 29;19(1):152. doi: 10.1186/s12943-020-01267-6.	2020
YTHDF2	Homo sapiens	Reader	m6A	34324489	N6-methyladenosine promotes induction of ADAR1-mediated A-to-I RNA editing to suppress aberrant antiviral innate immune responses	PLoS Biol. 2021 Jul 29;19(7):e3001292. doi: 10.1371/journal.pbio.3001292. eCollection 2021 Jul.	2021
YTHDF2	Homo sapiens	Reader	m6A	34093789	YTHDF2 inhibit the tumorigenicity of endometrial cancer via downregulating the expression of IRS1 methylated with m(6)A	J Cancer. 2021 May 5;12(13):3809-3818. doi: 10.7150/jca.54527. eCollection 2021.	2021
YTHDF2	Homo sapiens	Reader	m6A	33420027	EGFR/SRC/ERK-stabilized YTHDF2 promotes cholesterol dysregulation and invasive growth of glioblastoma	Nat Commun. 2021 Jan 8;12(1):177. doi: 10.1038/s41467-020-20379-7.	2021
YTHDF2	Homo sapiens	Reader	m6A	34496932	ALKBH5-HOXA10 loop-mediated JAK2 m6A demethylation and cisplatin resistance in epithelial ovarian cancer	J Exp Clin Cancer Res. 2021 Sep 8;40(1):284. doi: 10.1186/s13046-021-02088-1.	2021
YTHDF2	Homo sapiens	Reader	m6A	32029706	Bone-derived mesenchymal stem cells alleviate compression-induced apoptosis of nucleus pulposus cells by N6 methyladenosine of autophagy	Cell Death Dis. 2020 Feb 6;11(2):103. doi: 10.1038/s41419-020-2284-8.	2020
YTHDF2	Homo sapiens	Reader	m6A	31815430	YTHDF2 Recognition of N(1)-Methyladenosine (m(1)A)-Modified RNA Is Associated with Transcript Destabilization	ACS Chem Biol. 2020 Jan 17;15(1):132-139. doi: 10.1021/acschembio.9b00655. Epub 2019 Dec 12.	2020
YTHDF2	Homo sapiens	Reader	m6A	32267835	YTHDF2 promotes mitotic entry and is regulated by cell cycle mediators	PLoS Biol. 2020 Apr 8;18(4):e3000664. doi: 10.1371/journal.pbio.3000664. eCollection 2020 Apr.	2020
YTHDF2	Homo sapiens	Reader	m6A	28104805	MicroRNA-145 Modulates N(6)-Methyladenosine Levels by Targeting the 3'-Untranslated mRNA Region of the N(6)-Methyladenosine Binding YTH Domain Family 2 Protein	J Biol Chem. 2017 Mar 3;292(9):3614-3623. doi: 10.1074/jbc.M116.749689. Epub 2017 Jan 19.	2017
YTHDF2	Homo sapiens	Reader	m6A	31031138	Targeting the RNA m(6)A Reader YTHDF2 Selectively Compromises Cancer Stem Cells in Acute Myeloid Leukemia	Cell Stem Cell. 2019 Jul 3;25(1):137-148.e6. doi: 10.1016/j.stem.2019.03.021. Epub 2019 Apr 25.	2019
YTHDF2	Homo sapiens	Reader	m6A	34774019	MicroRNA-1915-3p inhibits cell migration and invasion by targeting SET in non-small-cell lung cancer	BMC Cancer. 2021 Nov 13;21(1):1218. doi: 10.1186/s12885-021-08961-8.	2021
YTHDF2	Homo sapiens	Reader	m6A	31504235	YTH domain family 2 promotes lung cancer cell growth by facilitating 6-phosphogluconate dehydrogenase mRNA translation	Carcinogenesis. 2020 Jul 10;41(5):541-550. doi: 10.1093/carcin/bgz152.	2020
YTHDF2	Homo sapiens	Reader	m6A	33855021	NUCB1 Suppresses Growth and Shows Additive Effects With Gemcitabine in Pancreatic Ductal Adenocarcinoma via the Unfolded Protein Response	Front Cell Dev Biol. 2021 Mar 29;9:641836. doi: 10.3389/fcell.2021.641836. eCollection 2021.	2021
YTHDF2	Homo sapiens	Reader	m6A	33980824	RNA m(6)A reader YTHDF2 facilitates lung adenocarcinoma cell proliferation and metastasis by targeting the AXIN1/Wnt/β-catenin signaling	Cell Death Dis. 2021 May 13;12(5):479. doi: 10.1038/s41419-021-03763-z.	2021
YTHDF2	Homo sapiens	Reader	m6A	33658012	FBW7 suppresses ovarian cancer development by targeting the N(6)-methyladenosine binding protein YTHDF2	Mol Cancer. 2021 Mar 3;20(1):45. doi: 10.1186/s12943-021-01340-8.	2021
YTHDF2	Homo sapiens	Reader	m6A	33023892	The RNA m6A Reader YTHDF2 Maintains Oncogene Expression and Is a Targetable Dependency in Glioblastoma Stem Cells	Cancer Discov. 2021 Feb;11(2):480-499. doi: 10.1158/2159-8290.CD-20-0331. Epub 2020 Oct 6.	2021
YTHDF2	Homo sapiens	Reader	m6A	30824325	CCR7 Chemokine Receptor-Inducible lnc-Dpf3 Restrains Dendritic Cell Migration by Inhibiting HIF-1α-Mediated Glycolysis	Immunity. 2019 Mar 19;50(3):600-615.e15. doi: 10.1016/j.immuni.2019.01.021. Epub 2019 Feb 26.	2019
YTHDF2	Homo sapiens	Reader	m6A	33692441	N-methyladenosine reader YTHDF2-mediated long noncoding RNA FENDRR degradation promotes cell proliferation in endometrioid endometrial carcinoma	Lab Invest. 2021 Jun;101(6):775-784. doi: 10.1038/s41374-021-00543-3. Epub 2021 Mar 10.	2021
YTHDF2	Homo sapiens	Reader	m6A	24284625	N6-methyladenosine-dependent regulation of messenger RNA stability	Nature. 2014 Jan 2;505(7481):117-20. doi: 10.1038/nature12730. Epub 2013 Nov 27.	2014
YTHDF2	Homo sapiens	Reader	m6A	33726814	Histone lactylation drives oncogenesis by facilitating m(6)A reader protein YTHDF2 expression in ocular melanoma	Genome Biol. 2021 Mar 16;22(1):85. doi: 10.1186/s13059-021-02308-z.	2021
YTHDF2	Homo sapiens	Reader	m6A	30065315	Suppression of m(6)A reader Ythdf2 promotes hematopoietic stem cell expansion	Cell Res. 2018 Sep;28(9):904-917. doi: 10.1038/s41422-018-0072-0. Epub 2018 Jul 31.	2018
YTHDF2	Homo sapiens	Reader	m6A	33087165	Activation of the KDM5A/miRNA-495/YTHDF2/m6A-MOB3B axis facilitates prostate cancer progression	J Exp Clin Cancer Res. 2020 Oct 21;39(1):223. doi: 10.1186/s13046-020-01735-3.	2020
YTHDF2	Homo sapiens	Reader	m6A	34246306	YTHDF2 facilitates UBXN1 mRNA decay by recognizing METTL3-mediated m(6)A modification to activate NF-κB and promote the malignant progression of glioma	J Hematol Oncol. 2021 Jul 10;14(1):109. doi: 10.1186/s13045-021-01124-z.	2021
YTHDF2	Homo sapiens	Reader	m6A	31061416	RNA m(6)A methylation regulates the epithelial mesenchymal transition of cancer cells and translation of Snail	Nat Commun. 2019 May 6;10(1):2065. doi: 10.1038/s41467-019-09865-9.	2019
YTHDF2	Homo sapiens	Reader	m6A	34266473	YTHDF2 alleviates cardiac hypertrophy via regulating Myh7 mRNA decoy	Cell Biosci. 2021 Jul 15;11(1):132. doi: 10.1186/s13578-021-00649-7.	2021
YTHDF2	Homo sapiens	Reader	m6A	34373753	Targeting ATF4-dependent pro-survival autophagy to synergize glutaminolysis inhibition	Theranostics. 2021 Jul 25;11(17):8464-8479. doi: 10.7150/thno.60028. eCollection 2021.	2021
YTHDF2	Homo sapiens	Reader	m6A	34709763	Downregulation of microRNA-6125 promotes colorectal cancer growth through YTHDF2-dependent recognition of N6-methyladenosine-modified GSK3β	Clin Transl Med. 2021 Oct;11(10):e602. doi: 10.1002/ctm2.602.	2021
YTHDF2	Homo sapiens	Reader	m6A	34213887	ATF3 Modulates the Resistance of Breast Cancer Cells to Tamoxifen through an N(6)-Methyladenosine-Based Epitranscriptomic Mechanism	Chem Res Toxicol. 2021 Jul 19;34(7):1814-1821. doi: 10.1021/acs.chemrestox.1c00206. Epub 2021 Jul 2.	2021
YTHDF2	Homo sapiens	Reader	m6A	32169943	YTHDF2 destabilizes m(6)A-modified neural-specific RNAs to restrain differentiation in induced pluripotent stem cells	RNA. 2020 Jun;26(6):739-755. doi: 10.1261/rna.073502.119. Epub 2020 Mar 13.	2020
YTHDF2	Homo sapiens	Reader	m6A	30423408	YTHDF2 suppresses cell proliferation and growth via destabilizing the EGFR mRNA in hepatocellular carcinoma	Cancer Lett. 2019 Feb 1;442:252-261. doi: 10.1016/j.canlet.2018.11.006. Epub 2018 Nov 10.	2019
YTHDF2	Homo sapiens	Reader	m6A	32366907	YTHDF2 promotes the liver cancer stem cell phenotype and cancer metastasis by regulating OCT4 expression via m6A RNA methylation	Oncogene. 2020 Jun;39(23):4507-4518. doi: 10.1038/s41388-020-1303-7. Epub 2020 May 4.	2020
YTHDF2	Homo sapiens	Reader	m6A	29423080	Downregulation of N(6)-methyladenosine binding YTHDF2 protein mediated by miR-493-3p suppresses prostate cancer by elevating N(6)-methyladenosine levels	Oncotarget. 2017 Dec 18;9(3):3752-3764. doi: 10.18632/oncotarget.23365. eCollection 2018 Jan 9.	2017
YTHDF2	Homo sapiens	Reader	m6A	33958724	YTHDF2 is a potential target of AML1/ETO-HIF1α loop-mediated cell proliferation in t(8;21) AML	Oncogene. 2021 Jun;40(22):3786-3798. doi: 10.1038/s41388-021-01818-1. Epub 2021 May 6.	2021
YTHDF2	Homo sapiens	Reader	m6A	34298122	Cigarette smoking induces aberrant N(6)-methyladenosine of DAPK2 to promote non-small cell lung cancer progression by activating NF-κB pathway	Cancer Lett. 2021 Oct 10;518:214-229. doi: 10.1016/j.canlet.2021.07.022. Epub 2021 Jul 21.	2021
YTHDF2	Homo sapiens	Reader	m6A	33505426	YTHDF2 Inhibits Gastric Cancer Cell Growth by Regulating FOXC2 Signaling Pathway	Front Genet. 2021 Jan 11;11:592042. doi: 10.3389/fgene.2020.592042. eCollection 2020.	2021
YTHDF2	Homo sapiens	Reader	m6A	34408926	YTHDF1 and YTHDF2 are associated with better patient survival and an inflamed tumor-immune microenvironment in non-small-cell lung cancer	Oncoimmunology. 2021 Aug 10;10(1):1962656. doi: 10.1080/2162402X.2021.1962656. eCollection 2021.	2021
YTHDF2	Homo sapiens	Reader	m6A	32875102	Interplay of m(6)A and H3K27 trimethylation restrains inflammation during bacterial infection	Sci Adv. 2020 Aug 19;6(34):eaba0647. doi: 10.1126/sciadv.aba0647. eCollection 2020 Aug.	2020
YTHDF3	Homo sapiens	Reader	m6A	32194978	Cytoplasmic m(1)A reader YTHDF3 inhibits trophoblast invasion by downregulation of m(1)A-methylated IGF1R	Cell Discov. 2020 Mar 10;6:12. doi: 10.1038/s41421-020-0144-4. eCollection 2020.	2020
YTHDF3	Homo sapiens	Reader	m6A	34709120	N6-methyladenosine reader YTH N6-methyladenosine RNA binding protein 3 or insulin like growth factor 2 mRNA binding protein 2 knockdown protects human bronchial epithelial cells from hypoxia/reoxygenation injury by inactivating p38 MAPK, AKT, ERK1/2, and NF-κB pathways	Bioengineered. 2022 May;13(5):11973-11986. doi: 10.1080/21655979.2021.1999550.	2022
YTHDF3	Homo sapiens	Reader	m6A	32653519	circ_KIAA1429 accelerates hepatocellular carcinoma advancement through the mechanism of m(6)A-YTHDF3-Zeb1	Life Sci. 2020 Sep 15;257:118082. doi: 10.1016/j.lfs.2020.118082. Epub 2020 Jul 10.	2020
YTHDF3	Homo sapiens	Reader	m6A	31818312	m(6)A mRNA methylation initiated by METTL3 directly promotes YAP translation and increases YAP activity by regulating the MALAT1-miR-1914-3p-YAP axis to induce NSCLC drug resistance and metastasis	J Hematol Oncol. 2019 Dec 9;12(1):135. doi: 10.1186/s13045-019-0830-6.	2019
YTHDF3	Homo sapiens	Reader	m6A	33125861	YTHDF3 Induces the Translation of m(6)A-Enriched Gene Transcripts to Promote Breast Cancer Brain Metastasis	Cancer Cell. 2020 Dec 14;38(6):857-871.e7. doi: 10.1016/j.ccell.2020.10.004. Epub 2020 Oct 29.	2020
YTHDF3	Homo sapiens	Reader	m6A	28106072	YTHDF3 facilitates translation and decay of N(6)-methyladenosine-modified RNA	Cell Res. 2017 Mar;27(3):315-328. doi: 10.1038/cr.2017.15. Epub 2017 Jan 20.	2017
YTHDF3	Homo sapiens	Reader	m6A	31619268	Long noncoding RNA GAS5 inhibits progression of colorectal cancer by interacting with and triggering YAP phosphorylation and degradation and is negatively regulated by the m(6)A reader YTHDF3	Mol Cancer. 2019 Oct 16;18(1):143. doi: 10.1186/s12943-019-1079-y.	2019
ZC3H13	Homo sapiens	Writer	m6A	30311220	ZC3H13 suppresses colorectal cancer proliferation and invasion via inactivating Ras-ERK signaling	J Cell Physiol. 2019 Jun;234(6):8899-8907. doi: 10.1002/jcp.27551. Epub 2018 Oct 12.	2019
Alkbh5	Mus musculus	Eraser	m6A	33456585	ALKBH5 regulates cardiomyocyte proliferation and heart regeneration by demethylating the mRNA of YTHDF1	Theranostics. 2021 Jan 1;11(6):3000-3016. doi: 10.7150/thno.47354. eCollection 2021.	2021
Alkbh5	Mus musculus	Eraser	m6A	28846086	The RNA helicase DDX46 inhibits innate immunity by entrapping m(6)A-demethylated antiviral transcripts in the nucleus	Nat Immunol. 2017 Oct;18(10):1094-1103. doi: 10.1038/ni.3830. Epub 2017 Aug 28.	2017
Alkbh5	Mus musculus	Eraser	m6A	33880847	Curcumin prevents obesity by targeting TRAF4-induced ubiquitylation in m(6) A-dependent manner	EMBO Rep. 2021 May 5;22(5):e52146. doi: 10.15252/embr.202052146. Epub 2021 Apr 20.	2021
Alkbh5	Mus musculus	Eraser	m6A	34134995	m(6)A demethylase ALKBH5 controls CD4(+) T cell pathogenicity and promotes autoimmunity	Sci Adv. 2021 Jun 16;7(25):eabg0470. doi: 10.1126/sciadv.abg0470. Print 2021 Jun.	2021
Alkbh5	Mus musculus	Eraser	m6A	33911218	Circular RNA circZbtb20 maintains ILC3 homeostasis and function via Alkbh5-dependent m(6)A demethylation of Nr4a1 mRNA	Cell Mol Immunol. 2021 Jun;18(6):1412-1424. doi: 10.1038/s41423-021-00680-1. Epub 2021 Apr 28.	2021
Elavl1	Mus musculus	Reader	m6A	30035254	The RNA-Binding Protein HuR Posttranscriptionally Regulates IL-2 Homeostasis and CD4(+) Th2 Differentiation	Immunohorizons. 2017 Aug 1;1(6):109-123. doi: 10.4049/immunohorizons.1700017.	2017
Elavl1	Mus musculus	Reader	m6A	32546794	Hepatic HuR modulates lipid homeostasis in response to high-fat diet	Nat Commun. 2020 Jun 16;11(1):3067. doi: 10.1038/s41467-020-16918-x.	2020
Elavl1	Mus musculus	Reader	m6A	31924774	The RNA-binding protein HuR is a negative regulator in adipogenesis	Nat Commun. 2020 Jan 10;11(1):213. doi: 10.1038/s41467-019-14001-8.	2020
Elavl1	Mus musculus	Reader	m6A	20219984	Myocardial knockdown of mRNA-stabilizing protein HuR attenuates post-MI inflammatory response and left ventricular dysfunction in IL-10-null mice	FASEB J. 2010 Jul;24(7):2484-94. doi: 10.1096/fj.09-149815. Epub 2010 Mar 10.	2010
Elavl1	Mus musculus	Reader	m6A	25533351	ELAVL1 modulates transcriptome-wide miRNA binding in murine macrophages	Cell Rep. 2014 Dec 24;9(6):2330-43. doi: 10.1016/j.celrep.2014.11.030. Epub 2014 Dec 18.	2014
Elavl1	Mus musculus	Reader	m6A	25422430	ELAVL1 regulates alternative splicing of eIF4E transporter to promote postnatal angiogenesis	Proc Natl Acad Sci U S A. 2014 Dec 23;111(51):18309-14. doi: 10.1073/pnas.1412172111. Epub 2014 Nov 24.	2014
Elavl1	Mus musculus	Reader	m6A	26898797	MicroRNA-9 inhibits hyperglycemia-induced pyroptosis in human ventricular cardiomyocytes by targeting ELAVL1	Biochem Biophys Res Commun. 2016 Mar 18;471(4):423-9. doi: 10.1016/j.bbrc.2016.02.065. Epub 2016 Feb 17.	2016
Elavl1	Mus musculus	Reader	m6A	31188427	The RNA-Binding Protein ELAVL1 Regulates GnRH Receptor Expression and the Response to GnRH	Endocrinology. 2019 Aug 1;160(8):1999-2014. doi: 10.1210/en.2019-00203.	2019
Elavl1	Mus musculus	Reader	m6A	28684423	The RNA-binding protein HuR contributes to neuroinflammation by promoting C-C chemokine receptor 6 (CCR6) expression on Th17 cells	J Biol Chem. 2017 Sep 1;292(35):14532-14543. doi: 10.1074/jbc.M117.782771. Epub 2017 Jul 6.	2017
Fmr1	Mus musculus	Reader	m6A	32927026	FMRP-absence-induced up-regulation of hypothalamic MAP1B expression decreases AgRP level linking with reduces in food intake and body weight	Neurochem Int. 2020 Nov;140:104847. doi: 10.1016/j.neuint.2020.104847. Epub 2020 Sep 11.	2020
Fmr1	Mus musculus	Reader	m6A	28218269	Enhanced expression of ADCY1 underlies aberrant neuronal signalling and behaviour in a syndromic autism model	Nat Commun. 2017 Feb 20;8:14359. doi: 10.1038/ncomms14359.	2017
Fmr1	Mus musculus	Reader	m6A	15661377	Rgs4 mRNA expression is decreased in the brain of Fmr1 knockout mouse	Brain Res Mol Brain Res. 2005 Jan 5;133(1):162-5. doi: 10.1016/j.molbrainres.2004.09.023.	2005
Fmr1	Mus musculus	Reader	m6A	17687394	Expression changes of microtubule associated protein 1B in the brain of Fmr1 knockout mice	Neurosci Bull. 2007 Jul;23(4):203-8. doi: 10.1007/s12264-007-0030-1.	2007
Fmr1	Mus musculus	Reader	m6A	22539853	Evidence for a fragile X mental retardation protein-mediated translational switch in metabotropic glutamate receptor-triggered Arc translation and long-term depression	J Neurosci. 2012 Apr 25;32(17):5924-36. doi: 10.1523/JNEUROSCI.4650-11.2012.	2012
Fmr1	Mus musculus	Reader	m6A	30107516	Fragile X mental retardation protein modulates the stability of its m6A-marked messenger RNA targets	Hum Mol Genet. 2018 Nov 15;27(22):3936-3950. doi: 10.1093/hmg/ddy292.	2018
Fmr1	Mus musculus	Reader	m6A	23640459	The targeting and functions of miRNA-383 are mediated by FMRP during spermatogenesis	Cell Death Dis. 2013 May 2;4(5):e617. doi: 10.1038/cddis.2013.138.	2013
Fmr1	Mus musculus	Reader	m6A	33323119	Identification of FMRP target mRNAs in the developmental brain: FMRP might coordinate Ras/MAPK, Wnt/β-catenin, and mTOR signaling during corticogenesis	Mol Brain. 2020 Dec 16;13(1):167. doi: 10.1186/s13041-020-00706-1.	2020
Fmr1	Mus musculus	Reader	m6A	33691791	Transcriptional factor FoxM1-activated microRNA-335-3p maintains the self-renewal of neural stem cells by inhibiting p53 signaling pathway via Fmr1	Stem Cell Res Ther. 2021 Mar 10;12(1):169. doi: 10.1186/s13287-021-02191-2.	2021
Fmr1	Mus musculus	Reader	m6A	31753916	The RNA-binding protein FMRP facilitates the nuclear export of N(6)-methyladenosine-containing mRNAs	J Biol Chem. 2019 Dec 27;294(52):19889-19895. doi: 10.1074/jbc.AC119.010078. Epub 2019 Nov 21.	2019
Fmr1	Mus musculus	Reader	m6A	21571007	Genetic reduction of group 1 metabotropic glutamate receptors alters select behaviors in a mouse model for fragile X syndrome	Behav Brain Res. 2011 Oct 1;223(2):310-21. doi: 10.1016/j.bbr.2011.04.049. Epub 2011 May 6.	2011
Igf2bp1	Mus musculus	Reader	m6A	33388443	mTORC2 deploys the mRNA binding protein IGF2BP1 to regulate c-MYC expression and promote cell survival	Cell Signal. 2021 Apr;80:109912. doi: 10.1016/j.cellsig.2020.109912. Epub 2021 Jan 1.	2021
Igf2bp2	Mus musculus	Reader	m6A	23177649	An HMGA2-IGF2BP2 axis regulates myoblast proliferation and myogenesis	Dev Cell. 2012 Dec 11;23(6):1176-88. doi: 10.1016/j.devcel.2012.10.019. Epub 2012 Nov 21.	2012
Igf2bp2	Mus musculus	Reader	m6A	34258163	The m6A Reader IGF2BP2 Regulates Macrophage Phenotypic Activation and Inflammatory Diseases by Stabilizing TSC1 and PPARγ	Adv Sci (Weinh). 2021 May 3;8(13):2100209. doi: 10.1002/advs.202100209. eCollection 2021 Jul.	2021
Igf2bp2	Mus musculus	Reader	m6A	34215679	The m(6)A reader IMP2 directs autoimmune inflammation through an IL-17- and TNFα-dependent C/EBP transcription factor axis	Sci Immunol. 2021 Jul 2;6(61):eabd1287. doi: 10.1126/sciimmunol.abd1287.	2021
Igf2bp2	Mus musculus	Reader	m6A	27672022	HMGB2 regulates satellite-cell-mediated skeletal muscle regeneration through IGF2BP2	J Cell Sci. 2016 Nov 15;129(22):4305-4316. doi: 10.1242/jcs.189944. Epub 2016 Sep 26.	2016
Mettl14	Mus musculus	Writer	m6A	28965759	Temporal Control of Mammalian Cortical Neurogenesis by m(6)A Methylation	Cell. 2017 Nov 2;171(4):877-889.e17. doi: 10.1016/j.cell.2017.09.003. Epub 2017 Sep 28.	2017
Mettl14	Mus musculus	Writer	m6A	34580283	METTL14 aggravates podocyte injury and glomerulopathy progression through N(6)-methyladenosine-dependent downregulating of Sirt1	Cell Death Dis. 2021 Sep 27;12(10):881. doi: 10.1038/s41419-021-04156-y.	2021
Mettl14	Mus musculus	Writer	m6A	33848642	Mettl14-Mediated m(6)A Modification Facilitates Liver Regeneration by Maintaining Endoplasmic Reticulum Homeostasis	Cell Mol Gastroenterol Hepatol. 2021;12(2):633-651. doi: 10.1016/j.jcmgh.2021.04.001. Epub 2021 Apr 10.	2021
Mettl14	Mus musculus	Writer	m6A	33440070	MiR-103-3p targets the m(6) A methyltransferase METTL14 to inhibit osteoblastic bone formation	Aging Cell. 2021 Feb;20(2):e13298. doi: 10.1111/acel.13298. Epub 2021 Jan 13.	2021
Mettl14	Mus musculus	Writer	m6A	33992834	METTL3/METTL14 Transactivation and m(6)A-Dependent TGF-β1 Translation in Activated Kupffer Cells	Cell Mol Gastroenterol Hepatol. 2021;12(3):839-856. doi: 10.1016/j.jcmgh.2021.05.007. Epub 2021 May 13.	2021
Mettl14	Mus musculus	Writer	m6A	29335608	N(6)-methyladenosine RNA modification regulates embryonic neural stem cell self-renewal through histone modifications	Nat Neurosci. 2018 Feb;21(2):195-206. doi: 10.1038/s41593-017-0057-1. Epub 2018 Jan 15.	2018
Mettl14	Mus musculus	Writer	m6A	34660602	Dynamic m(6)A mRNA Methylation Reveals the Role of METTL3/14-m(6)A-MNK2-ERK Signaling Axis in Skeletal Muscle Differentiation and Regeneration	Front Cell Dev Biol. 2021 Oct 1;9:744171. doi: 10.3389/fcell.2021.744171. eCollection 2021.	2021
Mettl14	Mus musculus	Writer	m6A	32964498	m(6) A RNA methyltransferases METTL3/14 regulate immune responses to anti-PD-1 therapy	EMBO J. 2020 Oct 15;39(20):e104514. doi: 10.15252/embj.2020104514. Epub 2020 Sep 23.	2020
Mettl14	Mus musculus	Writer	m6A	31369074	Acute Deletion of METTL14 in β-Cells of Adult Mice Results in Glucose Intolerance	Endocrinology. 2019 Oct 1;160(10):2388-2394. doi: 10.1210/en.2019-00350.	2019
Mettl14	Mus musculus	Writer	m6A	31983283	m(6)A mRNA methylation regulates testosterone synthesis through modulating autophagy in Leydig cells	Autophagy. 2021 Feb;17(2):457-475. doi: 10.1080/15548627.2020.1720431. Epub 2020 Jan 31.	2021
Mettl14	Mus musculus	Writer	m6A	34142067	Arhgef2 regulates neural differentiation in the cerebral cortex through mRNA m(6)A-methylation of Npdc1 and Cend1	iScience. 2021 May 24;24(6):102645. doi: 10.1016/j.isci.2021.102645. eCollection 2021 Jun 25.	2021
Mettl14	Mus musculus	Writer	m6A	34288397	Conditional deficiency of m6A methyltransferase Mettl14 in substantia nigra alters dopaminergic neuron function	J Cell Mol Med. 2021 Sep;25(17):8567-8572. doi: 10.1111/jcmm.16740. Epub 2021 Jul 21.	2021
Mettl3	Mus musculus	Writer	m6A	28878038	The requirement of Mettl3-promoted MyoD mRNA maintenance in proliferative myoblasts for skeletal muscle differentiation	Open Biol. 2017 Sep;7(9):170119. doi: 10.1098/rsob.170119.	2017
Mettl3	Mus musculus	Writer	m6A	34721590	METTL3-Mediated m(6)A RNA Modification Regulates Corneal Injury Repair	Stem Cells Int. 2021 Oct 22;2021:5512153. doi: 10.1155/2021/5512153. eCollection 2021.	2021
Mettl3	Mus musculus	Writer	m6A	34093712	METTL3-Mediated m(6)A Methylation Regulates Muscle Stem Cells and Muscle Regeneration by Notch Signaling Pathway	Stem Cells Int. 2021 May 14;2021:9955691. doi: 10.1155/2021/9955691. eCollection 2021.	2021
Mettl3	Mus musculus	Writer	m6A	34150020	METTL3 induces bone marrow mesenchymal stem cells osteogenic differentiation and migration through facilitating M1 macrophage differentiation	Am J Transl Res. 2021 May 15;13(5):4376-4388. eCollection 2021.	2021
Mettl3	Mus musculus	Writer	m6A	31061465	Stage-specific requirement for Mettl3-dependent m(6)A mRNA methylation during haematopoietic stem cell differentiation	Nat Cell Biol. 2019 Jun;21(6):700-709. doi: 10.1038/s41556-019-0318-1. Epub 2019 May 6.	2019
Mettl3	Mus musculus	Writer	m6A	31186141	METTL3 promotes experimental osteoarthritis development by regulating inflammatory response and apoptosis in chondrocyte	Biochem Biophys Res Commun. 2019 Aug 13;516(1):22-27. doi: 10.1016/j.bbrc.2019.05.168. Epub 2019 Jun 8.	2019
Mettl3	Mus musculus	Writer	m6A	30429466	Mettl3-mediated m(6)A RNA methylation regulates the fate of bone marrow mesenchymal stem cells and osteoporosis	Nat Commun. 2018 Nov 14;9(1):4772. doi: 10.1038/s41467-018-06898-4.	2018
Mettl3	Mus musculus	Writer	m6A	31154015	m(6)A Regulates Neurogenesis and Neuronal Development by Modulating Histone Methyltransferase Ezh2	Genomics Proteomics Bioinformatics. 2019 Apr;17(2):154-168. doi: 10.1016/j.gpb.2018.12.007. Epub 2019 May 30.	2019
Mettl3	Mus musculus	Writer	m6A	33150686	Silencing of METTL3 attenuates cardiac fibrosis induced by myocardial infarction via inhibiting the activation of cardiac fibroblasts	FASEB J. 2021 Feb;35(2):e21162. doi: 10.1096/fj.201903169R. Epub 2020 Nov 5.	2021
Mettl3	Mus musculus	Writer	m6A	30967445	m(6)A-mRNA methylation regulates cardiac gene expression and cellular growth	Life Sci Alliance. 2019 Apr 9;2(2):e201800233. doi: 10.26508/lsa.201800233. Print 2019 Apr.	2019
Mettl3	Mus musculus	Writer	m6A	32307908	Methyltransferase-like 3-mediated N6-methyladenosine modification of miR-7212-5p drives osteoblast differentiation and fracture healing	J Cell Mol Med. 2020 Jun;24(11):6385-6396. doi: 10.1111/jcmm.15284. Epub 2020 Apr 19.	2020
Mettl3	Mus musculus	Writer	m6A	32404350	m(6)A mRNA Methylation Controls Functional Maturation in Neonatal Murine β-Cells	Diabetes. 2020 Aug;69(8):1708-1722. doi: 10.2337/db19-0906. Epub 2020 May 13.	2020
Mettl3	Mus musculus	Writer	m6A	34562326	Extracellular vesicles derived from melatonin-preconditioned mesenchymal stem cells containing USP29 repair traumatic spinal cord injury by stabilizing NRF2	J Pineal Res. 2021 Dec;71(4):e12769. doi: 10.1111/jpi.12769. Epub 2021 Oct 2.	2021
Mettl3	Mus musculus	Writer	m6A	34758326	m(6)A mRNA methylation-directed myeloid cell activation controls progression of NAFLD and obesity	Cell Rep. 2021 Nov 9;37(6):109968. doi: 10.1016/j.celrep.2021.109968.	2021
Mettl3	Mus musculus	Writer	m6A	33852874	A methionine-Mettl3-N(6)-methyladenosine axis promotes polycystic kidney disease	Cell Metab. 2021 Jun 1;33(6):1234-1247.e7. doi: 10.1016/j.cmet.2021.03.024. Epub 2021 Apr 13.	2021
Mettl3	Mus musculus	Writer	m6A	25683224	m(6)A RNA methylation is regulated by microRNAs and promotes reprogramming to pluripotency	Cell Stem Cell. 2015 Mar 5;16(3):289-301. doi: 10.1016/j.stem.2015.01.016. Epub 2015 Feb 12.	2015
Mettl3	Mus musculus	Writer	m6A	30297870	METTL3-mediated N(6)-methyladenosine mRNA modification enhances long-term memory consolidation	Cell Res. 2018 Nov;28(11):1050-1061. doi: 10.1038/s41422-018-0092-9. Epub 2018 Oct 8.	2018
Mettl3	Mus musculus	Writer	m6A	24394384	N6-methyladenosine modification destabilizes developmental regulators in embryonic stem cells	Nat Cell Biol. 2014 Feb;16(2):191-8. doi: 10.1038/ncb2902. Epub 2014 Jan 7.	2014
Mettl3	Mus musculus	Writer	m6A	31916488	METTL3-mediated m(6)A is required for murine oocyte maturation and maternal-to-zygotic transition	Cell Cycle. 2020 Feb;19(4):391-404. doi: 10.1080/15384101.2019.1711324. Epub 2020 Jan 9.	2020
Mettl3	Mus musculus	Writer	m6A	34616359	METTL3 Is Involved in the Development of Graves' Disease by Inducing SOCS mRNA m6A Modification	Front Endocrinol (Lausanne). 2021 Sep 20;12:666393. doi: 10.3389/fendo.2021.666393. eCollection 2021.	2021
Mettl3	Mus musculus	Writer	m6A	33740664	METTL3 regulates skeletal muscle specific miRNAs at both transcriptional and post-transcriptional levels	Biochem Biophys Res Commun. 2021 May 7;552:52-58. doi: 10.1016/j.bbrc.2021.03.035. Epub 2021 Mar 17.	2021
Mettl3	Mus musculus	Writer	m6A	33909701	The RNA helicase DDX5 promotes viral infection via regulating N6-methyladenosine levels on the DHX58 and NFκB transcripts to dampen antiviral innate immunity	PLoS Pathog. 2021 Apr 28;17(4):e1009530. doi: 10.1371/journal.ppat.1009530. eCollection 2021 Apr.	2021
Mettl3	Mus musculus	Writer	m6A	34335245	Total Flavones of Abelmoschus manihot Ameliorates Podocyte Pyroptosis and Injury in High Glucose Conditions by Targeting METTL3-Dependent m(6)A Modification-Mediated NLRP3-Inflammasome Activation and PTEN/PI3K/Akt Signaling	Front Pharmacol. 2021 Jul 15;12:667644. doi: 10.3389/fphar.2021.667644. eCollection 2021.	2021
Mettl3	Mus musculus	Writer	m6A	34773968	ADSCs enhance VEGFR3-mediated lymphangiogenesis via METTL3-mediated VEGF-C m(6)A modification to improve wound healing of diabetic foot ulcers	Mol Med. 2021 Nov 13;27(1):146. doi: 10.1186/s10020-021-00406-z.	2021
Mettl3	Mus musculus	Writer	m6A	34593014	METTL3-dependent RNA m(6)A dysregulation contributes to neurodegeneration in Alzheimer's disease through aberrant cell cycle events	Mol Neurodegener. 2021 Sep 30;16(1):70. doi: 10.1186/s13024-021-00484-x.	2021
Mettl3	Mus musculus	Writer	m6A	34689175	METTL3-mediated mRNA N(6)-methyladenosine is required for oocyte and follicle development in mice	Cell Death Dis. 2021 Oct 23;12(11):989. doi: 10.1038/s41419-021-04272-9.	2021
Mettl3	Mus musculus	Writer	m6A	32121289	METTL3 Modulates Osteoclast Differentiation and Function by Controlling RNA Stability and Nuclear Export	Int J Mol Sci. 2020 Feb 28;21(5):1660. doi: 10.3390/ijms21051660.	2020
Mettl3	Mus musculus	Writer	m6A	33910903	Pooled CRISPR screening identifies m(6)A as a positive regulator of macrophage activation	Sci Adv. 2021 Apr 28;7(18):eabd4742. doi: 10.1126/sciadv.abd4742. Print 2021 Apr.	2021
Mettl3	Mus musculus	Writer	m6A	32245957	METTL3 is essential for postnatal development of brown adipose tissue and energy expenditure in mice	Nat Commun. 2020 Apr 3;11(1):1648. doi: 10.1038/s41467-020-15488-2.	2020
Mettl3	Mus musculus	Writer	m6A	34825733	Mettl3 promotes oxLDL-mediated inflammation through activating STAT1 signaling	J Clin Lab Anal. 2022 Jan;36(1):e24019. doi: 10.1002/jcla.24019. Epub 2021 Nov 26.	2022
Mettl3	Mus musculus	Writer	m6A	31365297	The N(6)-methyladenosine (m(6)A)-forming enzyme METTL3 facilitates M1 macrophage polarization through the methylation of STAT1 mRNA	Am J Physiol Cell Physiol. 2019 Oct 1;317(4):C762-C775. doi: 10.1152/ajpcell.00212.2019. Epub 2019 Jul 31.	2019
Mettl3	Mus musculus	Writer	m6A	31412241	m(6)A RNA Methylation Maintains Hematopoietic Stem Cell Identity and Symmetric Commitment	Cell Rep. 2019 Aug 13;28(7):1703-1716.e6. doi: 10.1016/j.celrep.2019.07.032.	2019
Mettl3	Mus musculus	Writer	m6A	25456834	m(6)A RNA modification controls cell fate transition in mammalian embryonic stem cells	Cell Stem Cell. 2014 Dec 4;15(6):707-19. doi: 10.1016/j.stem.2014.09.019. Epub 2014 Oct 16.	2014
Mettl3	Mus musculus	Writer	m6A	34547464	METTL3-m(6)A-Rubicon axis inhibits autophagy in nonalcoholic fatty liver disease	Mol Ther. 2022 Feb 2;30(2):932-946. doi: 10.1016/j.ymthe.2021.09.016. Epub 2021 Sep 20.	2022
Mettl3	Mus musculus	Writer	m6A	29879109	METTL3-mediated m6A modification is required for cerebellar development	PLoS Biol. 2018 Jun 7;16(6):e2004880. doi: 10.1371/journal.pbio.2004880. eCollection 2018 Jun.	2018
Mettl3	Mus musculus	Writer	m6A	31914601	METTL3 regulates inflammatory pain by modulating m(6)A-dependent pri-miR-365-3p processing	FASEB J. 2020 Jan;34(1):122-132. doi: 10.1096/fj.201901555R. Epub 2019 Nov 19.	2020
Mettl3	Mus musculus	Writer	m6A	33654093	RNA m6A methylation orchestrates cancer growth and metastasis via macrophage reprogramming	Nat Commun. 2021 Mar 2;12(1):1394. doi: 10.1038/s41467-021-21514-8.	2021
Mettl3	Mus musculus	Writer	m6A	27602518	m(6)A RNA methylation promotes XIST-mediated transcriptional repression	Nature. 2016 Sep 15;537(7620):369-373. doi: 10.1038/nature19342. Epub 2016 Sep 7.	2016
Mettl3	Mus musculus	Writer	m6A	34995800	METTL3-mediated m(6)A modification of TIMP2 mRNA promotes podocyte injury in diabetic nephropathy	Mol Ther. 2022 Apr 6;30(4):1721-1740. doi: 10.1016/j.ymthe.2022.01.002. Epub 2022 Jan 4.	2022
Mettl3	Mus musculus	Writer	m6A	34599880	METTL3 Regulates Liver Homeostasis, Hepatocyte Ploidy, and Circadian Rhythm-Controlled Gene Expression in Mice	Am J Pathol. 2022 Jan;192(1):56-71. doi: 10.1016/j.ajpath.2021.09.005. Epub 2021 Sep 29.	2022
Mettl3	Mus musculus	Writer	m6A	34530171	Mettl3 inhibits the apoptosis and autophagy of chondrocytes in inflammation through mediating Bcl2 stability via Ythdf1-mediated m(6)A modification	Bone. 2022 Jan;154:116182. doi: 10.1016/j.bone.2021.116182. Epub 2021 Sep 13.	2022
Mettl3	Mus musculus	Writer	m6A	30586742	The N(6)-Methyladenosine mRNA Methylase METTL3 Controls Cardiac Homeostasis and Hypertrophy	Circulation. 2019 Jan 22;139(4):533-545. doi: 10.1161/CIRCULATIONAHA.118.036146.	2019
Mettl3	Mus musculus	Writer	m6A	25569111	Stem cells. m6A mRNA methylation facilitates resolution of naïve pluripotency toward differentiation	Science. 2015 Feb 27;347(6225):1002-6. doi: 10.1126/science.1261417. Epub 2015 Jan 1.	2015
Mettl3	Mus musculus	Writer	m6A	31015515	Mettl3-mediated mRNA m(6)A methylation promotes dendritic cell activation	Nat Commun. 2019 Apr 23;10(1):1898. doi: 10.1038/s41467-019-09903-6.	2019
Mettl3	Mus musculus	Writer	m6A	33637761	METTL3-dependent m(6)A modification programs T follicular helper cell differentiation	Nat Commun. 2021 Feb 26;12(1):1333. doi: 10.1038/s41467-021-21594-6.	2021
Mettl3	Mus musculus	Writer	m6A	31949099	N (6)-methyladenosine of chromosome-associated regulatory RNA regulates chromatin state and transcription	Science. 2020 Jan 31;367(6477):580-586. doi: 10.1126/science.aay6018. Epub 2020 Jan 16.	2020
Mettl5	Mus musculus	Writer	m6A	32783360	The 18S rRNA m(6) A methyltransferase METTL5 promotes mouse embryonic stem cell differentiation	EMBO Rep. 2020 Oct 5;21(10):e49863. doi: 10.15252/embr.201949863. Epub 2020 Aug 11.	2020
Prrc2a	Mus musculus	Reader	m6A	30514900	A novel m(6)A reader Prrc2a controls oligodendroglial specification and myelination	Cell Res. 2019 Jan;29(1):23-41. doi: 10.1038/s41422-018-0113-8. Epub 2018 Dec 4.	2019
Rbm15	Mus musculus	Writer	m6A	19542301	c-Myc is a target of RNA-binding motif protein 15 in the regulation of adult hematopoietic stem cell and megakaryocyte development	Blood. 2009 Sep 3;114(10):2087-96. doi: 10.1182/blood-2009-01-197921. Epub 2009 Jun 19.	2009
Wtap	Mus musculus	Writer	m6A	29866655	The RNA Methyltransferase Complex of WTAP, METTL3, and METTL14 Regulates Mitotic Clonal Expansion in Adipogenesis	Mol Cell Biol. 2018 Jul 30;38(16):e00116-18. doi: 10.1128/MCB.00116-18. Print 2018 Aug 15.	2018
Ythdc1	Mus musculus	Reader	m6A	29799838	Nuclear m6A reader YTHDC1 regulates alternative polyadenylation and splicing during mouse oocyte development	PLoS Genet. 2018 May 25;14(5):e1007412. doi: 10.1371/journal.pgen.1007412. eCollection 2018 May.	2018
Ythdc2	Mus musculus	Reader	m6A	32150756	N(6) -Methyladenosine Reader Protein YT521-B Homology Domain-Containing 2 Suppresses Liver Steatosis by Regulation of mRNA Stability of Lipogenic Genes	Hepatology. 2021 Jan;73(1):91-103. doi: 10.1002/hep.31220. Epub 2020 Oct 25.	2021
Ythdc2	Mus musculus	Reader	m6A	28809393	Ythdc2 is an N(6)-methyladenosine binding protein that regulates mammalian spermatogenesis	Cell Res. 2017 Sep;27(9):1115-1127. doi: 10.1038/cr.2017.99. Epub 2017 Aug 15.	2017
Ythdf1	Mus musculus	Reader	m6A	30843071	The m6A reader YTHDF1 regulates axon guidance through translational control of Robo3.1 expression	Nucleic Acids Res. 2019 May 21;47(9):4765-4777. doi: 10.1093/nar/gkz157.	2019
Ythdf1	Mus musculus	Reader	m6A	32890792	microRNA-421-3p prevents inflammatory response in cerebral ischemia/reperfusion injury through targeting m6A Reader YTHDF1 to inhibit p65 mRNA translation	Int Immunopharmacol. 2020 Nov;88:106937. doi: 10.1016/j.intimp.2020.106937. Epub 2020 Sep 2.	2020
Ythdf1	Mus musculus	Reader	m6A	34643063	The m(6) A Readers YTHDF1 and YTHDF2 Synergistically Control Cerebellar Parallel Fiber Growth by Regulating Local Translation of the Key Wnt5a Signaling Components in Axons	Adv Sci (Weinh). 2021 Nov;8(22):e2101329. doi: 10.1002/advs.202101329. Epub 2021 Oct 12.	2021
Ythdf1	Mus musculus	Reader	m6A	33928466	Sevoflurane impairs m6A-mediated mRNA translation and leads to fine motor and cognitive deficits	Cell Biol Toxicol. 2022 Apr;38(2):347-369. doi: 10.1007/s10565-021-09601-4. Epub 2021 Apr 29.	2022
Ythdf1	Mus musculus	Reader	m6A	30401835	m(6)A facilitates hippocampus-dependent learning and memory through YTHDF1	Nature. 2018 Nov;563(7730):249-253. doi: 10.1038/s41586-018-0666-1. Epub 2018 Oct 31.	2018
Ythdf2	Mus musculus	Reader	m6A	31434544	ZFP217 regulates adipogenesis by controlling mitotic clonal expansion in a METTL3-m(6)A dependent manner	RNA Biol. 2019 Dec;16(12):1785-1793. doi: 10.1080/15476286.2019.1658508. Epub 2019 Aug 27.	2019
Ythdf2	Mus musculus	Reader	m6A	31959747	YTHDF2 promotes spermagonial adhesion through modulating MMPs decay via m(6)A/mRNA pathway	Cell Death Dis. 2020 Jan 20;11(1):37. doi: 10.1038/s41419-020-2235-4.	2020
Ythdf2	Mus musculus	Reader	m6A	30875984	m6A Reader YTHDF2 Regulates LPS-Induced Inflammatory Response	Int J Mol Sci. 2019 Mar 15;20(6):1323. doi: 10.3390/ijms20061323.	2019
Ythdf2	Mus musculus	Reader	m6A	26458103	Dynamic m(6)A mRNA methylation directs translational control of heat shock response	Nature. 2015 Oct 22;526(7574):591-4. doi: 10.1038/nature15377. Epub 2015 Oct 12.	2015
Ythdf2	Mus musculus	Reader	m6A	34089814	YTHDF2 mediates LPS-induced osteoclastogenesis and inflammatory response via the NF-κB and MAPK signaling pathways	Cell Signal. 2021 Sep;85:110060. doi: 10.1016/j.cellsig.2021.110060. Epub 2021 Jun 2.	2021
Ythdf2	Mus musculus	Reader	m6A	33020597	The piRNA CHAPIR regulates cardiac hypertrophy by controlling METTL3-dependent N(6)-methyladenosine methylation of Parp10 mRNA	Nat Cell Biol. 2020 Nov;22(11):1319-1331. doi: 10.1038/s41556-020-0576-y. Epub 2020 Oct 5.	2020
Ythdf2	Mus musculus	Reader	m6A	31892163	METTL3 Regulates Osteoblast Differentiation and Inflammatory Response via Smad Signaling and MAPK Signaling	Int J Mol Sci. 2019 Dec 27;21(1):199. doi: 10.3390/ijms21010199.	2019
Ythdf3	Mus musculus	Reader	m6A	30591559	RNA-binding protein YTHDF3 suppresses interferon-dependent antiviral responses by promoting FOXO3 translation	Proc Natl Acad Sci U S A. 2019 Jan 15;116(3):976-981. doi: 10.1073/pnas.1812536116. Epub 2018 Dec 27.	2019
Zc3h13	Mus musculus	Writer	m6A	29547716	Zc3h13 Regulates Nuclear RNA m(6)A Methylation and Mouse Embryonic Stem Cell Self-Renewal	Mol Cell. 2018 Mar 15;69(6):1028-1038.e6. doi: 10.1016/j.molcel.2018.02.015.	2018
FTO	Homo sapiens	Eraser	m6A,m6Am	32956623	Adenylate Kinase 4 Modulates the Resistance of Breast Cancer Cells to Tamoxifen through an m(6)A-Based Epitranscriptomic Mechanism	Mol Ther. 2020 Dec 2;28(12):2593-2604. doi: 10.1016/j.ymthe.2020.09.007. Epub 2020 Sep 5.	2020
FTO	Homo sapiens	Eraser	m6A,m6Am	30967398	N(6)-Methylation of Adenosine of FZD10 mRNA Contributes to PARP Inhibitor Resistance	Cancer Res. 2019 Jun 1;79(11):2812-2820. doi: 10.1158/0008-5472.CAN-18-3592. Epub 2019 Apr 9.	2019
FTO	Homo sapiens	Eraser	m6A,m6Am	25723394	N6-adenosine methylation in MiRNAs	PLoS One. 2015 Feb 27;10(2):e0118438. doi: 10.1371/journal.pone.0118438. eCollection 2015.	2015
FTO	Homo sapiens	Eraser	m6A,m6Am	26593424	5' UTR m(6)A Promotes Cap-Independent Translation	Cell. 2015 Nov 5;163(4):999-1010. doi: 10.1016/j.cell.2015.10.012. Epub 2015 Oct 22.	2015
FTO	Homo sapiens	Eraser	m6A,m6Am	31827395	The m(6)A eraser FTO facilitates proliferation and migration of human cervical cancer cells	Cancer Cell Int. 2019 Dec 2;19:321. doi: 10.1186/s12935-019-1045-1. eCollection 2019.	2019
FTO	Homo sapiens	Eraser	m6A,m6Am	29384212	Increased N6-methyladenosine causes infertility is associated with FTO expression	J Cell Physiol. 2018 Sep;233(9):7055-7066. doi: 10.1002/jcp.26507. Epub 2018 Mar 25.	2018
FTO	Homo sapiens	Eraser	m6A,m6Am	30648791	N6-methyladenosine demethylase FTO suppresses clear cell renal cell carcinoma through a novel FTO-PGC-1α signalling axis	J Cell Mol Med. 2019 Mar;23(3):2163-2173. doi: 10.1111/jcmm.14128. Epub 2019 Jan 16.	2019
FTO	Homo sapiens	Eraser	m6A,m6Am	28281539	Extensive translation of circular RNAs driven by N(6)-methyladenosine	Cell Res. 2017 May;27(5):626-641. doi: 10.1038/cr.2017.31. Epub 2017 Mar 10.	2017
FTO	Homo sapiens	Eraser	m6A,m6Am	33103587	FTO demethylates m6A modifications in HOXB13 mRNA and promotes endometrial cancer metastasis by activating the WNT signalling pathway	RNA Biol. 2021 Sep;18(9):1265-1278. doi: 10.1080/15476286.2020.1841458. Epub 2020 Nov 5.	2021
FTO	Homo sapiens	Eraser	m6A,m6Am	34564982	FTO-stabilized lncRNA HOXC13-AS epigenetically upregulated FZD6 and activated Wnt/β-catenin signaling to drive cervical cancer proliferation, invasion, and EMT	J BUON. 2021 Jul-Aug;26(4):1279-1291.	2021
FTO	Homo sapiens	Eraser	m6A,m6Am	33966037	WNT/β-catenin-suppressed FTO expression increases m(6)A of c-Myc mRNA to promote tumor cell glycolysis and tumorigenesis	Cell Death Dis. 2021 May 8;12(5):462. doi: 10.1038/s41419-021-03739-z.	2021
FTO	Homo sapiens	Eraser	m6A,m6Am	32035950	FTO promotes cell proliferation and migration in esophageal squamous cell carcinoma through up-regulation of MMP13	Exp Cell Res. 2020 Apr 1;389(1):111894. doi: 10.1016/j.yexcr.2020.111894. Epub 2020 Feb 6.	2020
FTO	Homo sapiens	Eraser	m6A,m6Am	32531268	Targeting FTO Suppresses Cancer Stem Cell Maintenance and Immune Evasion	Cancer Cell. 2020 Jul 13;38(1):79-96.e11. doi: 10.1016/j.ccell.2020.04.017. Epub 2020 Jun 11.	2020
FTO	Homo sapiens	Eraser	m6A,m6Am	34632051	R-2HG downregulates ERα to inhibit cholangiocarcinoma via the FTO/m6A-methylated ERα/miR16-5p/YAP1 signal pathway	Mol Ther Oncolytics. 2021 Jul 10;23:65-81. doi: 10.1016/j.omto.2021.06.017. eCollection 2021 Dec 17.	2021
FTO	Homo sapiens	Eraser	m6A,m6Am	34496349	RNA N6-methyladenosine demethylase FTO promotes osteoporosis through demethylating Runx2 mRNA and inhibiting osteogenic differentiation	Aging (Albany NY). 2021 Sep 8;13(17):21134-21141. doi: 10.18632/aging.203377. Epub 2021 Sep 8.	2021
FTO	Homo sapiens	Eraser	m6A,m6Am	32154934	SIRT1 Regulates N(6) -Methyladenosine RNA Modification in Hepatocarcinogenesis by Inducing RANBP2-Dependent FTO SUMOylation	Hepatology. 2020 Dec;72(6):2029-2050. doi: 10.1002/hep.31222. Epub 2020 Oct 22.	2020
FTO	Homo sapiens	Eraser	m6A,m6Am	31239444	m(6)A mRNA demethylase FTO regulates melanoma tumorigenicity and response to anti-PD-1 blockade	Nat Commun. 2019 Jun 25;10(1):2782. doi: 10.1038/s41467-019-10669-0.	2019
FTO	Homo sapiens	Eraser	m6A,m6Am	32606006	FTO-Dependent N (6)-Methyladenosine Modifications Inhibit Ovarian Cancer Stem Cell Self-Renewal by Blocking cAMP Signaling	Cancer Res. 2020 Aug 15;80(16):3200-3214. doi: 10.1158/0008-5472.CAN-19-4044. Epub 2020 Jun 30.	2020
FTO	Homo sapiens	Eraser	m6A,m6Am	34277426	N(6)-Methyladenosine RNA Demethylase FTO Promotes Gastric Cancer Metastasis by Down-Regulating the m6A Methylation of ITGB1	Front Oncol. 2021 Jul 1;11:681280. doi: 10.3389/fonc.2021.681280. eCollection 2021.	2021
FTO	Homo sapiens	Eraser	m6A,m6Am	30922314	RNA N6-methyladenosine demethylase FTO promotes breast tumor progression through inhibiting BNIP3	Mol Cancer. 2019 Mar 28;18(1):46. doi: 10.1186/s12943-019-1004-4.	2019
FTO	Homo sapiens	Eraser	m6A,m6Am	34725345	FTO promotes tumour proliferation in bladder cancer via the FTO/miR-576/CDK6 axis in an m6A-dependent manner	Cell Death Discov. 2021 Nov 1;7(1):329. doi: 10.1038/s41420-021-00724-5.	2021
FTO	Homo sapiens	Eraser	m6A,m6Am	33183350	microRNA-96 promotes occurrence and progression of colorectal cancer via regulation of the AMPKα2-FTO-m6A/MYC axis	J Exp Clin Cancer Res. 2020 Nov 12;39(1):240. doi: 10.1186/s13046-020-01731-7.	2020
FTO	Homo sapiens	Eraser	m6A,m6Am	34675398	Novel evidence for m(6)A methylation regulators as prognostic biomarkers and FTO as a potential therapeutic target in gastric cancer	Br J Cancer. 2022 Feb;126(2):228-237. doi: 10.1038/s41416-021-01581-w. Epub 2021 Oct 21.	2022
FTO	Homo sapiens	Eraser	m6A,m6Am	33783988	AMD1 upregulates hepatocellular carcinoma cells stemness by FTO mediated mRNA demethylation	Clin Transl Med. 2021 Mar;11(3):e352. doi: 10.1002/ctm2.352.	2021
FTO	Homo sapiens	Eraser	m6A,m6Am	29315835	FTO regulates the chemo-radiotherapy resistance of cervical squamous cell carcinoma (CSCC) by targeting β-catenin through mRNA demethylation	Mol Carcinog. 2018 May;57(5):590-597. doi: 10.1002/mc.22782. Epub 2018 Feb 1.	2018
FTO	Homo sapiens	Eraser	m6A,m6Am	32268083	FTO Demethylates Cyclin D1 mRNA and Controls Cell-Cycle Progression	Cell Rep. 2020 Apr 7;31(1):107464. doi: 10.1016/j.celrep.2020.03.028.	2020
FTO	Homo sapiens	Eraser	m6A,m6Am	34462564	The m(6)A demethylase FTO promotes the osteogenesis of mesenchymal stem cells by downregulating PPARG	Acta Pharmacol Sin. 2022 May;43(5):1311-1323. doi: 10.1038/s41401-021-00756-8. Epub 2021 Aug 30.	2022
FTO	Homo sapiens	Eraser	m6A,m6Am	28017614	FTO Plays an Oncogenic Role in Acute Myeloid Leukemia as a N(6)-Methyladenosine RNA Demethylase	Cancer Cell. 2017 Jan 9;31(1):127-141. doi: 10.1016/j.ccell.2016.11.017. Epub 2016 Dec 22.	2017
FTO	Homo sapiens	Eraser	m6A,m6Am	24410832	FTO contributes to hepatic metabolism regulation through regulation of leptin action and STAT3 signalling in liver	Cell Commun Signal. 2014 Jan 10;12:4. doi: 10.1186/1478-811X-12-4.	2014
FTO	Homo sapiens	Eraser	m6A,m6Am	33393595	Omeprazole improves chemosensitivity of gastric cancer cells by m6A demethylase FTO-mediated activation of mTORC1 and DDIT3 up-regulation	Biosci Rep. 2021 Jan 29;41(1):BSR20200842. doi: 10.1042/BSR20200842.	2021
FTO	Homo sapiens	Eraser	m6A,m6Am	30137347	Glucose Is Involved in the Dynamic Regulation of m6A in Patients With Type 2 Diabetes	J Clin Endocrinol Metab. 2019 Mar 1;104(3):665-673. doi: 10.1210/jc.2018-00619.	2019
FTO	Homo sapiens	Eraser	m6A,m6Am	29890211	Silencing of the FTO gene inhibits insulin secretion: An in vitro study using GRINCH cells	Mol Cell Endocrinol. 2018 Sep 5;472:10-17. doi: 10.1016/j.mce.2018.06.003. Epub 2018 Jun 8.	2018
FTO	Homo sapiens	Eraser	m6A,m6Am	34539907	Regulation of Activating Transcription Factor 4 (ATF4) Expression by Fat Mass and Obesity-Associated (FTO) in Mouse Hepatocyte Cells	Acta Endocrinol (Buchar). 2021 Apr-Jun;17(1):26-32. doi: 10.4183/aeb.2021.26.	2021
FTO	Homo sapiens	Eraser	m6A,m6Am	32680921	FTO Inhibition Enhances the Antitumor Effect of Temozolomide by Targeting MYC-miR-155/23a Cluster-MXI1 Feedback Circuit in Glioma	Cancer Res. 2020 Sep 15;80(18):3945-3958. doi: 10.1158/0008-5472.CAN-20-0132. Epub 2020 Jul 17.	2020
FTO	Homo sapiens	Eraser	m6A,m6Am	34499008	The tumor-suppressive effects of alpha-ketoglutarate-dependent dioxygenase FTO via N6-methyladenosine RNA methylation on bladder cancer patients	Bioengineered. 2021 Dec;12(1):5323-5333. doi: 10.1080/21655979.2021.1964893.	2021
FTO	Homo sapiens	Eraser	m6A,m6Am	31706844	Methylation of adenosine at the N(6) position post-transcriptionally regulates hepatic P450s expression	Biochem Pharmacol. 2020 Jan;171:113697. doi: 10.1016/j.bcp.2019.113697. Epub 2019 Nov 7.	2020
FTO	Homo sapiens	Eraser	m6A,m6Am	33533172	Kinase GSK3β functions as a suppressor in colorectal carcinoma through the FTO-mediated MZF1/c-Myc axis	J Cell Mol Med. 2021 Mar;25(5):2655-2665. doi: 10.1111/jcmm.16291. Epub 2021 Feb 2.	2021
FTO	Homo sapiens	Eraser	m6A,m6Am	34315853	The m6A mRNA demethylase FTO in granulosa cells retards FOS-dependent ovarian aging	Cell Death Dis. 2021 Jul 27;12(8):744. doi: 10.1038/s41419-021-04016-9.	2021
FTO	Homo sapiens	Eraser	m6A,m6Am	29486327	FTO promotes SREBP1c maturation and enhances CIDEC transcription during lipid accumulation in HepG2 cells	Biochim Biophys Acta Mol Cell Biol Lipids. 2018 May;1863(5):538-548. doi: 10.1016/j.bbalip.2018.02.003. Epub 2018 Feb 25.	2018
FTO	Homo sapiens	Eraser	m6A,m6Am	33894267	HOXB13 promotes gastric cancer cell migration and invasion via IGF-1R upregulation and subsequent activation of PI3K/AKT/mTOR signaling pathway	Life Sci. 2021 Aug 1;278:119522. doi: 10.1016/j.lfs.2021.119522. Epub 2021 Apr 21.	2021
FTO	Homo sapiens	Eraser	m6A,m6Am	30991027	Small-Molecule Targeting of Oncogenic FTO Demethylase in Acute Myeloid Leukemia	Cancer Cell. 2019 Apr 15;35(4):677-691.e10. doi: 10.1016/j.ccell.2019.03.006.	2019
FTO	Homo sapiens	Eraser	m6A,m6Am	32655129	HDAC3-dependent transcriptional repression of FOXA2 regulates FTO/m6A/MYC signaling to contribute to the development of gastric cancer	Cancer Gene Ther. 2021 Feb;28(1-2):141-155. doi: 10.1038/s41417-020-0193-8. Epub 2020 Jul 13.	2021
FTO	Homo sapiens	Eraser	m6A,m6Am	30719115	The role of the fat mass and obesity-associated protein in the proliferation of pancreatic cancer cells	Oncol Lett. 2019 Feb;17(2):2473-2478. doi: 10.3892/ol.2018.9873. Epub 2018 Dec 28.	2019
FTO	Homo sapiens	Eraser	m6A,m6Am	34218271	FTO downregulation mediated by hypoxia facilitates colorectal cancer metastasis	Oncogene. 2021 Aug;40(33):5168-5181. doi: 10.1038/s41388-021-01916-0. Epub 2021 Jul 3.	2021
FTO	Homo sapiens	Eraser	m6A,m6Am	34350169	RNA Demethylase FTO Mediated RNA m(6)A Modification Is Involved in Maintaining Maternal-Fetal Interface in Spontaneous Abortion	Front Cell Dev Biol. 2021 Jul 19;9:617172. doi: 10.3389/fcell.2021.617172. eCollection 2021.	2021
FTO	Homo sapiens	Eraser	m6A,m6Am	33079435	Fat mass and obesity-associated protein regulates lipogenesis via m(6) A modification in fatty acid synthase mRNA	Cell Biol Int. 2021 Feb;45(2):334-344. doi: 10.1002/cbin.11490. Epub 2020 Nov 8.	2021
FTO	Homo sapiens	Eraser	m6A,m6Am	29249359	R-2HG Exhibits Anti-tumor Activity by Targeting FTO/m(6)A/MYC/CEBPA Signaling	Cell. 2018 Jan 11;172(1-2):90-105.e23. doi: 10.1016/j.cell.2017.11.031. Epub 2017 Dec 14.	2018
FTO	Homo sapiens	Eraser	m6A,m6Am	33157234	DNA methylation of FTO promotes renal inflammation by enhancing m(6)A of PPAR-α in alcohol-induced kidney injury	Pharmacol Res. 2021 Jan;163:105286. doi: 10.1016/j.phrs.2020.105286. Epub 2020 Nov 4.	2021
FTO	Homo sapiens	Eraser	m6A,m6Am	33563765	Exosomal Delivery of FTO Confers Gefitinib Resistance to Recipient Cells through ABCC10 Regulation in an m6A-dependent Manner	Mol Cancer Res. 2021 Apr;19(4):726-738. doi: 10.1158/1541-7786.MCR-20-0541. Epub 2021 Feb 9.	2021
FTO	Homo sapiens	Eraser	m6A,m6Am	34544449	RNA m6A demethylase FTO-mediated epigenetic up-regulation of LINC00022 promotes tumorigenesis in esophageal squamous cell carcinoma	J Exp Clin Cancer Res. 2021 Sep 20;40(1):294. doi: 10.1186/s13046-021-02096-1.	2021
FTO	Homo sapiens	Eraser	m6A,m6Am	33330653	Vascular Smooth Muscle FTO Promotes Aortic Dissecting Aneurysms via m6A Modification of Klf5	Front Cardiovasc Med. 2020 Nov 20;7:592550. doi: 10.3389/fcvm.2020.592550. eCollection 2020.	2020
FTO	Homo sapiens	Eraser	m6A,m6Am	34076564	Fat mass and obesity-associated protein (FTO) mediates signal transducer and activator of transcription 3 (STAT3)-drived resistance of breast cancer to doxorubicin	Bioengineered. 2021 Dec;12(1):1874-1889. doi: 10.1080/21655979.2021.1924544.	2021
FTO	Homo sapiens	Eraser	m6A,m6Am	34254281	N6-methyladenosine Demethylase FTO Induces the Dysfunctions of Ovarian Granulosa Cells by Upregulating Flotillin 2	Reprod Sci. 2022 Apr;29(4):1305-1315. doi: 10.1007/s43032-021-00664-6. Epub 2021 Jul 12.	2022
FTO	Homo sapiens	Eraser	m6A,m6Am	32828292	RNA N6-methyladenosine demethylase FTO regulates PD-L1 expression in colon cancer cells	Biochem Biophys Res Commun. 2020 Sep 10;530(1):235-239. doi: 10.1016/j.bbrc.2020.06.153. Epub 2020 Aug 4.	2020
FTO	Homo sapiens	Eraser	m6A,m6Am	30297871	A dynamic N(6)-methyladenosine methylome regulates intrinsic and acquired resistance to tyrosine kinase inhibitors	Cell Res. 2018 Nov;28(11):1062-1076. doi: 10.1038/s41422-018-0097-4. Epub 2018 Oct 8.	2018
FTO	Homo sapiens	Eraser	m6A,m6Am	33634966	FTO modifies the m6A level of MALAT and promotes bladder cancer progression	Clin Transl Med. 2021 Feb;11(2):e310. doi: 10.1002/ctm2.310.	2021
FTO	Homo sapiens	Eraser	m6A,m6Am	32825930	FTO accelerates ovarian cancer cell growth by promoting proliferation, inhibiting apoptosis, and activating autophagy	Pathol Res Pract. 2020 Sep;216(9):153042. doi: 10.1016/j.prp.2020.153042. Epub 2020 Jun 20.	2020
FTO	Homo sapiens	Eraser	m6A,m6Am	33387482	The N(6)-methyladenosine modification posttranscriptionally regulates hepatic UGT2B7 expression	Biochem Pharmacol. 2021 Jul;189:114402. doi: 10.1016/j.bcp.2020.114402. Epub 2020 Dec 30.	2021
FTO	Homo sapiens	Eraser	m6A,m6Am	23867619	A link between FTO, ghrelin, and impaired brain food-cue responsivity	J Clin Invest. 2013 Aug;123(8):3539-51. doi: 10.1172/JCI44403. Epub 2013 Jul 15.	2013
FTO	Homo sapiens	Eraser	m6A,m6Am	30905413	The m6A demethylase FTO promotes the growth of lung cancer cells by regulating the m6A level of USP7 mRNA	Biochem Biophys Res Commun. 2019 May 7;512(3):479-485. doi: 10.1016/j.bbrc.2019.03.093. Epub 2019 Mar 21.	2019
FTO	Homo sapiens	Eraser	m6A,m6Am	27773535	N6-Methyladenosine in Flaviviridae Viral RNA Genomes Regulates Infection	Cell Host Microbe. 2016 Nov 9;20(5):654-665. doi: 10.1016/j.chom.2016.09.015. Epub 2016 Oct 20.	2016
FTO	Homo sapiens	Eraser	m6A,m6Am	34537236	FTO Suppresses STAT3 Activation and Modulates Proinflammatory Interferon-Stimulated Gene Expression	J Mol Biol. 2022 Mar 30;434(6):167247. doi: 10.1016/j.jmb.2021.167247. Epub 2021 Sep 16.	2022
FTO	Homo sapiens	Eraser	m6A,m6Am	32817424	The m(6)A RNA demethylase FTO is a HIF-independent synthetic lethal partner with the VHL tumor suppressor	Proc Natl Acad Sci U S A. 2020 Sep 1;117(35):21441-21449. doi: 10.1073/pnas.2000516117. Epub 2020 Aug 19.	2020
FTO	Homo sapiens	Eraser	m6A,m6Am	34787056	Demethyltransferase FTO alpha-ketoglutarate dependent dioxygenase (FTO) regulates the proliferation, migration, invasion and tumor growth of prostate cancer by modulating the expression of melanocortin 4 receptor (MC4R)	Bioengineered. 2022 Mar;13(3):5598-5612. doi: 10.1080/21655979.2021.2001936.	2022
FTO	Homo sapiens	Eraser	m6A,m6Am	33972683	N6-methyladenosine demethyltransferase FTO-mediated autophagy in malignant development of oral squamous cell carcinoma	Oncogene. 2021 Jun;40(22):3885-3898. doi: 10.1038/s41388-021-01820-7. Epub 2021 May 10.	2021
FTO	Homo sapiens	Eraser	m6A,m6Am	33461172	Dysregulation of USP18/FTO/PYCR1 signaling network promotes bladder cancer development and progression	Aging (Albany NY). 2021 Jan 10;13(3):3909-3925. doi: 10.18632/aging.202359. Epub 2021 Jan 10.	2021
FTO	Homo sapiens	Eraser	m6A,m6Am	29501742	FTO is involved in Alzheimer's disease by targeting TSC1-mTOR-Tau signaling	Biochem Biophys Res Commun. 2018 Mar 25;498(1):234-239. doi: 10.1016/j.bbrc.2018.02.201. Epub 2018 Mar 2.	2018
FTO	Homo sapiens	Eraser	m6A,m6Am	29842885	m(6)A demethylase FTO facilitates tumor progression in lung squamous cell carcinoma by regulating MZF1 expression	Biochem Biophys Res Commun. 2018 Aug 25;502(4):456-464. doi: 10.1016/j.bbrc.2018.05.175. Epub 2018 Jun 2.	2018
METTL4	Homo sapiens	Writer	m6A,m6Am	32813009	METTL4 catalyzes m6Am methylation in U2 snRNA to regulate pre-mRNA splicing	Nucleic Acids Res. 2020 Sep 18;48(16):9250-9261. doi: 10.1093/nar/gkaa684.	2020
Fto	Mus musculus	Eraser	m6A,m6Am	33866220	Exposure to constant light impairs cognition with FTO inhibition and m(6)A-dependent TrκB repression in mouse hippocampus	Environ Pollut. 2021 Aug 15;283:117037. doi: 10.1016/j.envpol.2021.117037. Epub 2021 Mar 30.	2021
Fto	Mus musculus	Eraser	m6A,m6Am	34713923	Protective mechanism of demethylase fat mass and obesity-associated protein in energy metabolism disorder of hypoxia-reoxygenation-induced cardiomyocytes	Exp Physiol. 2021 Dec;106(12):2423-2433. doi: 10.1113/EP089901. Epub 2021 Nov 21.	2021
Fto	Mus musculus	Eraser	m6A,m6Am	24842286	Changes in gene expression associated with FTO overexpression in mice	PLoS One. 2014 May 19;9(5):e97162. doi: 10.1371/journal.pone.0097162. eCollection 2014.	2014
Fto	Mus musculus	Eraser	m6A,m6Am	27914922	Negative regulation of hepatic fat mass and obesity associated (Fto) gene expression by insulin	Life Sci. 2017 Feb 1;170:50-55. doi: 10.1016/j.lfs.2016.11.027. Epub 2016 Nov 30.	2017
Fto	Mus musculus	Eraser	m6A,m6Am	32269714	Identification of differentially expressed microRNAs and their target genes in the hippocampal tissues of Fmr1 knockout mice	Am J Transl Res. 2020 Mar 15;12(3):813-824. eCollection 2020.	2020
Fto	Mus musculus	Eraser	m6A,m6Am	32018056	N6-methyladenosine demethylase FTO promotes M1 and M2 macrophage activation	Cell Signal. 2020 May;69:109553. doi: 10.1016/j.cellsig.2020.109553. Epub 2020 Feb 1.	2020
Fto	Mus musculus	Eraser	m6A,m6Am	30778204	FTO controls reversible m(6)Am RNA methylation during snRNA biogenesis	Nat Chem Biol. 2019 Apr;15(4):340-347. doi: 10.1038/s41589-019-0231-8. Epub 2019 Feb 18.	2019
Fto	Mus musculus	Eraser	m6A,m6Am	31333841	Meclofenamic acid represses spermatogonial proliferation through modulating m(6)A RNA modification	J Anim Sci Biotechnol. 2019 Jul 11;10:63. doi: 10.1186/s40104-019-0361-6. eCollection 2019.	2019
Fto	Mus musculus	Eraser	m6A,m6Am	28253220	Fat mass and obesity-associated protein attenuates lipid accumulation in macrophage foam cells and alleviates atherosclerosis in apolipoprotein E-deficient mice	J Hypertens. 2017 Apr;35(4):810-821. doi: 10.1097/HJH.0000000000001255.	2017
Fto	Mus musculus	Eraser	m6A,m6Am	31940720	Fat Mass and Obesity-Associated (FTO) Stimulates Osteogenic Differentiation of C3H10T1/2 Cells by Inducing Mild Endoplasmic Reticulum Stress via a Positive Feedback Loop with p-AMPK	Mol Cells. 2020 Jan 31;43(1):58-65. doi: 10.14348/molcells.2019.0136.	2020
Fto	Mus musculus	Eraser	m6A,m6Am	33995105	MMP24 Contributes to Neuropathic Pain in an FTO-Dependent Manner in the Spinal Cord Neurons	Front Pharmacol. 2021 Apr 29;12:673831. doi: 10.3389/fphar.2021.673831. eCollection 2021.	2021
Fto	Mus musculus	Eraser	m6A,m6Am	25412662	FTO-dependent demethylation of N6-methyladenosine regulates mRNA splicing and is required for adipogenesis	Cell Res. 2014 Dec;24(12):1403-19. doi: 10.1038/cr.2014.151. Epub 2014 Nov 21.	2014
Fto	Mus musculus	Eraser	m6A,m6Am	30279140	The GDF11-FTO-PPARγ axis controls the shift of osteoporotic MSC fate to adipocyte and inhibits bone formation during osteoporosis	Biochim Biophys Acta Mol Basis Dis. 2018 Dec;1864(12):3644-3654. doi: 10.1016/j.bbadis.2018.09.015. Epub 2018 Sep 14.	2018
Fto	Mus musculus	Eraser	m6A,m6Am	30305247	FTO regulates adipogenesis by controlling cell cycle progression via m(6)A-YTHDF2 dependent mechanism	Biochim Biophys Acta Mol Cell Biol Lipids. 2018 Oct;1863(10):1323-1330. doi: 10.1016/j.bbalip.2018.08.008. Epub 2018 Aug 13.	2018
Fto	Mus musculus	Eraser	m6A,m6Am	33846348	Autophagy of the m(6)A mRNA demethylase FTO is impaired by low-level arsenic exposure to promote tumorigenesis	Nat Commun. 2021 Apr 12;12(1):2183. doi: 10.1038/s41467-021-22469-6.	2021
Fto	Mus musculus	Eraser	m6A,m6Am	29186567	Dynamic m6A modification regulates local translation of mRNA in axons	Nucleic Acids Res. 2018 Feb 16;46(3):1412-1423. doi: 10.1093/nar/gkx1182.	2018
Fto	Mus musculus	Eraser	m6A,m6Am	33548009	FTO overexpression inhibits apoptosis of hypoxia/reoxygenation-treated myocardial cells by regulating m6A modification of Mhrt	Mol Cell Biochem. 2021 May;476(5):2171-2179. doi: 10.1007/s11010-021-04069-6. Epub 2021 Feb 6.	2021
Fto	Mus musculus	Eraser	m6A,m6Am	26907332	The Fto Gene Regulates the Proliferation and Differentiation of Pre-Adipocytes in Vitro	Nutrients. 2016 Feb 19;8(2):102. doi: 10.3390/nu8020102.	2016
Fto	Mus musculus	Eraser	m6A,m6Am	29795461	Epigallocatechin gallate targets FTO and inhibits adipogenesis in an mRNA m(6)A-YTHDF2-dependent manner	Int J Obes (Lond). 2018 Jul;42(7):1378-1388. doi: 10.1038/s41366-018-0082-5. Epub 2018 May 24.	2018
Fto	Mus musculus	Eraser	m6A,m6Am	26671148	Loss of FTO in adipose tissue decreases Angptl4 translation and alters triglyceride metabolism	Sci Signal. 2015 Dec 15;8(407):ra127. doi: 10.1126/scisignal.aab3357.	2015
Fto	Mus musculus	Eraser	m6A,m6Am	22608085	Comprehensive analysis of mRNA methylation reveals enrichment in 3' UTRs and near stop codons	Cell. 2012 Jun 22;149(7):1635-46. doi: 10.1016/j.cell.2012.05.003. Epub 2012 May 17.	2012
Fto	Mus musculus	Eraser	m6A,m6Am	30719031	FTO Knockout Causes Chromosome Instability and G2/M Arrest in Mouse GC-1 Cells	Front Genet. 2019 Jan 21;9:732. doi: 10.3389/fgene.2018.00732. eCollection 2018.	2019
Fto	Mus musculus	Eraser	m6A,m6Am	25881961	FTO influences adipogenesis by regulating mitotic clonal expansion	Nat Commun. 2015 Apr 17;6:6792. doi: 10.1038/ncomms7792.	2015
Fto	Mus musculus	Eraser	m6A,m6Am	28176824	AMPK regulates lipid accumulation in skeletal muscle cells through FTO-dependent demethylation of N(6)-methyladenosine	Sci Rep. 2017 Feb 8;7:41606. doi: 10.1038/srep41606.	2017
Fto	Mus musculus	Eraser	m6A,m6Am	34569703	m6A methylation promotes white-to-beige fat transition by facilitating Hif1a translation	EMBO Rep. 2021 Nov 4;22(11):e52348. doi: 10.15252/embr.202052348. Epub 2021 Sep 27.	2021
Fto	Mus musculus	Eraser	m6A,m6Am	26018652	FTO Inhibits Insulin Secretion and Promotes NF-κB Activation through Positively Regulating ROS Production in Pancreatic β cells	PLoS One. 2015 May 27;10(5):e0127705. doi: 10.1371/journal.pone.0127705. eCollection 2015.	2015
Fto	Mus musculus	Eraser	m6A,m6Am	32670741	N(6)-Methyladenosine Demethylase FTO Contributes to Neuropathic Pain by Stabilizing G9a Expression in Primary Sensory Neurons	Adv Sci (Weinh). 2020 May 27;7(13):1902402. doi: 10.1002/advs.201902402. eCollection 2020 Jul.	2020
Fto	Mus musculus	Eraser	m6A,m6Am	31451060	m(6)A mRNA methylation controls autophagy and adipogenesis by targeting Atg5 and Atg7	Autophagy. 2020 Jul;16(7):1221-1235. doi: 10.1080/15548627.2019.1659617. Epub 2019 Aug 26.	2020
Fto	Mus musculus	Eraser	m6A,m6Am	31751468	Dynamic effects of Fto in regulating the proliferation and differentiation of adult neural stem cells of mice	Hum Mol Genet. 2020 Mar 27;29(5):727-735. doi: 10.1093/hmg/ddz274.	2020
Fto	Mus musculus	Eraser	m6A,m6Am	28398475	Fat mass and obesity-associated (FTO) protein regulates adult neurogenesis	Hum Mol Genet. 2017 Jul 1;26(13):2398-2411. doi: 10.1093/hmg/ddx128.	2017
Fto	Mus musculus	Eraser	m6A,m6Am	29429926	N(6)-Methyladenosine Guides mRNA Alternative Translation during Integrated Stress Response	Mol Cell. 2018 Feb 15;69(4):636-647.e7. doi: 10.1016/j.molcel.2018.01.019. Epub 2018 Feb 8.	2018
Fto	Mus musculus	Eraser	m6A,m6Am	31709454	MiR-495 regulates macrophage M1/M2 polarization and insulin resistance in high-fat diet-fed mice via targeting FTO	Pflugers Arch. 2019 Dec;471(11-12):1529-1537. doi: 10.1007/s00424-019-02316-w. Epub 2019 Nov 11.	2019
Fto	Mus musculus	Eraser	m6A,m6Am	34212271	FTO inhibits UPR(mt)-induced apoptosis by activating JAK2/STAT3 pathway and reducing m6A level in adipocytes	Apoptosis. 2021 Aug;26(7-8):474-487. doi: 10.1007/s10495-021-01683-z. Epub 2021 Jul 1.	2021
DCP2	Homo sapiens	Reader	m6Am	33059440	The NBDY Microprotein Regulates Cellular RNA Decapping	Biochemistry. 2020 Oct 27;59(42):4131-4142. doi: 10.1021/acs.biochem.0c00672. Epub 2020 Oct 15.	2020
DCP2	Homo sapiens	Reader	m6Am	22252322	Dcp2 decapping protein modulates mRNA stability of the critical interferon regulatory factor (IRF) IRF-7	Mol Cell Biol. 2012 Mar;32(6):1164-72. doi: 10.1128/MCB.06328-11. Epub 2012 Jan 17.	2012
PCIF1	Homo sapiens	Writer	m6Am	31279658	Identification of the m(6)Am Methyltransferase PCIF1 Reveals the Location and Functions of m(6)Am in the Transcriptome	Mol Cell. 2019 Aug 8;75(3):631-643.e8. doi: 10.1016/j.molcel.2019.06.006. Epub 2019 Jul 3.	2019
PCIF1	Homo sapiens	Writer	m6Am	34545078	HIV reprograms host m(6)Am RNA methylome by viral Vpr protein-mediated degradation of PCIF1	Nat Commun. 2021 Sep 20;12(1):5543. doi: 10.1038/s41467-021-25683-4.	2021
Dcp2	Mus musculus	Reader	m6Am	21224379	Differential utilization of decapping enzymes in mammalian mRNA decay pathways	RNA. 2011 Mar;17(3):419-28. doi: 10.1261/rna.2439811. Epub 2011 Jan 11.	2011
Pcif1	Mus musculus	Writer	m6Am	20811152	Pcif1 modulates Pdx1 protein stability and pancreatic β cell function and survival in mice	J Clin Invest. 2010 Oct;120(10):3713-21. doi: 10.1172/JCI40440. Epub 2010 Sep 1.	2010
METTL1	Homo sapiens	Writer	m7G	34352206	N(7)-Methylguanosine tRNA modification enhances oncogenic mRNA translation and promotes intrahepatic cholangiocarcinoma progression	Mol Cell. 2021 Aug 19;81(16):3339-3355.e8. doi: 10.1016/j.molcel.2021.07.003. Epub 2021 Aug 4.	2021
METTL1	Homo sapiens	Writer	m7G	32698871	METTL1-mediated m(7)G methylation maintains pluripotency in human stem cells and limits mesoderm differentiation and vascular development	Stem Cell Res Ther. 2020 Jul 22;11(1):306. doi: 10.1186/s13287-020-01814-4.	2020
METTL1	Homo sapiens	Writer	m7G	31031083	METTL1 Promotes let-7 MicroRNA Processing via m7G Methylation	Mol Cell. 2019 Jun 20;74(6):1278-1290.e9. doi: 10.1016/j.molcel.2019.03.040. Epub 2019 Apr 25.	2019
METTL1	Homo sapiens	Writer	m7G	34136476	m7G Methyltransferase METTL1 Promotes Post-ischemic Angiogenesis via Promoting VEGFA mRNA Translation	Front Cell Dev Biol. 2021 May 31;9:642080. doi: 10.3389/fcell.2021.642080. eCollection 2021.	2021
METTL1	Homo sapiens	Writer	m7G	31866582	Overexpressed methyltransferase-like 1 (METTL1) increased chemosensitivity of colon cancer cells to cisplatin by regulating miR-149-3p/S100A4/p53 axis	Aging (Albany NY). 2019 Dec 20;11(24):12328-12344. doi: 10.18632/aging.102575. Epub 2019 Dec 20.	2019
WDR4	Homo sapiens	Writer	m7G	34371184	METTL1/WDR4-mediated m(7)G tRNA modifications and m(7)G codon usage promote mRNA translation and lung cancer progression	Mol Ther. 2021 Dec 1;29(12):3422-3435. doi: 10.1016/j.ymthe.2021.08.005. Epub 2021 Aug 8.	2021
WDR4	Homo sapiens	Writer	m7G	31289202	Multilevel defects in the hematopoietic niche in essential thrombocythemia	Haematologica. 2020 Mar;105(3):661-673. doi: 10.3324/haematol.2018.213686. Epub 2019 Jul 9.	2020
Wdr4	Mus musculus	Writer	m7G	29983320	Mettl1/Wdr4-Mediated m(7)G tRNA Methylome Is Required for Normal mRNA Translation and Embryonic Stem Cell Self-Renewal and Differentiation	Mol Cell. 2018 Jul 19;71(2):244-255.e5. doi: 10.1016/j.molcel.2018.06.001. Epub 2018 Jul 5.	2018
DKC1	Homo sapiens	Writer	Pseudouridine	27197171	MYC-Driven Neuroblastomas Are Addicted to a Telomerase-Independent Function of Dyskerin	Cancer Res. 2016 Jun 15;76(12):3604-17. doi: 10.1158/0008-5472.CAN-15-0879. Epub 2016 Apr 13.	2016
DKC1	Homo sapiens	Writer	Pseudouridine	32910990	Acute depletion of telomerase components DKC1 and NOP10 induces oxidative stress and disrupts ribosomal biogenesis via NPM1 and activation of the P53 pathway	Biochim Biophys Acta Mol Cell Res. 2020 Dec;1867(12):118845. doi: 10.1016/j.bbamcr.2020.118845. Epub 2020 Sep 7.	2020
DKC1	Homo sapiens	Writer	Pseudouridine	33461333	LncRNA PCAT1 Interacts with DKC1 to Regulate Proliferation, Invasion and Apoptosis in NSCLC Cells via the VEGF/AKT/Bcl2/Caspase9 Pathway	Cell Transplant. 2021 Jan-Dec;30:963689720986071. doi: 10.1177/0963689720986071.	2021
DKC1	Homo sapiens	Writer	Pseudouridine	30931479	N-terminal residues of human dyskerin are required for interactions with telomerase RNA that prevent RNA degradation	Nucleic Acids Res. 2019 Jun 4;47(10):5368-5380. doi: 10.1093/nar/gkz233.	2019
DKC1	Homo sapiens	Writer	Pseudouridine	20587522	Loss of function of the tumor suppressor DKC1 perturbs p27 translation control and contributes to pituitary tumorigenesis	Cancer Res. 2010 Jul 15;70(14):6026-35. doi: 10.1158/0008-5472.CAN-09-4730. Epub 2010 Jun 29.	2010
DKC1	Homo sapiens	Writer	Pseudouridine	30847721	Increased DKC1 expression in glioma and its significance in tumor cell proliferation, migration and invasion	Invest New Drugs. 2019 Dec;37(6):1177-1186. doi: 10.1007/s10637-019-00748-w. Epub 2019 Mar 7.	2019
DKC1	Homo sapiens	Writer	Pseudouridine	34699328	Pseudogene fms-related tyrosine kinase 1 pseudogene 1 (FLT1P1) cooperates with RNA binding protein dyskeratosis congenita 1 (DKC1) to restrain trophoblast cell proliferation and angiogenesis by targeting fms-related tyrosine kinase 1 (FLT1) in preeclampsia	Bioengineered. 2021 Dec;12(1):8885-8897. doi: 10.1080/21655979.2021.1988366.	2021
DKC1	Homo sapiens	Writer	Pseudouridine	29901172	DKC1 serves as a potential prognostic biomarker for human clear cell renal cell carcinoma and promotes its proliferation, migration and invasion via the NF‑κB pathway	Oncol Rep. 2018 Aug;40(2):968-978. doi: 10.3892/or.2018.6484. Epub 2018 Jun 11.	2018
DKC1	Homo sapiens	Writer	Pseudouridine	34026451	Dual Inhibition of DKC1 and MEK1/2 Synergistically Restrains the Growth of Colorectal Cancer Cells	Adv Sci (Weinh). 2021 Mar 15;8(10):2004344. doi: 10.1002/advs.202004344. eCollection 2021 May.	2021
DKC1	Homo sapiens	Writer	Pseudouridine	31857720	DKC1 enhances angiogenesis by promoting HIF-1α transcription and facilitates metastasis in colorectal cancer	Br J Cancer. 2020 Mar;122(5):668-679. doi: 10.1038/s41416-019-0695-z. Epub 2019 Dec 20.	2020
DKC1	Homo sapiens	Writer	Pseudouridine	27558685	Pseudouridylation of 7SK snRNA promotes 7SK snRNP formation to suppress HIV-1 transcription and escape from latency	EMBO Rep. 2016 Oct;17(10):1441-1451. doi: 10.15252/embr.201642682. Epub 2016 Aug 24.	2016
DKC1	Homo sapiens	Writer	Pseudouridine	20501855	Novel dyskerin-mediated mechanism of p53 inactivation through defective mRNA translation	Cancer Res. 2010 Jun 1;70(11):4767-77. doi: 10.1158/0008-5472.CAN-09-4024. Epub 2010 May 25.	2010
DKC1	Homo sapiens	Writer	Pseudouridine	21480387	Dyskerin is required for tumor cell growth through mechanisms that are independent of its role in telomerase and only partially related to its function in precursor rRNA processing	Mol Carcinog. 2011 May;50(5):334-45. doi: 10.1002/mc.20715. Epub 2010 Dec 10.	2011
DKC1	Homo sapiens	Writer	Pseudouridine	24690175	Acute dyskerin depletion triggers cellular senescence and renders osteosarcoma cells resistant to genotoxic stress-induced apoptosis	Biochem Biophys Res Commun. 2014 Apr 18;446(4):1268-75. doi: 10.1016/j.bbrc.2014.03.114. Epub 2014 Mar 29.	2014
DKC1	Homo sapiens	Writer	Pseudouridine	33879171	Inhibition of DKC1 induces telomere-related senescence and apoptosis in lung adenocarcinoma	J Transl Med. 2021 Apr 20;19(1):161. doi: 10.1186/s12967-021-02827-0.	2021
DKC1	Homo sapiens	Writer	Pseudouridine	29055871	Acute telomerase components depletion triggers oxidative stress as an early event previous to telomeric shortening	Redox Biol. 2018 Apr;14:398-408. doi: 10.1016/j.redox.2017.10.004. Epub 2017 Oct 7.	2018
DKC1	Homo sapiens	Writer	Pseudouridine	32559291	Chemical inhibition of PAPD5/7 rescues telomerase function and hematopoiesis in dyskeratosis congenita	Blood Adv. 2020 Jun 23;4(12):2717-2722. doi: 10.1182/bloodadvances.2020001848.	2020
DKC1	Homo sapiens	Writer	Pseudouridine	33255756	DKC1 Overexpression Induces a More Aggressive Cellular Behavior and Increases Intrinsic Ribosomal Activity in Immortalized Mammary Gland Cells	Cancers (Basel). 2020 Nov 25;12(12):3512. doi: 10.3390/cancers12123512.	2020
DKC1	Homo sapiens	Writer	Pseudouridine	27253413	A ribosome-related signature in peripheral blood CLL B cells is linked to reduced survival following treatment	Cell Death Dis. 2016 Jun 2;7(6):e2249. doi: 10.1038/cddis.2016.148.	2016
PUS1	Homo sapiens	Writer	Pseudouridine	31653659	A uniparental isodisomy event introducing homozygous pathogenic variants drives a multisystem metabolic disorder	Cold Spring Harb Mol Case Stud. 2019 Dec 13;5(6):a004457. doi: 10.1101/mcs.a004457. Print 2019 Dec.	2019
PUS3	Homo sapiens	Writer	Pseudouridine	27055666	A homozygous truncating mutation in PUS3 expands the role of tRNA modification in normal cognition	Hum Genet. 2016 Jul;135(7):707-13. doi: 10.1007/s00439-016-1665-7. Epub 2016 Apr 7.	2016
PUS7	Homo sapiens	Writer	Pseudouridine	33811565	Pseudouridylate Synthase 7 Promotes Cell Proliferation and Invasion in Colon Cancer Through Activating PI3K/AKT/mTOR Signaling Pathway	Dig Dis Sci. 2022 Apr;67(4):1260-1270. doi: 10.1007/s10620-021-06936-0. Epub 2021 Apr 3.	2022
RPUSD4	Homo sapiens	Writer	Pseudouridine	28082677	The Pseudouridine Synthase RPUSD4 Is an Essential Component of Mitochondrial RNA Granules	J Biol Chem. 2017 Mar 17;292(11):4519-4532. doi: 10.1074/jbc.M116.771105. Epub 2017 Jan 12.	2017
TRUB1	Homo sapiens	Writer	Pseudouridine	33023933	Mammalian nuclear TRUB1, mitochondrial TRUB2, and cytoplasmic PUS10 produce conserved pseudouridine 55 in different sets of tRNA	RNA. 2021 Jan;27(1):66-79. doi: 10.1261/rna.076810.120. Epub 2020 Oct 6.	2021
TRUB1	Homo sapiens	Writer	Pseudouridine	32926445	The tRNA pseudouridine synthase TruB1 regulates the maturation of let-7 miRNA	EMBO J. 2020 Oct 15;39(20):e104708. doi: 10.15252/embj.2020104708. Epub 2020 Sep 14.	2020
Dkc1	Mus musculus	Writer	Pseudouridine	25407680	The dyskerin ribonucleoprotein complex as an OCT4/SOX2 coactivator in embryonic stem cells	Elife. 2014 Nov 19;3:e03573. doi: 10.7554/eLife.03573.	2014
