# Supplementary material for: RM2Target: a comprehensive database for targets of writers, erasers and readers of RNA modifications
Source: Nucleic Acids Res. 2022 Oct 27;51(D1):D269–79. doi: 10.1093/nar/gkac945 (PMC9825529; doi:10.1093/nar/gkac945)
Supplement: gkac945_Supplemental_Files [file gkac945_supplemental_files.zip › Table S4 - High-throughput dataset information.xlsx]

## Sheet: Sheet1
Table S4 - High-throughput datasets in RM2Target
WER	PMID	Species	Cell_Line	GSM	GSE_ID	seqmethod	perturbation	sample_info	sample_group	Ana_ID	modification	WERtype	Level
ALKBH1	30392959	Homo sapiens	387/glioma	GSM3357602	GSE119081	ChIP-seq	--	--	--	Ana_chip_hsa_1	m5C,m1A	Eraser	Binding
METTL14	30867593	Homo sapiens	HepG2	GSM3450344	GSE121943	ChIP-seq	--	--	--	Ana_chip_hsa_2	m6A	Writer	Binding
METTL14	30867593	Homo sapiens	HepG2	GSM3450345	GSE121943	ChIP-seq	--	--	--	Ana_chip_hsa_2	m6A	Writer	Binding
ALYREF	31104896	Homo sapiens	HEK293T	GSM3759262	GSE130992	ChIP-seq	--	--	--	Ana_chip_hsa_3	m5C	Reader	Binding
ALYREF	31104896	Homo sapiens	HEK293T	GSM3759263	GSE130992	ChIP-seq	--	--	--	Ana_chip_hsa_3	m5C	Reader	Binding
RBMX	32494026	Homo sapiens	HEK293T	GSM3983071	GSE134980	ChIP-seq	--	--	--	Ana_chip_hsa_4	m6A	Reader	Binding
YBX1	33239784	Homo sapiens	HEL	GSM4404623	GSE146717	ChIP-seq	--	--	--	Ana_chip_hsa_5	m5C	Reader	Binding
YBX1	33239784	Homo sapiens	HEL	GSM4404624	GSE146717	ChIP-seq	--	--	--	Ana_chip_hsa_5	m5C	Reader	Binding
ALYREF	33767157	Homo sapiens	BE(2)-C	GSM4546484	GSE150303	ChIP-seq	--	--	--	Ana_chip_hsa_6	m5C	Reader	Binding
YBX1	34465866	Homo sapiens	MOLM13	GSM5344591	GSE175712	ChIP-seq	--	--	--	Ana_chip_hsa_7	m5C	Reader	Binding
ALKBH3	26221185	Homo sapiens	PC3	GSM1385219	GSE57591	ChIP-seq	--	--	--	Ana_chip_hsa_8	m1A	Writer	Binding
METTL14	29186125	Homo sapiens	MOLM13	GSM2481078	GSE94613	ChIP-seq	--	--	--	Ana_chip_hsa_10	m6A	Writer	Binding
METTL14	29186125	Homo sapiens	MOLM13	GSM2481075	GSE94613	ChIP-seq	--	--	--	Ana_chip_hsa_10	m6A	Writer	Binding
METTL14	29186125	Homo sapiens	MOLM13	GSM2481076	GSE94613	ChIP-seq	--	--	--	Ana_chip_hsa_10	m6A	Writer	Binding
METTL14	29186125	Homo sapiens	MOLM13	GSM2481077	GSE94613	ChIP-seq	--	--	--	Ana_chip_hsa_10	m6A	Writer	Binding
METTL14	29186125	Homo sapiens	MOLM13	GSM2481079	GSE94613	ChIP-seq	--	--	--	Ana_chip_hsa_10	m6A	Writer	Binding
METTL3	29186125	Homo sapiens	MOLM13	GSM2481070	GSE94613	ChIP-seq	--	--	--	Ana_chip_hsa_9	m6A	Writer	Binding
METTL3	29186125	Homo sapiens	MOLM13	GSM2481072	GSE94613	ChIP-seq	--	--	--	Ana_chip_hsa_9	m6A	Writer	Binding
METTL3	29186125	Homo sapiens	MOLM13	GSM2481073	GSE94613	ChIP-seq	--	--	--	Ana_chip_hsa_9	m6A	Writer	Binding
METTL3	29186125	Homo sapiens	MOLM13	GSM2481074	GSE94613	ChIP-seq	--	--	--	Ana_chip_hsa_9	m6A	Writer	Binding
METTL3	29186125	Homo sapiens	MOLM13	GSM2481071	GSE94613	ChIP-seq	--	--	--	Ana_chip_hsa_9	m6A	Writer	Binding
Mettl3	33505026	Mus musculus	ESC	GSM4664507	GSE126238	ChIP-seq	--	--	--	Ana_chip_mmu_1	m6A	Writer	Binding
Mettl3	33505026	Mus musculus	ESC	GSM3594077	GSE126238	ChIP-seq	--	--	--	Ana_chip_mmu_1	m6A	Writer	Binding
Mettl3	31949099	Mus musculus	ESC	GSM3912502	GSE133581	ChIP-seq	--	--	--	Ana_chip_mmu_2	m6A	Writer	Binding
Mettl3	31949099	Mus musculus	ESC	GSM3912503	GSE133581	ChIP-seq	--	--	--	Ana_chip_mmu_2	m6A	Writer	Binding
Ybx1	33239784	Mus musculus	Ba/F3	GSM4662099	GSE154025	ChIP-seq	--	--	--	Ana_chip_mmu_3	m5C	Reader	Binding
Ybx1	33239784	Mus musculus	Ba/F3	GSM4662100	GSE154025	ChIP-seq	--	--	--	Ana_chip_mmu_3	m5C	Reader	Binding
Ybx1	33239784	Mus musculus	Ba/F3	GSM4662101	GSE154025	ChIP-seq	--	--	--	Ana_chip_mmu_3	m5C	Reader	Binding
Mettl3	33505026	Mus musculus	ESC	GSM4664539	GSE154135	ChIP-seq	--	--	--	Ana_chip_mmu_4	m6A	Writer	Binding
Mettl3	33505026	Mus musculus	ESC	GSM4664540	GSE154135	ChIP-seq	--	--	--	Ana_chip_mmu_4	m6A	Writer	Binding
Ythdc1	33505026	Mus musculus	ESC	GSM4664515	GSE154135	ChIP-seq	--	--	--	Ana_chip_mmu_5	m6A	Reader	Binding
Ythdc1	33505026	Mus musculus	ESC	GSM4664516	GSE154135	ChIP-seq	--	--	--	Ana_chip_mmu_5	m6A	Reader	Binding
FTO	31149892	Homo sapiens	HeLa	GSM2719423	GSE101953	CLIP-seq	--	--	--	Ana_clip_hsa_1	m6A,m6Am	Eraser	Binding
FTO	31149892	Homo sapiens	HeLa	GSM2719425	GSE101953	CLIP-seq	--	--	--	Ana_clip_hsa_1	m6A,m6Am	Eraser	Binding
FTO	31149892	Homo sapiens	HeLa	GSM2719427	GSE101953	CLIP-seq	--	--	--	Ana_clip_hsa_1	m6A,m6Am	Eraser	Binding
TRMT2A	31361898	Homo sapiens	HAP1	GSM2935039	GSE109183	iCLIP-seq	--	--	--	Ana_clip_hsa_2	m5U	Writer	Binding
TRMT2A	31361898	Homo sapiens	HAP1	GSM2935040	GSE109183	iCLIP-seq	--	--	--	Ana_clip_hsa_2	m5U	Writer	Binding
TRMT2A	31361898	Homo sapiens	HAP1	GSM2935041	GSE109183	iCLIP-seq	--	--	--	Ana_clip_hsa_2	m5U	Writer	Binding
TRMT2A	31361898	Homo sapiens	HEK293T	GSM2935045	GSE109183	iCLIP-seq	--	--	--	Ana_clip_hsa_3	m5U	Writer	Binding
TRMT2A	31361898	Homo sapiens	HEK293T	GSM2935046	GSE109183	iCLIP-seq	--	--	--	Ana_clip_hsa_3	m5U	Writer	Binding
TRMT2A	31361898	Homo sapiens	HEK293T	GSM2935047	GSE109183	iCLIP-seq	--	--	--	Ana_clip_hsa_3	m5U	Writer	Binding
METTL1	31031084	Homo sapiens	HEK293T	GSM3069540	GSE112276	PAR-CLIP-seq	--	--	--	Ana_clip_hsa_4	m7G	Writer	Binding
METTL1	31031084	Homo sapiens	HEK293T	GSM3069541	GSE112276	PAR-CLIP-seq	--	--	--	Ana_clip_hsa_4	m7G	Writer	Binding
METTL1	31031084	Homo sapiens	HeLa	GSM3069544	GSE112276	PAR-CLIP-seq	--	--	--	Ana_clip_hsa_6	m7G	Writer	Binding
METTL1	31031084	Homo sapiens	HeLa	GSM3069545	GSE112276	PAR-CLIP-seq	--	--	--	Ana_clip_hsa_6	m7G	Writer	Binding
WDR4	31031084	Homo sapiens	HeLa	GSM3069547	GSE112276	PAR-CLIP-seq	--	--	--	Ana_clip_hsa_7	m7G	Writer	Binding
WDR4	31031084	Homo sapiens	HEK293T	GSM3069542	GSE112276	PAR-CLIP-seq	--	--	--	Ana_clip_hsa_5	m7G	Writer	Binding
WDR4	31031084	Homo sapiens	HeLa	GSM3069546	GSE112276	PAR-CLIP-seq	--	--	--	Ana_clip_hsa_7	m7G	Writer	Binding
WDR4	31031084	Homo sapiens	HEK293T	GSM3069543	GSE112276	PAR-CLIP-seq	--	--	--	Ana_clip_hsa_5	m7G	Writer	Binding
ALYREF	31104896	Homo sapiens	HEK293T	GSM3123085	GSE113896	iCLIP-seq	--	--	--	Ana_clip_hsa_8	m5C	Reader	Binding
ALYREF	31104896	Homo sapiens	HEK293T	GSM3123088	GSE113896	iCLIP-seq	--	--	--	Ana_clip_hsa_8	m5C	Reader	Binding
ALYREF	31104896	Homo sapiens	HEK293T	GSM3123091	GSE113896	iCLIP-seq	--	--	--	Ana_clip_hsa_8	m5C	Reader	Binding
RBMX	31445886	Homo sapiens	HEK293T	GSM3728269	GSE114311	PAR-CLIP-seq	--	--	--	Ana_clip_hsa_9	m6A	Reader	Binding
RBMX	31445886	Homo sapiens	HEK293T	GSM3728267	GSE114311	PAR-CLIP-seq	--	--	--	Ana_clip_hsa_9	m6A	Reader	Binding
RBMX	31445886	Homo sapiens	HEK293T	GSM3728268	GSE114311	PAR-CLIP-seq	--	--	--	Ana_clip_hsa_9	m6A	Reader	Binding
RBMX	30150775	Homo sapiens	HCT116	GSM3178091	GSE115429	CLIP-seq	--	--	--	Ana_clip_hsa_10	m6A	Reader	Binding
RBMX	30150775	Homo sapiens	HCT116	GSM3178090	GSE115429	CLIP-seq	--	--	--	Ana_clip_hsa_10	m6A	Reader	Binding
PUS10	31819270	Homo sapiens	HEK293T	GSM3536533	GSE124558	PAR-CLIP-seq	--	--	--	Ana_clip_hsa_11	Pseudouridine	Writer	Binding
PUS10	31819270	Homo sapiens	HEK293T	GSM3536532	GSE124558	PAR-CLIP-seq	--	--	--	Ana_clip_hsa_11	Pseudouridine	Writer	Binding
METTL3	31300274	Homo sapiens	H1299	GSM3755453	GSE130867	HITS-CLIP-seq	--	--	--	Ana_clip_hsa_12	m6A	Writer	Binding
METTL3	31300274	Homo sapiens	H1299	GSM3755452	GSE130867	HITS-CLIP-seq	--	--	--	Ana_clip_hsa_12	m6A	Writer	Binding
ALYREF	31358969	Homo sapiens	T24	GSM3913325	GSE133620	PAR-CLIP-seq	--	--	--	Ana_clip_hsa_15	m5C	Reader	Binding
ALYREF	31358969	Homo sapiens	T24	GSM3913326	GSE133620	PAR-CLIP-seq	--	--	--	Ana_clip_hsa_15	m5C	Reader	Binding
ELAVL1	31358969	Homo sapiens	T24	GSM3913323	GSE133620	PAR-CLIP-seq	--	--	--	Ana_clip_hsa_14	m6A,m5C	Reader	Binding
ELAVL1	31358969	Homo sapiens	T24	GSM3913324	GSE133620	PAR-CLIP-seq	--	--	--	Ana_clip_hsa_14	m6A,m5C	Reader	Binding
YBX1	31358969	Homo sapiens	T24	GSM3913321	GSE133620	PAR-CLIP-seq	--	--	--	Ana_clip_hsa_13	m5C	Reader	Binding
YBX1	31358969	Homo sapiens	T24	GSM3913322	GSE133620	PAR-CLIP-seq	--	--	--	Ana_clip_hsa_13	m5C	Reader	Binding
IGF2BP1	31768017	Homo sapiens	K562	GSM4097651	GSE138063	PAR-CLIP-seq	--	--	--	Ana_clip_hsa_16	m6A	Reader	Binding
IGF2BP1	31768017	Homo sapiens	K562	GSM4097650	GSE138063	PAR-CLIP-seq	--	--	--	Ana_clip_hsa_16	m6A	Reader	Binding
IGF2BP3	31768017	Homo sapiens	K562	GSM4097653	GSE138063	PAR-CLIP-seq	--	--	--	Ana_clip_hsa_17	m6A	Reader	Binding
IGF2BP3	31768017	Homo sapiens	K562	GSM4097652	GSE138063	PAR-CLIP-seq	--	--	--	Ana_clip_hsa_17	m6A	Reader	Binding
FTO	32213595	Homo sapiens	HEK293T	GSM4368213	GSE146207	CLIP-seq	--	--	--	Ana_clip_hsa_18	m6A,m6Am	Eraser	Binding
YBX1	32585856	Homo sapiens	HEK293	GSM4561069	GSE150925	PAR-CLIP-seq	--	--	--	Ana_clip_hsa_19	m5C	Reader	Binding
ELAVL1		Homo sapiens	THP1	GSM4751713	GSE157052	PAR-CLIP-seq	--	--	--	Ana_clip_hsa_20	m6A,m5C	Reader	Binding
ELAVL1		Homo sapiens	THP1	GSM4751714	GSE157052	PAR-CLIP-seq	--	--	--	Ana_clip_hsa_20	m6A,m5C	Reader	Binding
ELAVL1		Homo sapiens	THP1	GSM4751715	GSE157052	PAR-CLIP-seq	--	--	--	Ana_clip_hsa_20	m6A,m5C	Reader	Binding
ELAVL1		Homo sapiens	THP1	GSM4751712	GSE157052	PAR-CLIP-seq	--	--	--	Ana_clip_hsa_20	m6A,m5C	Reader	Binding
YTHDF2		Homo sapiens	387/glioma	GSM4785370	GSE158020	iCLIP-seq	--	--	--	Ana_clip_hsa_21	m6A	Reader	Binding
YTHDF2		Homo sapiens	HNPC	GSM4785376	GSE158020	iCLIP-seq	--	--	--	Ana_clip_hsa_23	m6A	Reader	Binding
YTHDF2		Homo sapiens	4121/glioma	GSM4785372	GSE158020	iCLIP-seq	--	--	--	Ana_clip_hsa_22	m6A	Reader	Binding
YTHDF2		Homo sapiens	4121/glioma	GSM4785371	GSE158020	iCLIP-seq	--	--	--	Ana_clip_hsa_22	m6A	Reader	Binding
YTHDF2		Homo sapiens	HNPC	GSM4785375	GSE158020	iCLIP-seq	--	--	--	Ana_clip_hsa_23	m6A	Reader	Binding
YTHDF2		Homo sapiens	387/glioma	GSM4785369	GSE158020	iCLIP-seq	--	--	--	Ana_clip_hsa_21	m6A	Reader	Binding
FMR1	23235829	Homo sapiens	HEK293T	GSM977616	GSE39682	PAR-CLIP-seq	--	--	--	Ana_clip_hsa_24	m6A	Reader	Binding
FMR1	23235829	Homo sapiens	HEK293T	GSM977615	GSE39682	PAR-CLIP-seq	--	--	--	Ana_clip_hsa_24	m6A	Reader	Binding
FBL	23706177	Homo sapiens	HEK293	GSM1067864	GSE43666	PAR-CLIP-seq	--	--	--	Ana_clip_hsa_27	2-O-Methylation	Writer	Binding
FBL	23706177	Homo sapiens	HEK293	GSM1067865	GSE43666	PAR-CLIP-seq	--	--	--	Ana_clip_hsa_27	2-O-Methylation	Writer	Binding
NOP56	23706177	Homo sapiens	HEK293	GSM1067863	GSE43666	PAR-CLIP-seq	--	--	--	Ana_clip_hsa_26	2-O-Methylation	Writer	Binding
NOP58	23706177	Homo sapiens	HEK293	GSM1067861	GSE43666	PAR-CLIP-seq	--	--	--	Ana_clip_hsa_25	2-O-Methylation	Writer	Binding
NOP58	23706177	Homo sapiens	HEK293	GSM1067862	GSE43666	PAR-CLIP-seq	--	--	--	Ana_clip_hsa_25	2-O-Methylation	Writer	Binding
METTL14	23453015,24284625,24316715	Homo sapiens	HeLa	GSM1135015	GSE46705	PAR-CLIP-seq	--	--	--	Ana_clip_hsa_32	m6A	Writer	Binding
METTL14	23453015,24284625,24316715	Homo sapiens	HeLa	GSM1135008	GSE46705	PAR-CLIP-seq	--	--	--	Ana_clip_hsa_29	m6A	Writer	Binding
METTL14	23453015,24284625,24316715	Homo sapiens	HeLa	GSM1135009	GSE46705	PAR-CLIP-seq	--	--	--	Ana_clip_hsa_29	m6A	Writer	Binding
METTL14	23453015,24284625,24316715	Homo sapiens	HeLa	GSM1135014	GSE46705	PAR-CLIP-seq	--	--	--	Ana_clip_hsa_32	m6A	Writer	Binding
METTL3	23453015,24284625,24316715	Homo sapiens	HeLa	GSM1135006	GSE46705	PAR-CLIP-seq	--	--	--	Ana_clip_hsa_28	m6A	Writer	Binding
METTL3	23453015,24284625,24316715	Homo sapiens	HeLa	GSM1135013	GSE46705	PAR-CLIP-seq	--	--	--	Ana_clip_hsa_31	m6A	Writer	Binding
METTL3	23453015,24284625,24316715	Homo sapiens	HeLa	GSM1135007	GSE46705	PAR-CLIP-seq	--	--	--	Ana_clip_hsa_28	m6A	Writer	Binding
METTL3	23453015,24284625,24316715	Homo sapiens	HeLa	GSM1135012	GSE46705	PAR-CLIP-seq	--	--	--	Ana_clip_hsa_31	m6A	Writer	Binding
WTAP	23453015,24284625,24316715	Homo sapiens	HeLa	GSM1135016	GSE46705	PAR-CLIP-seq	--	--	--	Ana_clip_hsa_33	m6A	Writer	Binding
WTAP	23453015,24284625,24316715	Homo sapiens	HeLa	GSM1135011	GSE46705	PAR-CLIP-seq	--	--	--	Ana_clip_hsa_30	m6A	Writer	Binding
WTAP	23453015,24284625,24316715	Homo sapiens	HeLa	GSM1135017	GSE46705	PAR-CLIP-seq	--	--	--	Ana_clip_hsa_33	m6A	Writer	Binding
WTAP	23453015,24284625,24316715	Homo sapiens	HeLa	GSM1135010	GSE46705	PAR-CLIP-seq	--	--	--	Ana_clip_hsa_30	m6A	Writer	Binding
YTHDF2	23453015,24284625	Homo sapiens	HeLa	GSM1197605	GSE49339	PAR-CLIP-seq	--	--	--	Ana_clip_hsa_34	m6A	Reader	Binding
YTHDF2	23453015,24284625	Homo sapiens	HeLa	GSM1197607	GSE49339	PAR-CLIP-seq	--	--	--	Ana_clip_hsa_34	m6A	Reader	Binding
YTHDF2	23453015,24284625	Homo sapiens	HeLa	GSM1197606	GSE49339	PAR-CLIP-seq	--	--	--	Ana_clip_hsa_34	m6A	Reader	Binding
ADAR	25751603	Homo sapiens	U87	GSM1334723	GSE55361	CLIP-seq	--	--	--	Ana_clip_hsa_35	A-to-I	Writer	Binding
ADAR	25751603	Homo sapiens	U87	GSM1334722	GSE55361	CLIP-seq	--	--	--	Ana_clip_hsa_35	A-to-I	Writer	Binding
METTL3	25799998	Homo sapiens	HeLa	GSM1467740	GSE60212	HITS-CLIP-seq	--	--	--	Ana_clip_hsa_36	m6A	Writer	Binding
METTL3	25799998	Homo sapiens	HeLa	GSM1467738	GSE60212	HITS-CLIP-seq	--	--	--	Ana_clip_hsa_36	m6A	Writer	Binding
METTL3	25799998	Homo sapiens	HeLa	GSM1467739	GSE60212	HITS-CLIP-seq	--	--	--	Ana_clip_hsa_36	m6A	Writer	Binding
YTHDF1	26046440	Homo sapiens	HeLa	GSM1553242	GSE63591	PAR-CLIP-seq	--	--	--	Ana_clip_hsa_37	m6A	Reader	Binding
ADAR	25708366	Homo sapiens	h9	GSM1556003	GSE63709	iCLIP-seq	--	--	--	Ana_clip_hsa_38	A-to-I	Writer	Binding
ADAR	25708366	Homo sapiens	h9	GSM1556002	GSE63709	iCLIP-seq	--	--	--	Ana_clip_hsa_38	A-to-I	Writer	Binding
YTHDC1	28984244	Homo sapiens	HeLa	GSM1919503	GSE74397	PAR-CLIP-seq	--	--	--	Ana_clip_hsa_39	m6A	Reader	Binding
IGF2BP3	26974154	Homo sapiens	REH	GSM2041048	GSE76931	iCLIP-seq	--	--	--	Ana_clip_hsa_41	m6A	Reader	Binding
IGF2BP3	26974154	Homo sapiens	REH	GSM2041046	GSE76931	iCLIP-seq	--	--	--	Ana_clip_hsa_41	m6A	Reader	Binding
IGF2BP3	26974154	Homo sapiens	REH	GSM2041047	GSE76931	iCLIP-seq	--	--	--	Ana_clip_hsa_41	m6A	Reader	Binding
IGF2BP3	26974154	Homo sapiens	RS4;11	GSM2041043	GSE76931	iCLIP-seq	--	--	--	Ana_clip_hsa_40	m6A	Reader	Binding
IGF2BP3	26974154	Homo sapiens	RS4;11	GSM2041044	GSE76931	iCLIP-seq	--	--	--	Ana_clip_hsa_40	m6A	Reader	Binding
IGF2BP3	26974154	Homo sapiens	RS4;11	GSM2041045	GSE76931	iCLIP-seq	--	--	--	Ana_clip_hsa_40	m6A	Reader	Binding
IGF2BP3	27210763	Homo sapiens	PL45	GSM2086977	GSE79147	iCLIP-seq	--	--	--	Ana_clip_hsa_42	m6A	Reader	Binding
IGF2BP3	27210763	Homo sapiens	PL45	GSM2086978	GSE79147	iCLIP-seq	--	--	--	Ana_clip_hsa_42	m6A	Reader	Binding
IGF2BP3	27210763	Homo sapiens	PANC-1	GSM2086979	GSE79147	iCLIP-seq	--	--	--	Ana_clip_hsa_43	m6A	Reader	Binding
FTO	28977517	Homo sapiens	HEK293	GSM2098533	GSE79577	CLIP-seq	--	--	--	Ana_clip_hsa_44	m6A,m6Am	Eraser	Binding
FTO	28977517	Homo sapiens	HEK293	GSM2098534	GSE79577	CLIP-seq	--	--	--	Ana_clip_hsa_44	m6A,m6Am	Eraser	Binding
FTO	28977517	Homo sapiens	HEK293	GSM2098535	GSE79577	CLIP-seq	--	--	--	Ana_clip_hsa_44	m6A,m6Am	Eraser	Binding
HNRNPA2B1	27773581	Homo sapiens	iPSC	GSM2292508	GSE86040	eCLIP-seq	--	--	--	Ana_clip_hsa_45	m6A	Reader	Binding
HNRNPA2B1	27773581	Homo sapiens	iPSC	GSM2292510	GSE86040	eCLIP-seq	--	--	--	Ana_clip_hsa_45	m6A	Reader	Binding
YTHDF3	28106072	Homo sapiens	HeLa	GSM2424844	GSE86214	PAR-CLIP-seq	--	--	--	Ana_clip_hsa_46	m6A	Reader	Binding
YTHDF3	28106072	Homo sapiens	HeLa	GSM2424845	GSE86214	PAR-CLIP-seq	--	--	--	Ana_clip_hsa_46	m6A	Reader	Binding
YTHDF3	28106072	Homo sapiens	HeLa	GSM2424846	GSE86214	PAR-CLIP-seq	--	--	--	Ana_clip_hsa_46	m6A	Reader	Binding
YTHDC2	28809393	Homo sapiens	HeLa	GSM2712720	GSE98085	PAR-CLIP-seq	--	--	--	Ana_clip_hsa_47	m6A	Reader	Binding
YTHDC2	28809393	Homo sapiens	HeLa	GSM2712721	GSE98085	PAR-CLIP-seq	--	--	--	Ana_clip_hsa_47	m6A	Reader	Binding
Ythdf1	30401835	Mus musculus	hippocampus	GSM3139511	GSE106607	CLIP-seq	--	--	--	Ana_clip_mmu_1	m6A	Reader	Binding
Ythdf1	30401835	Mus musculus	hippocampus	GSM3139512	GSE106607	CLIP-seq	--	--	--	Ana_clip_mmu_1	m6A	Reader	Binding
Ythdf1	30401835	Mus musculus	hippocampus	GSM3139513	GSE106607	CLIP-seq	--	--	--	Ana_clip_mmu_1	m6A	Reader	Binding
Igf2bp3	34321607	Mus musculus	Lin- cells	GSM4724951	GSE156115	eCLIP-seq	--	--	--	Ana_clip_mmu_2	m6A	Reader	Binding
Igf2bp3	34321607	Mus musculus	Lin- cells	GSM4724953	GSE156115	eCLIP-seq	--	--	--	Ana_clip_mmu_2	m6A	Reader	Binding
Igf2bp3	34321607	Mus musculus	Lin- cells	GSM4724955	GSE156115	eCLIP-seq	--	--	--	Ana_clip_mmu_2	m6A	Reader	Binding
Igf2bp3	34321607	Mus musculus	Lin- cells	GSM4724957	GSE156115	eCLIP-seq	--	--	--	Ana_clip_mmu_2	m6A	Reader	Binding
Igf2bp3	34321607	Mus musculus	Lin- cells	GSM4724959	GSE156115	eCLIP-seq	--	--	--	Ana_clip_mmu_2	m6A	Reader	Binding
Igf2bp3	34321607	Mus musculus	Lin- cells	GSM4724961	GSE156115	eCLIP-seq	--	--	--	Ana_clip_mmu_2	m6A	Reader	Binding
Igf2bp3	34321607	Mus musculus	CD11b+ cells	GSM4724943	GSE156115	eCLIP-seq	--	--	--	Ana_clip_mmu_3	m6A	Reader	Binding
Igf2bp3	34321607	Mus musculus	CD11b+ cells	GSM4724945	GSE156115	eCLIP-seq	--	--	--	Ana_clip_mmu_3	m6A	Reader	Binding
Igf2bp3	34321607	Mus musculus	CD11b+ cells	GSM4724947	GSE156115	eCLIP-seq	--	--	--	Ana_clip_mmu_3	m6A	Reader	Binding
Igf2bp3	34321607	Mus musculus	CD11b+ cells	GSM4724949	GSE156115	eCLIP-seq	--	--	--	Ana_clip_mmu_3	m6A	Reader	Binding
Elavl1	25533351	Mus musculus	BMDM	GSM1543768	GSE63199	PAR-CLIP-seq	--	--	--	Ana_clip_mmu_4	m6A	Reader	Binding
Hnrnpa2b1	27773581	Mus musculus	spinal cord	GSM2292522	GSE86041	iCLIP-seq	--	--	--	Ana_clip_mmu_5	m6A	Reader	Binding
Ythdc2	28809393	Mus musculus	testis	GSM2586903	GSE98085	CLIP-seq	--	--	--	Ana_clip_mmu_6	m6A	Reader	Binding
Ythdc2	28809393	Mus musculus	testis	GSM2586904	GSE98085	CLIP-seq	--	--	--	Ana_clip_mmu_6	m6A	Reader	Binding
ELAVL1		Homo sapiens	WS1	GSM2728833,GSM2728834	GSE102146	RIP-seq	--	0 Gy X-ray irradiation	--	Ana_rip_hsa_1	m6A,m5C	Reader	Binding
ELAVL1		Homo sapiens	WS1	GSM2728835,GSM2728836	GSE102146	RIP-seq	--	5 Gy X-ray irradiation	--	Ana_rip_hsa_1	m6A,m5C	Reader	Binding
VIRMA	29507755	Homo sapiens	HeLa	GSM2739500,GSM2739502	GSE102493	RIP-seq	--	--	--	Ana_rip_hsa_2	m6A	Writer	Binding
VIRMA	29507755	Homo sapiens	HeLa	GSM2739501,GSM2739503	GSE102493	RIP-seq	--	--	--	Ana_rip_hsa_2	m6A	Writer	Binding
RBMX	33005630	Homo sapiens	HEK293	GSM3326067,GSM3326073	GSE118383	RIP-seq	--	HIS-HA tagged; RBMX OE	--	Ana_rip_hsa_3	m6A	Reader	Binding
RBMX	33005630	Homo sapiens	HEK293	GSM3326070,GSM3326076	GSE118383	RIP-seq	--	RBMX OE	--	Ana_rip_hsa_3	m6A	Reader	Binding
RBMX	33005630	Homo sapiens	HEK293	GSM3326071,GSM3326077	GSE118383	RIP-seq	--	RBMX OE	--	Ana_rip_hsa_3	m6A	Reader	Binding
RBMX	33005630	Homo sapiens	HEK293	GSM3326068,GSM3326074	GSE118383	RIP-seq	--	HIS-HA tagged; RBMX OE	--	Ana_rip_hsa_3	m6A	Reader	Binding
RBMX	33005630	Homo sapiens	HEK293	GSM3326069,GSM3326075	GSE118383	RIP-seq	--	HIS-HA tagged; RBMX OE	--	Ana_rip_hsa_3	m6A	Reader	Binding
RBMX	33005630	Homo sapiens	HEK293	GSM3326072,GSM3326078	GSE118383	RIP-seq	--	RBMX OE	--	Ana_rip_hsa_3	m6A	Reader	Binding
ADARB2		Homo sapiens	U87	GSM3387031,GSM3387033	GSE119910	RIP-seq	--	--	--	Ana_rip_hsa_4	A-to-I	Writer	Binding
ADARB2		Homo sapiens	U87	GSM3387027,GSM3387029	GSE119910	RIP-seq	--	--	--	Ana_rip_hsa_4	A-to-I	Writer	Binding
ADARB2		Homo sapiens	U87	GSM3387023,GSM3387025	GSE119910	RIP-seq	--	--	--	Ana_rip_hsa_4	A-to-I	Writer	Binding
YTHDF3		Homo sapiens	MDA-MB-231	GSM3733360,GSM3733362	GSE130171	RIP-seq	--	--	--	Ana_rip_hsa_5	m6A	Reader	Binding
YTHDF3		Homo sapiens	MDA-MB-231	GSM3733361,GSM3733363	GSE130171	RIP-seq	--	--	--	Ana_rip_hsa_5	m6A	Reader	Binding
IGF2BP1	32187559	Homo sapiens	ESC	GSM4721322,GSM4721324	GSE133097	RIP-seq	--	--	--	Ana_rip_hsa_6	m6A	Reader	Binding
YTHDF2		Homo sapiens	HeLa	GSM3963791,GSM3963793	GSE134700	RIP-seq	--	--	--	Ana_rip_hsa_7	m6A	Reader	Binding
YTHDF2		Homo sapiens	HeLa	GSM3963792,GSM3963794	GSE134700	RIP-seq	--	--	--	Ana_rip_hsa_7	m6A	Reader	Binding
VIRMA	31856849	Homo sapiens	HCCLM3	GSM3983045,GSM3983047	GSE134978	RIP-seq	--	--	--	Ana_rip_hsa_8	m6A	Writer	Binding
VIRMA	31856849	Homo sapiens	HCCLM3	GSM3983046,GSM3983048	GSE134978	RIP-seq	--	--	--	Ana_rip_hsa_8	m6A	Writer	Binding
Ythdf2	32610122	Mus musculus	pro-B cell	GSM4048787,GSM4048789	GSE136419	RIP-seq	--	--	--	Ana_rip_mmu_1	m6A	Reader	Binding
Ythdf2	32610122	Mus musculus	pro-B cell	GSM4048788,GSM4048790	GSE136419	RIP-seq	--	--	--	Ana_rip_mmu_1	m6A	Reader	Binding
YTHDF1	31653849	Homo sapiens	A549	GSM4049596,GSM4049594	GSE136433	RIP-seq	--	--	--	Ana_rip_hsa_9	m6A	Reader	Binding
YTHDF1	31653849	Homo sapiens	A549	GSM4049595,GSM4049593	GSE136433	RIP-seq	--	--	--	Ana_rip_hsa_9	m6A	Reader	Binding
YTHDF1	32064749	Homo sapiens	HCT116	GSM4054755,GSM4054756	GSE136664	RIP-seq	--	--	--	Ana_rip_hsa_10	m6A	Reader	Binding
YTHDF2	33420027	Homo sapiens	GSC11	GSM4240709,GSM4240711	GSE142827	RIP-seq	--	--	--	Ana_rip_hsa_11	m6A	Reader	Binding
YTHDF2	33420027	Homo sapiens	GSC11	GSM4240710,GSM4240712	GSE142827	RIP-seq	--	--	--	Ana_rip_hsa_11	m6A	Reader	Binding
ALKBH5	32402250	Homo sapiens	NOMO1	GSM4301507,GSM4301508	GSE144963	RIP-seq	--	ALKBH5 OE	--	Ana_rip_hsa_12	m6A	Eraser	Binding
ALKBH5	32402250	Homo sapiens	NOMO1	GSM4301505,GSM4301506	GSE144963	RIP-seq	--	ALKBH5 OE	--	Ana_rip_hsa_12	m6A	Eraser	Binding
Ythdc1	33658714	Mus musculus	ESC	GSM4386285,GSM4386284	GSE146465	RIP-seq	--	--	--	Ana_rip_mmu_2	m6A	Reader	Binding
DKC1	34026451	Homo sapiens	DLD1	GSM4426471,GSM4426469	GSE147348	RIP-seq	--	--	--	Ana_rip_hsa_13	Pseudouridine	Writer	Binding
Ythdf2	32610122	Mus musculus	pro-B cell	GSM4565841,GSM4565843	GSE151071	RIP-seq	--	--	--	Ana_rip_mmu_3	m6A	Reader	Binding
Ythdf2	32610122	Mus musculus	pro-B cell	GSM4565842,GSM4565844	GSE151071	RIP-seq	--	--	--	Ana_rip_mmu_3	m6A	Reader	Binding
METTL14		Homo sapiens	HEK293T	GSM4744704,GSM4744705	GSE156797	RIP-seq	--	--	--	Ana_rip_hsa_15	m6A	Writer	Binding
METTL14		Homo sapiens	HEK293T	GSM4744706,GSM4744707	GSE156797	RIP-seq	--	--	--	Ana_rip_hsa_15	m6A	Writer	Binding
METTL16		Homo sapiens	HEK293T	GSM4744701,GSM4744703	GSE156797	RIP-seq	--	--	--	Ana_rip_hsa_14	m6A	Writer	Binding
METTL16		Homo sapiens	HEK293T	GSM4744701,GSM4744702	GSE156797	RIP-seq	--	--	--	Ana_rip_hsa_14	m6A	Writer	Binding
METTL3		Homo sapiens	HEK293T	GSM4744710,GSM4744711	GSE156797	RIP-seq	--	--	--	Ana_rip_hsa_16	m6A	Writer	Binding
METTL3		Homo sapiens	HEK293T	GSM4744708,GSM4744709	GSE156797	RIP-seq	--	--	--	Ana_rip_hsa_16	m6A	Writer	Binding
ELAVL1		Homo sapiens	THP1	GSM4751722,GSM4751718	GSE157052	RIP-seq	--	treated for 16 hours with (70 nM cGAMP)	--	Ana_rip_hsa_17	m6A,m5C	Reader	Binding
ELAVL1		Homo sapiens	THP1	GSM4751723,GSM4751719	GSE157052	RIP-seq	--	treated for 16 hours with (70 nM cGAMP)	--	Ana_rip_hsa_17	m6A,m5C	Reader	Binding
ELAVL1		Homo sapiens	THP1	GSM4751720,GSM4751716	GSE157052	RIP-seq	--	untreated	--	Ana_rip_hsa_17	m6A,m5C	Reader	Binding
ELAVL1		Homo sapiens	THP1	GSM4751721,GSM4751717	GSE157052	RIP-seq	--	untreated	--	Ana_rip_hsa_17	m6A,m5C	Reader	Binding
YBX1	33763698	Homo sapiens	HEK293T	GSM4820442,GSM4820444	GSE159153	RIP-seq	--	--	--	Ana_rip_hsa_18	m5C	Reader	Binding
YBX1	33763698	Homo sapiens	HEK293T	GSM4820443,GSM4820445	GSE159153	RIP-seq	--	--	--	Ana_rip_hsa_18	m5C	Reader	Binding
YTHDF2	33577677	Homo sapiens	H1299	GSM5022919,GSM5022916	GSE164917	RIP-seq	--	--	--	Ana_rip_hsa_19	m6A	Reader	Binding
YTHDF2	33577677	Homo sapiens	H1299	GSM5022914,GSM5022910	GSE164917	RIP-seq	--	--	--	Ana_rip_hsa_19	m6A	Reader	Binding
Mettl3	34535672	Mus musculus	NK	GSM5265414,GSM5265411	GSE173325	RIP-seq	--	--	--	Ana_rip_mmu_4	m6A	Writer	Binding
Mettl3	34535673	Mus musculus	NK	GSM5265415,GSM5265412	GSE173325	RIP-seq	--	--	--	Ana_rip_mmu_4	m6A	Writer	Binding
Mettl3	34535671	Mus musculus	NK	GSM5265413,GSM5265410	GSE173325	RIP-seq	--	--	--	Ana_rip_mmu_4	m6A	Writer	Binding
ADAR	24183664	Homo sapiens	B cell	GSM938908,GSM938909	GSE38233	RIP-seq	--	--	--	Ana_rip_hsa_20	A-to-I	Writer	Binding
ADAR	24183664	Homo sapiens	B cell	GSM938908,GSM938907	GSE38233	RIP-seq	--	--	--	Ana_rip_hsa_20	A-to-I	Writer	Binding
YTHDF2	23453015,24284625	Homo sapiens	HeLa	GSM1197610,GSM1197608	GSE49339	RIP-seq	--	--	--	Ana_rip_hsa_21	m6A	Reader	Binding
YTHDF2	23453015,24284625	Homo sapiens	HeLa	GSM1197610,GSM1197609	GSE49339	RIP-seq	--	--	--	Ana_rip_hsa_21	m6A	Reader	Binding
METTL3	24407421	Homo sapiens	HEK293T	GSM1223894,GSM1223896	GSE50580	RIP-seq	--	--	--	Ana_rip_hsa_22	m6A	Writer	Binding
WTAP	24407421	Homo sapiens	HEK293T	GSM1223895,GSM1223897	GSE50580	RIP-seq	--	--	--	Ana_rip_hsa_23	m6A	Writer	Binding
YTHDF1	26046440	Homo sapiens	HeLa	GSM1553246,GSM1553245	GSE63591	RIP-seq	--	--	--	Ana_rip_hsa_24	m6A	Reader	Binding
YTHDF1	26046440	Homo sapiens	HeLa	GSM1553246,GSM1553244	GSE63591	RIP-seq	--	--	--	Ana_rip_hsa_24	m6A	Reader	Binding
PUS1	26075521	Homo sapiens	HEK293T	GSM1554830,GSM1554831	GSE63655	RIP-seq	--	--	--	Ana_rip_hsa_25	Pseudouridine	Writer	Binding
PUS1	26075521	Homo sapiens	HEK293T	GSM1554832,GSM1554833	GSE63655	RIP-seq	--	--	--	Ana_rip_hsa_25	Pseudouridine	Writer	Binding
RBM15	26575292	Homo sapiens	MEG-01	GSM1905135,GSM1905138	GSE73893	RIP-seq	--	--	--	Ana_rip_hsa_26	m6A	Writer	Binding
RBM15	26575292	Homo sapiens	MEG-01	GSM1905137,GSM1905138	GSE73893	RIP-seq	--	--	--	Ana_rip_hsa_26	m6A	Writer	Binding
YTHDC1	28984244	Homo sapiens	HeLa	GSM1919506,GSM1919507	GSE74397	RIP-seq	--	Ribo(-)	--	Ana_rip_hsa_27	m6A	Reader	Binding
YTHDC1	28984244	Homo sapiens	HeLa	GSM1919504,GSM1919505	GSE74397	RIP-seq	--	Poly(A)	--	Ana_rip_hsa_27	m6A	Reader	Binding
IGF2BP3	27210763	Homo sapiens	PANC-1	GSM2086988,GSM2086991	GSE79147	RIP-seq	--	--	--	Ana_rip_hsa_28	m6A	Reader	Binding
IGF2BP3	27210763	Homo sapiens	PANC-1	GSM2086989,GSM2086992	GSE79147	RIP-seq	--	--	--	Ana_rip_hsa_28	m6A	Reader	Binding
IGF2BP3	27210763	Homo sapiens	PL45	GSM2086997,GSM2087000	GSE79147	RIP-seq	--	--	--	Ana_rip_hsa_29	m6A	Reader	Binding
IGF2BP3	27210763	Homo sapiens	PL45	GSM2086998,GSM2087001	GSE79147	RIP-seq	--	--	--	Ana_rip_hsa_29	m6A	Reader	Binding
IGF2BP3	27210763	Homo sapiens	PL45	GSM2086999,GSM2087002	GSE79147	RIP-seq	--	--	--	Ana_rip_hsa_29	m6A	Reader	Binding
IGF2BP3	27210763	Homo sapiens	PANC-1	GSM2086990,GSM2086993	GSE79147	RIP-seq	--	--	--	Ana_rip_hsa_28	m6A	Reader	Binding
YTHDF1	28106072	Homo sapiens	HeLa	GSM2424857,GSM2424863	GSE86214	RIP-seq	--	--	--	Ana_rip_hsa_31	m6A	Reader	Binding
YTHDF2	28106072	Homo sapiens	HeLa	GSM2424860,GSM2424866	GSE86214	RIP-seq	--	--	--	Ana_rip_hsa_32	m6A	Reader	Binding
YTHDF3	28106072	Homo sapiens	HeLa	GSM2424849,GSM2424847	GSE86214	RIP-seq	--	--	--	Ana_rip_hsa_30	m6A	Reader	Binding
YTHDF3	28106072	Homo sapiens	HeLa	GSM2424849,GSM2424848	GSE86214	RIP-seq	--	--	--	Ana_rip_hsa_30	m6A	Reader	Binding
IGF2BP1	29476152	Homo sapiens	HEK293T	GSM2409780,GSM2409781	GSE90639	RIP-seq	--	--	--	Ana_rip_hsa_33	m6A	Reader	Binding
IGF2BP2	29476152	Homo sapiens	HEK293T	GSM2409782,GSM2409783	GSE90639	RIP-seq	--	--	--	Ana_rip_hsa_34	m6A	Reader	Binding
IGF2BP3	29476152	Homo sapiens	HEK293T	GSM2409784,GSM2409785	GSE90639	RIP-seq	--	--	--	Ana_rip_hsa_35	m6A	Reader	Binding
Ythdf2	28380054	Mus musculus	testis	GSM2410952,GSM2410950	GSE96921	RIP-seq	--	--	--	Ana_rip_mmu_5	m6A	Reader	Binding
Ythdf2	28380054	Mus musculus	testis	GSM2410951,GSM2410949	GSE96921	RIP-seq	--	--	--	Ana_rip_mmu_5	m6A	Reader	Binding
Ythdc2	28809393	Mus musculus	testis	GSM2586907,GSM2586905	GSE98085	RIP-seq	--	--	--	Ana_rip_mmu_6	m6A	Reader	Binding
Ythdc2	28809393	Mus musculus	testis	GSM2586908,GSM2586906	GSE98085	RIP-seq	--	--	--	Ana_rip_mmu_6	m6A	Reader	Binding
WTAP	24100041	Homo sapiens	HeLa	--	--	Mass Spectrometry	--	--	--	Ana_ms_hsa_1	m6A	Writer	Binding
YTHDF1	26046440	Homo sapiens	HeLa	--	--	Mass Spectrometry	--	--	--	Ana_ms_hsa_2	m6A	Reader	Binding
YTHDF3	28106072	Homo sapiens	HeLa	--	--	Mass Spectrometry	--	--	--	Ana_ms_hsa_3	m6A	Reader	Binding
YTHDC2	28809393	Homo sapiens	HeLa	--	--	Mass Spectrometry	--	--	--	Ana_ms_hsa_4	m6A	Reader	Binding
IGF2BP2	29476152	Homo sapiens	HeLa	--	--	Mass Spectrometry	--	--	--	Ana_ms_hsa_5	m6A	Reader	Binding
METTL14	29507755	Homo sapiens	HeLa	--	--	Mass Spectrometry	--	--	--	Ana_ms_hsa_6	m6A	Writer	Binding
METTL3	29507755	Homo sapiens	HeLa	--	--	Mass Spectrometry	--	--	--	Ana_ms_hsa_7	m6A	Writer	Binding
VIRMA	29507755	Homo sapiens	HeLa	--	--	Mass Spectrometry	--	--	--	Ana_ms_hsa_8	m6A	Writer	Binding
WTAP	29507755	Homo sapiens	HeLa	--	--	Mass Spectrometry	--	--	--	Ana_ms_hsa_9	m6A	Writer	Binding
HNRNPC	30158112	Homo sapiens	MCF7	GSM2683262	GSE100451	RNA-seq	KD	siRNA	Perturbated	Ana_expr_hsa_1	m6A	Reader	Expression
HNRNPC	30158112	Homo sapiens	MCF7	GSM2683263	GSE100451	RNA-seq	KD	siRNA	Perturbated	Ana_expr_hsa_1	m6A	Reader	Expression
HNRNPC	30158112	Homo sapiens	MCF7	GSM2683264	GSE100451	RNA-seq	KD		Control	Ana_expr_hsa_1	m6A	Reader	Expression
HNRNPC	30158112	Homo sapiens	MCF7	GSM2683265	GSE100451	RNA-seq	KD		Control	Ana_expr_hsa_1	m6A	Reader	Expression
ALYREF	28801509	Homo sapiens	HeLa	GSM2698459	GSE100982	RNA-seq	OE		Perturbated	Ana_expr_hsa_163	m5C	Reader	Expression
ALYREF	28801509	Homo sapiens	HeLa	GSM2698457	GSE100982	RNA-seq	OE		Perturbated	Ana_expr_hsa_163	m5C	Reader	Expression
ALYREF	28801509	Homo sapiens	HeLa	GSM2698456	GSE100982	RNA-seq	OE		Control	Ana_expr_hsa_163	m5C	Reader	Expression
ALYREF	28801509	Homo sapiens	HeLa	GSM2698458	GSE100982	RNA-seq	OE		Control	Ana_expr_hsa_163	m5C	Reader	Expression
PUS7	29628141	Homo sapiens	Stem Cells	GSM2704292	GSE101485	RNA-seq	KO		Control	Ana_expr_hsa_180	Pseudouridine	Writer	Expression
PUS7	29628141	Homo sapiens	Stem Cells	GSM2704294	GSE101485	RNA-seq	KO		Control	Ana_expr_hsa_180	Pseudouridine	Writer	Expression
PUS7	29628141	Homo sapiens	Stem Cells	GSM2704293	GSE101485	RNA-seq	KO		Control	Ana_expr_hsa_180	Pseudouridine	Writer	Expression
PUS7	29628141	Homo sapiens	Stem Cells	GSM2704295	GSE101485	RNA-seq	KO		Perturbated	Ana_expr_hsa_180	Pseudouridine	Writer	Expression
PUS7	29628141	Homo sapiens	Stem Cells	GSM2704297	GSE101485	RNA-seq	KO		Perturbated	Ana_expr_hsa_180	Pseudouridine	Writer	Expression
PUS7	29628141	Homo sapiens	Stem Cells	GSM2704296	GSE101485	RNA-seq	KO		Perturbated	Ana_expr_hsa_180	Pseudouridine	Writer	Expression
FTO	31149892	Homo sapiens	HeLa	GSM2878473	GSE101954	MeRIP-seq	OE		Control	Ana_expr_hsa_186	m6A,m6Am	Eraser	Expression
FTO	31149892	Homo sapiens	HeLa	GSM2878471	GSE101954	MeRIP-seq	OE	vector	Perturbated	Ana_expr_hsa_186	m6A,m6Am	Eraser	Expression
FTO	31149892	Homo sapiens	HeLa	GSM2878472	GSE101954	MeRIP-seq	OE		Control	Ana_expr_hsa_186	m6A,m6Am	Eraser	Expression
FTO	31149892	Homo sapiens	HeLa	GSM2878470	GSE101954	MeRIP-seq	OE	vector	Perturbated	Ana_expr_hsa_186	m6A,m6Am	Eraser	Expression
ZCCHC4	30531910	Homo sapiens	HepG2	GSM2734907	GSE102336	MeRIP-seq	KO		Perturbated	Ana_expr_hsa_187	m6A	Writer	Expression
ZCCHC4	30531910	Homo sapiens	HepG2	GSM2734902	GSE102336	MeRIP-seq	KO		Control	Ana_expr_hsa_187	m6A	Writer	Expression
ZCCHC4	30531910	Homo sapiens	HepG2	GSM2734903	GSE102336	MeRIP-seq	KO		Control	Ana_expr_hsa_187	m6A	Writer	Expression
ZCCHC4	30531910	Homo sapiens	HepG2	GSM2734906	GSE102336	MeRIP-seq	KO		Perturbated	Ana_expr_hsa_187	m6A	Writer	Expression
METTL14	29507755	Homo sapiens	HeLa	GSM2739504	GSE102493	MeRIP-seq	Mutant		Control	Ana_expr_hsa_189	m6A	Writer	Expression
METTL14	29507755	Homo sapiens	HeLa	GSM2739505	GSE102493	MeRIP-seq	Mutant		Control	Ana_expr_hsa_189	m6A	Writer	Expression
METTL14	29507755	Homo sapiens	HeLa	GSM2739516	GSE102493	MeRIP-seq	Mutant		Control	Ana_expr_hsa_189	m6A	Writer	Expression
METTL14	29507755	Homo sapiens	HeLa	GSM2739512	GSE102493	MeRIP-seq	Mutant		Perturbated	Ana_expr_hsa_189	m6A	Writer	Expression
METTL14	29507755	Homo sapiens	HeLa	GSM2739513	GSE102493	MeRIP-seq	Mutant		Perturbated	Ana_expr_hsa_189	m6A	Writer	Expression
METTL14	29507755	Homo sapiens	HeLa	GSM2739517	GSE102493	MeRIP-seq	Mutant		Control	Ana_expr_hsa_189	m6A	Writer	Expression
METTL3	29507755	Homo sapiens	HeLa	GSM2739517	GSE102493	MeRIP-seq	Mutant		Control	Ana_expr_hsa_188	m6A	Writer	Expression
METTL3	29507755	Homo sapiens	HeLa	GSM2739508	GSE102493	MeRIP-seq	Mutant		Perturbated	Ana_expr_hsa_188	m6A	Writer	Expression
METTL3	29507755	Homo sapiens	HeLa	GSM2739505	GSE102493	MeRIP-seq	Mutant		Control	Ana_expr_hsa_188	m6A	Writer	Expression
METTL3	29507755	Homo sapiens	HeLa	GSM2739509	GSE102493	MeRIP-seq	Mutant		Perturbated	Ana_expr_hsa_188	m6A	Writer	Expression
METTL3	29507755	Homo sapiens	HeLa	GSM2739516	GSE102493	MeRIP-seq	Mutant		Control	Ana_expr_hsa_188	m6A	Writer	Expression
METTL3	29507755	Homo sapiens	HeLa	GSM2739504	GSE102493	MeRIP-seq	Mutant		Control	Ana_expr_hsa_188	m6A	Writer	Expression
VIRMA	29507755	Homo sapiens	HeLa	GSM2991410	GSE102493	MeRIP-seq	KD	siRNA	Perturbated	Ana_expr_hsa_191	m6A	Writer	Expression
VIRMA	29507755	Homo sapiens	HeLa	GSM2991414	GSE102493	MeRIP-seq	KO	CRISPR-Cas9	Perturbated	Ana_expr_hsa_192	m6A	Writer	Expression
VIRMA	29507755	Homo sapiens	HeLa	GSM2991418	GSE102493	MeRIP-seq	KO	CRISPR-Cas9	Perturbated	Ana_expr_hsa_192	m6A	Writer	Expression
VIRMA	29507755	Homo sapiens	HeLa	GSM2991405	GSE102493	MeRIP-seq	KO		Control	Ana_expr_hsa_192	m6A	Writer	Expression
VIRMA	29507755	Homo sapiens	HeLa	GSM2991417	GSE102493	MeRIP-seq	KO	CRISPR-Cas9	Perturbated	Ana_expr_hsa_192	m6A	Writer	Expression
VIRMA	29507755	Homo sapiens	HeLa	GSM2991406	GSE102493	MeRIP-seq	KO		Control	Ana_expr_hsa_192	m6A	Writer	Expression
VIRMA	29507755	Homo sapiens	HeLa	GSM2991413	GSE102493	MeRIP-seq	KO	CRISPR-Cas9	Perturbated	Ana_expr_hsa_192	m6A	Writer	Expression
VIRMA	29507755	Homo sapiens	HeLa	GSM2991409	GSE102493	MeRIP-seq	KD	siRNA	Perturbated	Ana_expr_hsa_191	m6A	Writer	Expression
VIRMA	29507755	Homo sapiens	HeLa	GSM2991406	GSE102493	MeRIP-seq	KD		Control	Ana_expr_hsa_191	m6A	Writer	Expression
VIRMA	29507755	Homo sapiens	HeLa	GSM2991405	GSE102493	MeRIP-seq	KD		Control	Ana_expr_hsa_191	m6A	Writer	Expression
ZC3H13	29507755	Homo sapiens	HeLa	GSM2739517	GSE102493	MeRIP-seq	KD		Control	Ana_expr_hsa_190	m6A	Writer	Expression
ZC3H13	29507755	Homo sapiens	HeLa	GSM2739516	GSE102493	MeRIP-seq	KD		Control	Ana_expr_hsa_190	m6A	Writer	Expression
ZC3H13	29507755	Homo sapiens	HeLa	GSM2739521	GSE102493	MeRIP-seq	KD	siRNA	Perturbated	Ana_expr_hsa_190	m6A	Writer	Expression
ZC3H13	29507755	Homo sapiens	HeLa	GSM2739504	GSE102493	MeRIP-seq	KD		Control	Ana_expr_hsa_190	m6A	Writer	Expression
ZC3H13	29507755	Homo sapiens	HeLa	GSM2739520	GSE102493	MeRIP-seq	KD	siRNA	Perturbated	Ana_expr_hsa_190	m6A	Writer	Expression
ZC3H13	29507755	Homo sapiens	HeLa	GSM2739505	GSE102493	MeRIP-seq	KD		Control	Ana_expr_hsa_190	m6A	Writer	Expression
METTL3	29902206	Homo sapiens	HepG2	GSM2741913	GSE102620	MeRIP-seq	KD		Control	Ana_expr_hsa_193	m6A	Writer	Expression
METTL3	29902206	Homo sapiens	HepG2	GSM2741917	GSE102620	MeRIP-seq	KD	siRNA	Perturbated	Ana_expr_hsa_193	m6A	Writer	Expression
METTL3	29902206	Homo sapiens	HepG2	GSM2741919	GSE102620	MeRIP-seq	KD	siRNA	Perturbated	Ana_expr_hsa_193	m6A	Writer	Expression
METTL3	29902206	Homo sapiens	HepG2	GSM2741915	GSE102620	MeRIP-seq	KD		Control	Ana_expr_hsa_193	m6A	Writer	Expression
FTO	30991027	Homo sapiens	NB4	GSM2772461	GSE103494	RNA-seq	KD	shRNA	Perturbated	Ana_expr_hsa_2	m6A,m6Am	Eraser	Expression
FTO	30991027	Homo sapiens	NB4	GSM2772460	GSE103494	RNA-seq	KD	shRNA	Perturbated	Ana_expr_hsa_2	m6A,m6Am	Eraser	Expression
FTO	30991027	Homo sapiens	NB4	GSM2772459	GSE103494	RNA-seq	KD		Control	Ana_expr_hsa_2	m6A,m6Am	Eraser	Expression
FTO	30991027	Homo sapiens	NB4	GSM2772458	GSE103494	RNA-seq	KD		Control	Ana_expr_hsa_2	m6A,m6Am	Eraser	Expression
FTO		Homo sapiens	HepG2	GSM2866510	GSE107411	RNA-seq	KD		Control	Ana_expr_hsa_3	m6A,m6Am	Eraser	Expression
FTO		Homo sapiens	HepG2	GSM2866513	GSE107411	RNA-seq	KD	shRNA	Perturbated	Ana_expr_hsa_3	m6A,m6Am	Eraser	Expression
FTO		Homo sapiens	HepG2	GSM2866511	GSE107411	RNA-seq	KD		Control	Ana_expr_hsa_3	m6A,m6Am	Eraser	Expression
FTO		Homo sapiens	HepG2	GSM2866512	GSE107411	RNA-seq	KD	shRNA	Perturbated	Ana_expr_hsa_3	m6A,m6Am	Eraser	Expression
YTHDF2	30065315	Homo sapiens	UCB-CD34+	GSM2884213	GSE107956	RNA-seq	KD		Control	Ana_expr_hsa_4	m6A	Reader	Expression
YTHDF2	30065315	Homo sapiens	UCB-CD34+	GSM2884212	GSE107956	RNA-seq	KD		Control	Ana_expr_hsa_4	m6A	Reader	Expression
YTHDF2	30065315	Homo sapiens	UCB-CD34+	GSM2884215	GSE107956	RNA-seq	KD	shRNA	Perturbated	Ana_expr_hsa_4	m6A	Reader	Expression
YTHDF2	30065315	Homo sapiens	UCB-CD34+	GSM2884214	GSE107956	RNA-seq	KD		Control	Ana_expr_hsa_4	m6A	Reader	Expression
YTHDF2	30065315	Homo sapiens	UCB-CD34+	GSM2884216	GSE107956	RNA-seq	KD	shRNA	Perturbated	Ana_expr_hsa_4	m6A	Reader	Expression
YTHDF2	30065315	Homo sapiens	UCB-CD34+	GSM2884217	GSE107956	RNA-seq	KD	shRNA	Perturbated	Ana_expr_hsa_4	m6A	Reader	Expression
IGF2BP1	29660014	Homo sapiens	ES2	GSM2947107	GSE109604	RNA-seq	KD	siRNA	Perturbated	Ana_expr_hsa_5	m6A	Reader	Expression
IGF2BP1	29660014	Homo sapiens	ES2	GSM2947106	GSE109604	RNA-seq	KD	siRNA	Perturbated	Ana_expr_hsa_5	m6A	Reader	Expression
IGF2BP1	29660014	Homo sapiens	ES2	GSM2947102	GSE109604	RNA-seq	KD		Control	Ana_expr_hsa_5	m6A	Reader	Expression
IGF2BP1	29660014	Homo sapiens	ES2	GSM2947104	GSE109604	RNA-seq	KD		Control	Ana_expr_hsa_5	m6A	Reader	Expression
IGF2BP1	29660014	Homo sapiens	ES2	GSM2947105	GSE109604	RNA-seq	KD	siRNA	Perturbated	Ana_expr_hsa_5	m6A	Reader	Expression
IGF2BP1	29660014	Homo sapiens	ES2	GSM2947103	GSE109604	RNA-seq	KD		Control	Ana_expr_hsa_5	m6A	Reader	Expression
IGF2BP2	29660014	Homo sapiens	ES2	GSM2947103	GSE109604	RNA-seq	KD		Control	Ana_expr_hsa_6	m6A	Reader	Expression
IGF2BP2	29660014	Homo sapiens	ES2	GSM2947104	GSE109604	RNA-seq	KD		Control	Ana_expr_hsa_6	m6A	Reader	Expression
IGF2BP2	29660014	Homo sapiens	ES2	GSM2947102	GSE109604	RNA-seq	KD		Control	Ana_expr_hsa_6	m6A	Reader	Expression
IGF2BP2	29660014	Homo sapiens	ES2	GSM2947108	GSE109604	RNA-seq	KD	siRNA	Perturbated	Ana_expr_hsa_6	m6A	Reader	Expression
IGF2BP2	29660014	Homo sapiens	ES2	GSM2947110	GSE109604	RNA-seq	KD	siRNA	Perturbated	Ana_expr_hsa_6	m6A	Reader	Expression
IGF2BP2	29660014	Homo sapiens	ES2	GSM2947109	GSE109604	RNA-seq	KD	siRNA	Perturbated	Ana_expr_hsa_6	m6A	Reader	Expression
IGF2BP3	29660014	Homo sapiens	ES2	GSM2947111	GSE109604	RNA-seq	KD	siRNA	Perturbated	Ana_expr_hsa_7	m6A	Reader	Expression
IGF2BP3	29660014	Homo sapiens	ES2	GSM2947112	GSE109604	RNA-seq	KD	siRNA	Perturbated	Ana_expr_hsa_7	m6A	Reader	Expression
IGF2BP3	29660014	Homo sapiens	ES2	GSM2947113	GSE109604	RNA-seq	KD	siRNA	Perturbated	Ana_expr_hsa_7	m6A	Reader	Expression
IGF2BP3	29660014	Homo sapiens	ES2	GSM2947104	GSE109604	RNA-seq	KD		Control	Ana_expr_hsa_7	m6A	Reader	Expression
IGF2BP3	29660014	Homo sapiens	ES2	GSM2947103	GSE109604	RNA-seq	KD		Control	Ana_expr_hsa_7	m6A	Reader	Expression
IGF2BP3	29660014	Homo sapiens	ES2	GSM2947102	GSE109604	RNA-seq	KD		Control	Ana_expr_hsa_7	m6A	Reader	Expression
METTL14	30867593	Homo sapiens	HepG2	GSM2987445	GSE110320	MeRIP-seq	KD		Control	Ana_expr_hsa_195	m6A	Writer	Expression
METTL14	30867593	Homo sapiens	HepG2	GSM2987444	GSE110320	MeRIP-seq	KD		Control	Ana_expr_hsa_195	m6A	Writer	Expression
METTL14	30867593	Homo sapiens	HepG2	GSM2987446	GSE110320	MeRIP-seq	KD		Control	Ana_expr_hsa_195	m6A	Writer	Expression
METTL14	30867593	Homo sapiens	HepG2	GSM2987456	GSE110320	MeRIP-seq	KD	shRNA	Perturbated	Ana_expr_hsa_195	m6A	Writer	Expression
METTL14	30867593	Homo sapiens	HepG2	GSM2987457	GSE110320	MeRIP-seq	KD	shRNA	Perturbated	Ana_expr_hsa_195	m6A	Writer	Expression
METTL14	30867593	Homo sapiens	HepG2	GSM2987458	GSE110320	MeRIP-seq	KD	shRNA	Perturbated	Ana_expr_hsa_195	m6A	Writer	Expression
METTL14	30867593	Homo sapiens	HepG2	GSM3452405	GSE110320	MeRIP-seq	KD		Control	Ana_expr_hsa_195	m6A	Writer	Expression
METTL14	30867593	Homo sapiens	HepG2	GSM3452406	GSE110320	MeRIP-seq	KD		Control	Ana_expr_hsa_195	m6A	Writer	Expression
METTL14	30867593	Homo sapiens	HepG2	GSM3452404	GSE110320	MeRIP-seq	KD		Control	Ana_expr_hsa_195	m6A	Writer	Expression
METTL3	30867593	Homo sapiens	HepG2	GSM2987450	GSE110320	MeRIP-seq	KD	shRNA	Perturbated	Ana_expr_hsa_194	m6A	Writer	Expression
METTL3	30867593	Homo sapiens	HepG2	GSM3452406	GSE110320	MeRIP-seq	KD		Control	Ana_expr_hsa_194	m6A	Writer	Expression
METTL3	30867593	Homo sapiens	HepG2	GSM2987451	GSE110320	MeRIP-seq	KD	shRNA	Perturbated	Ana_expr_hsa_194	m6A	Writer	Expression
METTL3	30867593	Homo sapiens	HepG2	GSM2987452	GSE110320	MeRIP-seq	KD	shRNA	Perturbated	Ana_expr_hsa_194	m6A	Writer	Expression
METTL3	30867593	Homo sapiens	HepG2	GSM2987446	GSE110320	MeRIP-seq	KD		Control	Ana_expr_hsa_194	m6A	Writer	Expression
METTL3	30867593	Homo sapiens	HepG2	GSM2987445	GSE110320	MeRIP-seq	KD		Control	Ana_expr_hsa_194	m6A	Writer	Expression
METTL3	30867593	Homo sapiens	HepG2	GSM3452405	GSE110320	MeRIP-seq	KD		Control	Ana_expr_hsa_194	m6A	Writer	Expression
METTL3	30867593	Homo sapiens	HepG2	GSM2987444	GSE110320	MeRIP-seq	KD		Control	Ana_expr_hsa_194	m6A	Writer	Expression
METTL3	30867593	Homo sapiens	HepG2	GSM3452404	GSE110320	MeRIP-seq	KD		Control	Ana_expr_hsa_194	m6A	Writer	Expression
WTAP	30867593	Homo sapiens	HepG2	GSM2987470	GSE110320	MeRIP-seq	KD	shRNA	Perturbated	Ana_expr_hsa_196	m6A	Writer	Expression
WTAP	30867593	Homo sapiens	HepG2	GSM2987444	GSE110320	MeRIP-seq	KD		Control	Ana_expr_hsa_196	m6A	Writer	Expression
WTAP	30867593	Homo sapiens	HepG2	GSM2987468	GSE110320	MeRIP-seq	KD	shRNA	Perturbated	Ana_expr_hsa_196	m6A	Writer	Expression
WTAP	30867593	Homo sapiens	HepG2	GSM2987469	GSE110320	MeRIP-seq	KD	shRNA	Perturbated	Ana_expr_hsa_196	m6A	Writer	Expression
WTAP	30867593	Homo sapiens	HepG2	GSM2987446	GSE110320	MeRIP-seq	KD		Control	Ana_expr_hsa_196	m6A	Writer	Expression
WTAP	30867593	Homo sapiens	HepG2	GSM3452406	GSE110320	MeRIP-seq	KD		Control	Ana_expr_hsa_196	m6A	Writer	Expression
WTAP	30867593	Homo sapiens	HepG2	GSM3452405	GSE110320	MeRIP-seq	KD		Control	Ana_expr_hsa_196	m6A	Writer	Expression
WTAP	30867593	Homo sapiens	HepG2	GSM2987445	GSE110320	MeRIP-seq	KD		Control	Ana_expr_hsa_196	m6A	Writer	Expression
WTAP	30867593	Homo sapiens	HepG2	GSM3452404	GSE110320	MeRIP-seq	KD		Control	Ana_expr_hsa_196	m6A	Writer	Expression
WTAP	30218090	Homo sapiens	HEK293T	GSM3043262	GSE111878	RNA-seq	KD	siRNA; nuclear	Perturbated	Ana_expr_hsa_9	m6A	Writer	Expression
WTAP	30218090	Homo sapiens	HEK293T	GSM3043258	GSE111878	RNA-seq	KD	nuclear	Control	Ana_expr_hsa_9	m6A	Writer	Expression
WTAP	30218090	Homo sapiens	HEK293T	GSM3043257	GSE111878	RNA-seq	KD	nuclear	Control	Ana_expr_hsa_9	m6A	Writer	Expression
WTAP	30218090	Homo sapiens	HEK293T	GSM3043259	GSE111878	RNA-seq	KD	siRNA; cytoplasms	Perturbated	Ana_expr_hsa_8	m6A	Writer	Expression
WTAP	30218090	Homo sapiens	HEK293T	GSM3043255	GSE111878	RNA-seq	KD	cytoplasms	Control	Ana_expr_hsa_8	m6A	Writer	Expression
WTAP	30218090	Homo sapiens	HEK293T	GSM3043263	GSE111878	RNA-seq	KD	siRNA; nuclear	Perturbated	Ana_expr_hsa_9	m6A	Writer	Expression
WTAP	30218090	Homo sapiens	HEK293T	GSM3043253	GSE111878	RNA-seq	KD	cytoplasms	Control	Ana_expr_hsa_8	m6A	Writer	Expression
WTAP	30218090	Homo sapiens	HEK293T	GSM3043261	GSE111878	RNA-seq	KD	siRNA; cytoplasms	Perturbated	Ana_expr_hsa_8	m6A	Writer	Expression
WTAP	30218090	Homo sapiens	HEK293T	GSM3043256	GSE111878	RNA-seq	KD	nuclear	Control	Ana_expr_hsa_9	m6A	Writer	Expression
WTAP	30218090	Homo sapiens	HEK293T	GSM3043264	GSE111878	RNA-seq	KD	siRNA; nuclear	Perturbated	Ana_expr_hsa_9	m6A	Writer	Expression
WTAP	30218090	Homo sapiens	HEK293T	GSM3043260	GSE111878	RNA-seq	KD	siRNA; cytoplasms	Perturbated	Ana_expr_hsa_8	m6A	Writer	Expression
WTAP	30218090	Homo sapiens	HEK293T	GSM3043254	GSE111878	RNA-seq	KD	cytoplasms	Control	Ana_expr_hsa_8	m6A	Writer	Expression
ADARB1	29992293	Homo sapiens	SHSY5Y	GSM3161780	GSE114970	RNA-seq	OE		Control	Ana_expr_hsa_133	A-to-I	Writer	Expression
ADARB1	29992293	Homo sapiens	SHSY5Y	GSM3161790	GSE114970	RNA-seq	OE		Perturbated	Ana_expr_hsa_133	A-to-I	Writer	Expression
ADARB1	29992293	Homo sapiens	SHSY5Y	GSM3161785	GSE114970	RNA-seq	OE		Perturbated	Ana_expr_hsa_133	A-to-I	Writer	Expression
ADARB1	29992293	Homo sapiens	SHSY5Y	GSM3161779	GSE114970	RNA-seq	OE		Control	Ana_expr_hsa_133	A-to-I	Writer	Expression
ADARB1	29992293	Homo sapiens	SHSY5Y	GSM3161787	GSE114970	RNA-seq	OE		Control	Ana_expr_hsa_133	A-to-I	Writer	Expression
ADARB1	29992293	Homo sapiens	SHSY5Y	GSM3161786	GSE114970	RNA-seq	OE		Perturbated	Ana_expr_hsa_133	A-to-I	Writer	Expression
IGF2BP1	30371874	Homo sapiens	Huh7	GSM3209425	GSE116133	RNA-seq	KD		Control	Ana_expr_hsa_10	m6A	Reader	Expression
IGF2BP1	30371874	Homo sapiens	Huh7	GSM3209428	GSE116133	RNA-seq	KD	siRNA	Perturbated	Ana_expr_hsa_10	m6A	Reader	Expression
IGF2BP1	30371874	Homo sapiens	Huh7	GSM3209426	GSE116133	RNA-seq	KD		Control	Ana_expr_hsa_10	m6A	Reader	Expression
IGF2BP1	30371874	Homo sapiens	Huh7	GSM3209427	GSE116133	RNA-seq	KD		Control	Ana_expr_hsa_10	m6A	Reader	Expression
IGF2BP1	30371874	Homo sapiens	Huh7	GSM3209431	GSE116133	RNA-seq	KD	siRNA	Perturbated	Ana_expr_hsa_10	m6A	Reader	Expression
IGF2BP1	30371874	Homo sapiens	Huh7	GSM3209430	GSE116133	RNA-seq	KD	siRNA	Perturbated	Ana_expr_hsa_10	m6A	Reader	Expression
IGF2BP1	30371874	Homo sapiens	Huh7	GSM3209429	GSE116133	RNA-seq	KD	siRNA	Perturbated	Ana_expr_hsa_10	m6A	Reader	Expression
METTL3	30232453	Homo sapiens	HeLa	GSM3290710	GSE117299	RNA-seq	KD	shMETTL3	Perturbated	Ana_expr_hsa_11	m6A	Writer	Expression
METTL3	30232453	Homo sapiens	HeLa	GSM3290709	GSE117299	RNA-seq	KD	shMETTL3	Perturbated	Ana_expr_hsa_11	m6A	Writer	Expression
METTL3	30232453	Homo sapiens	HeLa	GSM3290707	GSE117299	RNA-seq	KD		Control	Ana_expr_hsa_11	m6A	Writer	Expression
METTL3	30232453	Homo sapiens	HeLa	GSM3290708	GSE117299	RNA-seq	KD	shGFP	Control	Ana_expr_hsa_11	m6A	Writer	Expression
METTL3	30232453	Homo sapiens	HeLa	GSM3290682	GSE117299	RNA-seq	KD	shGFP	Control	Ana_expr_hsa_11	m6A	Writer	Expression
METTL3	30232453	Homo sapiens	HeLa	GSM3290692	GSE117299	RNA-seq	KD	shGFP	Control	Ana_expr_hsa_11	m6A	Writer	Expression
METTL3	30232453	Homo sapiens	HeLa	GSM3290693	GSE117299	RNA-seq	KD	shMETTL3	Perturbated	Ana_expr_hsa_11	m6A	Writer	Expression
METTL3	30232453	Homo sapiens	HeLa	GSM3290694	GSE117299	RNA-seq	KD	shMETTL3	Perturbated	Ana_expr_hsa_11	m6A	Writer	Expression
METTL3	30232453	Homo sapiens	HeLa	GSM3290685	GSE117299	RNA-seq	KD	shMETTL3	Perturbated	Ana_expr_hsa_11	m6A	Writer	Expression
METTL3	30232453	Homo sapiens	HeLa	GSM3290688	GSE117299	RNA-seq	KD	shMETTL3	Perturbated	Ana_expr_hsa_11	m6A	Writer	Expression
METTL3	30232453	Homo sapiens	HeLa	GSM3290691	GSE117299	RNA-seq	KD		Control	Ana_expr_hsa_11	m6A	Writer	Expression
METTL3	30232453	Homo sapiens	HeLa	GSM3290679	GSE117299	RNA-seq	KD		Control	Ana_expr_hsa_11	m6A	Writer	Expression
ALKBH1	30392959	Homo sapiens	387/glioma	GSM3305339	GSE117632	RNA-seq	KD	hypoxia	Control	Ana_expr_hsa_160	m5C,m1A	Eraser	Expression
ALKBH1	30392959	Homo sapiens	387/glioma	GSM3305344	GSE117632	RNA-seq	KD	shRNA; hypoxia	Perturbated	Ana_expr_hsa_160	m5C,m1A	Eraser	Expression
ALKBH1	30392959	Homo sapiens	387/glioma	GSM3305343	GSE117632	RNA-seq	KD	shRNA; hypoxia	Perturbated	Ana_expr_hsa_160	m5C,m1A	Eraser	Expression
ALKBH1	30392959	Homo sapiens	387/glioma	GSM3305341	GSE117632	RNA-seq	KD	shRNA; hypoxia	Perturbated	Ana_expr_hsa_160	m5C,m1A	Eraser	Expression
ALKBH1	30392959	Homo sapiens	387/glioma	GSM3305340	GSE117632	RNA-seq	KD	hypoxia	Control	Ana_expr_hsa_160	m5C,m1A	Eraser	Expression
ALKBH1	30392959	Homo sapiens	387/glioma	GSM3305342	GSE117632	RNA-seq	KD	shRNA; hypoxia	Perturbated	Ana_expr_hsa_160	m5C,m1A	Eraser	Expression
RBMX	33005630	Homo sapiens	HEK293	GSM3326050	GSE118383	RNA-seq	KD	total RNA	Control	Ana_expr_hsa_13	m6A	Reader	Expression
RBMX	33005630	Homo sapiens	HEK293	GSM3326049	GSE118383	RNA-seq	KD	total RNA	Control	Ana_expr_hsa_13	m6A	Reader	Expression
RBMX	33005630	Homo sapiens	HEK293	GSM3326051	GSE118383	RNA-seq	KD	total RNA	Control	Ana_expr_hsa_13	m6A	Reader	Expression
RBMX	33005630	Homo sapiens	HEK293	GSM3326052	GSE118383	RNA-seq	KD	polyA RNA	Control	Ana_expr_hsa_12	m6A	Reader	Expression
RBMX	33005630	Homo sapiens	HEK293	GSM3326048	GSE118383	RNA-seq	KD	total RNA	Control	Ana_expr_hsa_13	m6A	Reader	Expression
RBMX	33005630	Homo sapiens	HEK293	GSM3326053	GSE118383	RNA-seq	KD	polyA RNA	Control	Ana_expr_hsa_12	m6A	Reader	Expression
RBMX	33005630	Homo sapiens	HEK293	GSM3326063	GSE118383	RNA-seq	KD	polyA RNA	Perturbated	Ana_expr_hsa_12	m6A	Reader	Expression
RBMX	33005630	Homo sapiens	HEK293	GSM3326047	GSE118383	RNA-seq	KD	total RNA	Control	Ana_expr_hsa_13	m6A	Reader	Expression
RBMX	33005630	Homo sapiens	HEK293	GSM3326064	GSE118383	RNA-seq	KD	polyA RNA	Perturbated	Ana_expr_hsa_12	m6A	Reader	Expression
RBMX	33005630	Homo sapiens	HEK293	GSM3326061	GSE118383	RNA-seq	KD	total RNA	Perturbated	Ana_expr_hsa_13	m6A	Reader	Expression
RBMX	33005630	Homo sapiens	HEK293	GSM3326056	GSE118383	RNA-seq	KD	polyA RNA	Perturbated	Ana_expr_hsa_12	m6A	Reader	Expression
RBMX	33005630	Homo sapiens	HEK293	GSM3326060	GSE118383	RNA-seq	KD	total RNA	Perturbated	Ana_expr_hsa_13	m6A	Reader	Expression
RBMX	33005630	Homo sapiens	HEK293	GSM3326055	GSE118383	RNA-seq	KD	polyA RNA	Control	Ana_expr_hsa_12	m6A	Reader	Expression
RBMX	33005630	Homo sapiens	HEK293	GSM3326065	GSE118383	RNA-seq	KD	polyA RNA	Perturbated	Ana_expr_hsa_12	m6A	Reader	Expression
RBMX	33005630	Homo sapiens	HEK293	GSM3326062	GSE118383	RNA-seq	KD	polyA RNA	Perturbated	Ana_expr_hsa_12	m6A	Reader	Expression
RBMX	33005630	Homo sapiens	HEK293	GSM3326059	GSE118383	RNA-seq	KD	total RNA	Perturbated	Ana_expr_hsa_13	m6A	Reader	Expression
RBMX	33005630	Homo sapiens	HEK293	GSM3326054	GSE118383	RNA-seq	KD	polyA RNA	Control	Ana_expr_hsa_12	m6A	Reader	Expression
RBMX	33005630	Homo sapiens	HEK293	GSM3326066	GSE118383	RNA-seq	KD	polyA RNA	Perturbated	Ana_expr_hsa_12	m6A	Reader	Expression
RBMX	33005630	Homo sapiens	HEK293	GSM3326058	GSE118383	RNA-seq	KD	total RNA	Perturbated	Ana_expr_hsa_13	m6A	Reader	Expression
RBMX	33005630	Homo sapiens	HEK293	GSM3326057	GSE118383	RNA-seq	KD	total RNA	Perturbated	Ana_expr_hsa_13	m6A	Reader	Expression
YBX1	30286788	Homo sapiens	BGC823	GSM3356696	GSE119021	RNA-seq	KD		Control	Ana_expr_hsa_164	m5C	Reader	Expression
YBX1	30286788	Homo sapiens	BGC823	GSM3356697	GSE119021	RNA-seq	KD	siRNA	Perturbated	Ana_expr_hsa_164	m5C	Reader	Expression
YBX1	30286788	Homo sapiens	BGC823	GSM3356698	GSE119021	RNA-seq	KD	siRNA	Perturbated	Ana_expr_hsa_164	m5C	Reader	Expression
YBX1	30286788	Homo sapiens	BGC823	GSM3356695	GSE119021	RNA-seq	KD		Control	Ana_expr_hsa_164	m5C	Reader	Expression
YBX1	30286788	Homo sapiens	BGC823	GSM3356699	GSE119021	RNA-seq	KD	siRNA	Perturbated	Ana_expr_hsa_164	m5C	Reader	Expression
YBX1	30286788	Homo sapiens	BGC823	GSM3356694	GSE119021	RNA-seq	KD		Control	Ana_expr_hsa_164	m5C	Reader	Expression
ADARB2		Homo sapiens	U87	GSM3387037	GSE119910	RNA-seq	Express	3X-FLAG ADAR3 (neomycin)	Perturbated	Ana_expr_hsa_134	A-to-I	Writer	Expression
ADARB2		Homo sapiens	U87	GSM3387039	GSE119910	RNA-seq	Express	3X-FLAG ADAR3 (neomycin)	Perturbated	Ana_expr_hsa_134	A-to-I	Writer	Expression
ADARB2		Homo sapiens	U87	GSM3387035	GSE119910	RNA-seq	Express	3X-FLAG ADAR3 (neomycin)	Perturbated	Ana_expr_hsa_134	A-to-I	Writer	Expression
ADARB2		Homo sapiens	U87	GSM3387038	GSE119910	RNA-seq	Express	empty vector (neomycin)	Control	Ana_expr_hsa_134	A-to-I	Writer	Expression
ADARB2		Homo sapiens	U87	GSM3387036	GSE119910	RNA-seq	Express	empty vector (neomycin)	Control	Ana_expr_hsa_134	A-to-I	Writer	Expression
ADARB2		Homo sapiens	U87	GSM3387034	GSE119910	RNA-seq	Express	empty vector (neomycin)	Control	Ana_expr_hsa_134	A-to-I	Writer	Expression
METTL14	30867593	Homo sapiens	HepG2	GSM3450386	GSE121949	RNA-seq	KD	shRNA	Perturbated	Ana_expr_hsa_14	m6A	Writer	Expression
METTL14	30867593	Homo sapiens	HepG2	GSM3450378	GSE121949	RNA-seq	KD		Control	Ana_expr_hsa_14	m6A	Writer	Expression
METTL14	30867593	Homo sapiens	HepG2	GSM3450385	GSE121949	RNA-seq	KD	shRNA	Perturbated	Ana_expr_hsa_14	m6A	Writer	Expression
METTL14	30867593	Homo sapiens	HepG2	GSM3450377	GSE121949	RNA-seq	KD		Control	Ana_expr_hsa_14	m6A	Writer	Expression
ADAR	30575730	Homo sapiens	H196	GSM3457195	GSE122168	RNA-seq	KO		Control	Ana_expr_hsa_138	A-to-I	Writer	Expression
ADAR	30575730	Homo sapiens	HCC366	GSM3457192	GSE122168	RNA-seq	KO	CRISPR-Cas9	Perturbated	Ana_expr_hsa_137	A-to-I	Writer	Expression
ADAR	30575730	Homo sapiens	HCC366	GSM3457193	GSE122168	RNA-seq	KO	CRISPR-Cas9	Perturbated	Ana_expr_hsa_137	A-to-I	Writer	Expression
ADAR	30575730	Homo sapiens	H196	GSM3457194	GSE122168	RNA-seq	KO		Control	Ana_expr_hsa_138	A-to-I	Writer	Expression
ADAR	30575730	Homo sapiens	A549	GSM3457189	GSE122168	RNA-seq	KO	CRISPR-Cas9; IFN-b	Perturbated	Ana_expr_hsa_135	A-to-I	Writer	Expression
ADAR	30575730	Homo sapiens	A549	GSM3457183	GSE122168	RNA-seq	KO	IFN-b	Control	Ana_expr_hsa_135	A-to-I	Writer	Expression
ADAR	30575730	Homo sapiens	A549	GSM3457185	GSE122168	RNA-seq	KO	IFN-b	Control	Ana_expr_hsa_135	A-to-I	Writer	Expression
ADAR	30575730	Homo sapiens	A549	GSM3457182	GSE122168	RNA-seq	KO	vehicle	Control	Ana_expr_hsa_136	A-to-I	Writer	Expression
ADAR	30575730	Homo sapiens	A549	GSM3457187	GSE122168	RNA-seq	KO	CRISPR-Cas9; IFN-b	Perturbated	Ana_expr_hsa_135	A-to-I	Writer	Expression
ADAR	30575730	Homo sapiens	H196	GSM3457196	GSE122168	RNA-seq	KO	CRISPR-Cas9	Perturbated	Ana_expr_hsa_138	A-to-I	Writer	Expression
ADAR	30575730	Homo sapiens	H196	GSM3457197	GSE122168	RNA-seq	KO	CRISPR-Cas9	Perturbated	Ana_expr_hsa_138	A-to-I	Writer	Expression
ADAR	30575730	Homo sapiens	H1650	GSM3457198	GSE122168	RNA-seq	KO		Control	Ana_expr_hsa_139	A-to-I	Writer	Expression
ADAR	30575730	Homo sapiens	A549	GSM3457186	GSE122168	RNA-seq	KO	CRISPR-Cas9; vehicle	Perturbated	Ana_expr_hsa_136	A-to-I	Writer	Expression
ADAR	30575730	Homo sapiens	A549	GSM3457188	GSE122168	RNA-seq	KO	CRISPR-Cas9; vehicle	Perturbated	Ana_expr_hsa_136	A-to-I	Writer	Expression
ADAR	30575730	Homo sapiens	H1650	GSM3457201	GSE122168	RNA-seq	KO	CRISPR-Cas9	Perturbated	Ana_expr_hsa_139	A-to-I	Writer	Expression
ADAR	30575730	Homo sapiens	A549	GSM3457184	GSE122168	RNA-seq	KO	vehicle	Control	Ana_expr_hsa_136	A-to-I	Writer	Expression
ADAR	30575730	Homo sapiens	HCC366	GSM3457190	GSE122168	RNA-seq	KO		Control	Ana_expr_hsa_137	A-to-I	Writer	Expression
ADAR	30575730	Homo sapiens	HCC366	GSM3457191	GSE122168	RNA-seq	KO		Control	Ana_expr_hsa_137	A-to-I	Writer	Expression
ADAR	30575730	Homo sapiens	H1650	GSM3457199	GSE122168	RNA-seq	KO		Control	Ana_expr_hsa_139	A-to-I	Writer	Expression
ADAR	30575730	Homo sapiens	H1650	GSM3457200	GSE122168	RNA-seq	KO	CRISPR-Cas9	Perturbated	Ana_expr_hsa_139	A-to-I	Writer	Expression
PUS10	31819270	Homo sapiens	HEK293T	GSM3536530	GSE124558	RNA-seq	KO	CRISPR-Cas9; polyA RNA	Perturbated	Ana_expr_hsa_182	Pseudouridine	Writer	Expression
PUS10	31819270	Homo sapiens	HEK293T	GSM3536525	GSE124558	RNA-seq	KO		Control	Ana_expr_hsa_181	Pseudouridine	Writer	Expression
PUS10	31819270	Homo sapiens	HEK293T	GSM3536528	GSE124558	RNA-seq	KO		Control	Ana_expr_hsa_182	Pseudouridine	Writer	Expression
PUS10	31819270	Homo sapiens	HEK293T	GSM3536524	GSE124558	RNA-seq	KO		Control	Ana_expr_hsa_181	Pseudouridine	Writer	Expression
PUS10	31819270	Homo sapiens	HEK293T	GSM3536529	GSE124558	RNA-seq	KO		Control	Ana_expr_hsa_182	Pseudouridine	Writer	Expression
PUS10	31819270	Homo sapiens	HEK293T	GSM3536531	GSE124558	RNA-seq	KO	CRISPR-Cas9; polyA RNA	Perturbated	Ana_expr_hsa_182	Pseudouridine	Writer	Expression
PUS10	31819270	Homo sapiens	HEK293T	GSM3536527	GSE124558	RNA-seq	KO	CRISPR-Cas9; nuclear RNA	Perturbated	Ana_expr_hsa_181	Pseudouridine	Writer	Expression
PUS10	31819270	Homo sapiens	HEK293T	GSM3536526	GSE124558	RNA-seq	KO	CRISPR-Cas9; nuclear RNA	Perturbated	Ana_expr_hsa_181	Pseudouridine	Writer	Expression
ALKBH5	32402251	Homo sapiens	THP1	GSM3678936	GSE128520	MeRIP-seq	KD	shRNA	Perturbated	Ana_expr_hsa_197	m6A	Eraser	Expression
ALKBH5	32402251	Homo sapiens	THP1	GSM3678939	GSE128520	MeRIP-seq	KD	rescue; resistant to shALKBH5	Control	Ana_expr_hsa_197	m6A	Eraser	Expression
ALKBH5	32402251	Homo sapiens	THP1	GSM3678937	GSE128520	MeRIP-seq	KD	shRNA	Perturbated	Ana_expr_hsa_197	m6A	Eraser	Expression
ALKBH5	32402251	Homo sapiens	THP1	GSM3678934	GSE128520	MeRIP-seq	KD		Control	Ana_expr_hsa_197	m6A	Eraser	Expression
ALKBH5	32402251	Homo sapiens	THP1	GSM3678935	GSE128520	MeRIP-seq	KD		Control	Ana_expr_hsa_197	m6A	Eraser	Expression
ALKBH5	32402251	Homo sapiens	THP1	GSM3678938	GSE128520	MeRIP-seq	KD	rescue; resistant to shALKBH5	Control	Ana_expr_hsa_197	m6A	Eraser	Expression
FTO		Homo sapiens	SK-BR3	GSM3680584	GSE128580	MeRIP-seq	KO		Perturbated	Ana_expr_hsa_198	m6A,m6Am	Eraser	Expression
FTO		Homo sapiens	SK-BR3	GSM3680583	GSE128580	MeRIP-seq	KO		Perturbated	Ana_expr_hsa_198	m6A,m6Am	Eraser	Expression
FTO		Homo sapiens	SK-BR3	GSM3680588	GSE128580	MeRIP-seq	KO		Control	Ana_expr_hsa_198	m6A,m6Am	Eraser	Expression
FTO		Homo sapiens	SK-BR3	GSM3680587	GSE128580	MeRIP-seq	KO		Control	Ana_expr_hsa_198	m6A,m6Am	Eraser	Expression
FTO		Homo sapiens	SK-BR3	GSM3680590	GSE128581	RNA-seq	KO	siRNA	Perturbated	Ana_expr_hsa_15	m6A,m6Am	Eraser	Expression
FTO		Homo sapiens	SK-BR3	GSM3680591	GSE128581	RNA-seq	KO	siRNA	Perturbated	Ana_expr_hsa_15	m6A,m6Am	Eraser	Expression
FTO		Homo sapiens	SK-BR3	GSM3680592	GSE128581	RNA-seq	KO	siRNA	Perturbated	Ana_expr_hsa_15	m6A,m6Am	Eraser	Expression
FTO		Homo sapiens	SK-BR3	GSM3680597	GSE128581	RNA-seq	KO		Control	Ana_expr_hsa_15	m6A,m6Am	Eraser	Expression
FTO		Homo sapiens	SK-BR3	GSM3680598	GSE128581	RNA-seq	KO		Control	Ana_expr_hsa_15	m6A,m6Am	Eraser	Expression
FTO		Homo sapiens	SK-BR3	GSM3680593	GSE128581	RNA-seq	KO	siRNA	Perturbated	Ana_expr_hsa_15	m6A,m6Am	Eraser	Expression
FTO		Homo sapiens	SK-BR3	GSM3680594	GSE128581	RNA-seq	KO		Control	Ana_expr_hsa_15	m6A,m6Am	Eraser	Expression
FTO		Homo sapiens	SK-BR3	GSM3680595	GSE128581	RNA-seq	KO		Control	Ana_expr_hsa_15	m6A,m6Am	Eraser	Expression
FTO		Homo sapiens	SK-BR3	GSM3680596	GSE128581	RNA-seq	KO		Control	Ana_expr_hsa_15	m6A,m6Am	Eraser	Expression
FTO		Homo sapiens	SK-BR3	GSM3680589	GSE128581	RNA-seq	KO	siRNA	Perturbated	Ana_expr_hsa_15	m6A,m6Am	Eraser	Expression
YTHDF2	33121495	Homo sapiens	PC3	GSM3712561	GSE129408	MeRIP-seq	KD	shRNA	Perturbated	Ana_expr_hsa_199	m6A	Reader	Expression
YTHDF2	33121495	Homo sapiens	PC3	GSM3712560	GSE129408	MeRIP-seq	KD	shRNA	Perturbated	Ana_expr_hsa_199	m6A	Reader	Expression
YTHDF2	33121495	Homo sapiens	PC3	GSM3712553	GSE129408	MeRIP-seq	KD		Control	Ana_expr_hsa_199	m6A	Reader	Expression
YTHDF2	33121495	Homo sapiens	PC3	GSM3712554	GSE129408	MeRIP-seq	KD		Control	Ana_expr_hsa_199	m6A	Reader	Expression
YTHDF2	33121495	Homo sapiens	PC3	GSM3712555	GSE129408	MeRIP-seq	KD		Control	Ana_expr_hsa_199	m6A	Reader	Expression
YTHDF2	33121495	Homo sapiens	PC3	GSM3712559	GSE129408	MeRIP-seq	KD	shRNA	Perturbated	Ana_expr_hsa_199	m6A	Reader	Expression
YTHDF3	31619268	Homo sapiens	HCT116	GSM3720801	GSE129716	MeRIP-seq	KD	siRNA	Perturbated	Ana_expr_hsa_200	m6A	Reader	Expression
YTHDF3	31619268	Homo sapiens	HCT116	GSM3720797	GSE129716	MeRIP-seq	KD		Control	Ana_expr_hsa_200	m6A	Reader	Expression
YTHDF3	31619268	Homo sapiens	HCT116	GSM3720799	GSE129716	MeRIP-seq	KD	siRNA	Perturbated	Ana_expr_hsa_200	m6A	Reader	Expression
YTHDF3	31619268	Homo sapiens	HCT116	GSM3720795	GSE129716	MeRIP-seq	KD		Control	Ana_expr_hsa_200	m6A	Reader	Expression
ALKBH5	31257032	Homo sapiens	HEK293T	GSM3723222	GSE129842	RNA-seq	OE		Control	Ana_expr_hsa_17	m6A	Eraser	Expression
ALKBH5	31257032	Homo sapiens	HEK293T	GSM3723221	GSE129842	RNA-seq	OE		Perturbated	Ana_expr_hsa_17	m6A	Eraser	Expression
ALKBH5	31257032	Homo sapiens	HEK293T	GSM3723223	GSE129842	RNA-seq	OE		Control	Ana_expr_hsa_17	m6A	Eraser	Expression
ALKBH5	31257032	Homo sapiens	HEK293T	GSM3723219	GSE129842	RNA-seq	OE		Perturbated	Ana_expr_hsa_17	m6A	Eraser	Expression
ALKBH5	31257032	Homo sapiens	HEK293T	GSM3723220	GSE129842	RNA-seq	OE		Perturbated	Ana_expr_hsa_17	m6A	Eraser	Expression
FTO	31257032	Homo sapiens	ESC	GSM3723214	GSE129842	RNA-seq	KO		Perturbated	Ana_expr_hsa_16	m6A,m6Am	Eraser	Expression
FTO	31257032	Homo sapiens	ESC	GSM3723216	GSE129842	RNA-seq	KO		Control	Ana_expr_hsa_16	m6A,m6Am	Eraser	Expression
FTO	31257032	Homo sapiens	ESC	GSM3723218	GSE129842	RNA-seq	KO		Control	Ana_expr_hsa_16	m6A,m6Am	Eraser	Expression
FTO	31257032	Homo sapiens	ESC	GSM3723215	GSE129842	RNA-seq	KO		Perturbated	Ana_expr_hsa_16	m6A,m6Am	Eraser	Expression
FTO	31257032	Homo sapiens	ESC	GSM3723217	GSE129842	RNA-seq	KO		Control	Ana_expr_hsa_16	m6A,m6Am	Eraser	Expression
FTO	31257032	Homo sapiens	ESC	GSM3723213	GSE129842	RNA-seq	KO		Perturbated	Ana_expr_hsa_16	m6A,m6Am	Eraser	Expression
FTO	31257032	Homo sapiens	HEK293T	GSM3723223	GSE129842	RNA-seq	OE		Control	Ana_expr_hsa_18	m6A,m6Am	Eraser	Expression
FTO	31257032	Homo sapiens	HEK293T	GSM3723225	GSE129842	RNA-seq	OE		Perturbated	Ana_expr_hsa_18	m6A,m6Am	Eraser	Expression
FTO	31257032	Homo sapiens	HEK293T	GSM3723226	GSE129842	RNA-seq	OE		Perturbated	Ana_expr_hsa_18	m6A,m6Am	Eraser	Expression
FTO	31257032	Homo sapiens	HEK293T	GSM3723227	GSE129842	RNA-seq	OE		Perturbated	Ana_expr_hsa_18	m6A,m6Am	Eraser	Expression
FTO	31257032	Homo sapiens	HEK293T	GSM3723222	GSE129842	RNA-seq	OE		Control	Ana_expr_hsa_18	m6A,m6Am	Eraser	Expression
METTL3	32245489	Homo sapiens	HCT116	GSM3729271	GSE130012	RNA-seq	KO		Perturbated	Ana_expr_hsa_19	m6A	Writer	Expression
METTL3	32245489	Homo sapiens	HCT116	GSM3729270	GSE130012	RNA-seq	KO		Perturbated	Ana_expr_hsa_19	m6A	Writer	Expression
METTL3	32245489	Homo sapiens	HCT116	GSM3729269	GSE130012	RNA-seq	KO		Control	Ana_expr_hsa_19	m6A	Writer	Expression
METTL3	32245489	Homo sapiens	HCT116	GSM3729272	GSE130012	RNA-seq	KO		Perturbated	Ana_expr_hsa_19	m6A	Writer	Expression
METTL3	32245489	Homo sapiens	HCT116	GSM3729268	GSE130012	RNA-seq	KO		Control	Ana_expr_hsa_19	m6A	Writer	Expression
METTL3	32245489	Homo sapiens	HCT116	GSM3729267	GSE130012	RNA-seq	KO		Control	Ana_expr_hsa_19	m6A	Writer	Expression
FTO		Homo sapiens	OVCAR5	GSM3736540	GSE130349	MeRIP-seq	OE	FTO-GFP	Perturbated	Ana_expr_hsa_201	m6A,m6Am	Eraser	Expression
FTO		Homo sapiens	OVCAR5	GSM3736539	GSE130349	MeRIP-seq	OE	FTO-GFP	Perturbated	Ana_expr_hsa_201	m6A,m6Am	Eraser	Expression
FTO		Homo sapiens	OVCAR5	GSM3736535	GSE130349	MeRIP-seq	OE	GFP	Control	Ana_expr_hsa_201	m6A,m6Am	Eraser	Expression
FTO		Homo sapiens	OVCAR5	GSM3736536	GSE130349	MeRIP-seq	OE	GFP	Control	Ana_expr_hsa_201	m6A,m6Am	Eraser	Expression
FTO		Homo sapiens	OVCAR5	GSM3736537	GSE130349	MeRIP-seq	OE	GFP	Control	Ana_expr_hsa_201	m6A,m6Am	Eraser	Expression
FTO		Homo sapiens	OVCAR5	GSM3736538	GSE130349	MeRIP-seq	OE	FTO-GFP	Perturbated	Ana_expr_hsa_201	m6A,m6Am	Eraser	Expression
FTO		Homo sapiens	OVCAR5	GSM3736551	GSE130350	RNA-seq	OE	FTO-GFP	Perturbated	Ana_expr_hsa_20	m6A,m6Am	Eraser	Expression
FTO		Homo sapiens	OVCAR5	GSM3736552	GSE130350	RNA-seq	OE	FTO-GFP	Perturbated	Ana_expr_hsa_20	m6A,m6Am	Eraser	Expression
FTO		Homo sapiens	OVCAR5	GSM3736550	GSE130350	RNA-seq	OE	FTO-GFP	Perturbated	Ana_expr_hsa_20	m6A,m6Am	Eraser	Expression
FTO		Homo sapiens	OVCAR5	GSM3736547	GSE130350	RNA-seq	OE	GFP	Control	Ana_expr_hsa_20	m6A,m6Am	Eraser	Expression
FTO		Homo sapiens	OVCAR5	GSM3736548	GSE130350	RNA-seq	OE	GFP	Control	Ana_expr_hsa_20	m6A,m6Am	Eraser	Expression
FTO		Homo sapiens	OVCAR5	GSM3736549	GSE130350	RNA-seq	OE	GFP	Control	Ana_expr_hsa_20	m6A,m6Am	Eraser	Expression
ADARB1	32433965	Homo sapiens	HEK293T	GSM3753369	GSE130770	RNA-seq	OE		Control	Ana_expr_hsa_140	A-to-I	Writer	Expression
ADARB1	32433965	Homo sapiens	HEK293T	GSM3753377	GSE130770	RNA-seq	OE		Perturbated	Ana_expr_hsa_140	A-to-I	Writer	Expression
ADARB1	32433965	Homo sapiens	HEK293T	GSM3753378	GSE130770	RNA-seq	OE		Perturbated	Ana_expr_hsa_140	A-to-I	Writer	Expression
ADARB1	32433965	Homo sapiens	HEK293T	GSM3753370	GSE130770	RNA-seq	OE		Control	Ana_expr_hsa_140	A-to-I	Writer	Expression
METTL3	31300274	Homo sapiens	MDA-LM2	GSM3755448	GSE130866	RNA-seq	KD		Control	Ana_expr_hsa_21	m6A	Writer	Expression
METTL3	31300274	Homo sapiens	MDA-LM2	GSM3755449	GSE130866	RNA-seq	KD		Control	Ana_expr_hsa_21	m6A	Writer	Expression
METTL3	31300274	Homo sapiens	MDA-LM2	GSM3755450	GSE130866	RNA-seq	KD	siRNA	Perturbated	Ana_expr_hsa_21	m6A	Writer	Expression
METTL3	31300274	Homo sapiens	MDA-LM2	GSM3755451	GSE130866	RNA-seq	KD	siRNA	Perturbated	Ana_expr_hsa_21	m6A	Writer	Expression
WTAP	31300274	Homo sapiens	MDA-LM2	GSM3755490	GSE130873	RNA-seq	KD		Control	Ana_expr_hsa_22	m6A	Writer	Expression
WTAP	31300274	Homo sapiens	MDA-LM2	GSM3755489	GSE130873	RNA-seq	KD		Control	Ana_expr_hsa_22	m6A	Writer	Expression
WTAP	31300274	Homo sapiens	MDA-LM2	GSM3755492	GSE130873	RNA-seq	KD	siRNA	Perturbated	Ana_expr_hsa_22	m6A	Writer	Expression
WTAP	31300274	Homo sapiens	MDA-LM2	GSM3755491	GSE130873	RNA-seq	KD	siRNA	Perturbated	Ana_expr_hsa_22	m6A	Writer	Expression
ADAR	32034135	Homo sapiens	EC109	GSM3791909	GSE131658	RNA-seq	KD	shRNA	Perturbated	Ana_expr_hsa_141	A-to-I	Writer	Expression
ADAR	32034135	Homo sapiens	EC109	GSM3791908	GSE131658	RNA-seq	KD		Control	Ana_expr_hsa_141	A-to-I	Writer	Expression
ADAR	32034135	Homo sapiens	EC109	GSM3791903	GSE131658	RNA-seq	KD		Control	Ana_expr_hsa_141	A-to-I	Writer	Expression
ADAR	32034135	Homo sapiens	EC109	GSM3791905	GSE131658	RNA-seq	KD	shRNA	Perturbated	Ana_expr_hsa_141	A-to-I	Writer	Expression
ADAR	32034135	Homo sapiens	EC109	GSM3791904	GSE131658	RNA-seq	KD	shRNA	Perturbated	Ana_expr_hsa_141	A-to-I	Writer	Expression
ADARB1	32034135	Homo sapiens	EC109	GSM3791908	GSE131658	RNA-seq	KD		Control	Ana_expr_hsa_142	A-to-I	Writer	Expression
ADARB1	32034135	Homo sapiens	EC109	GSM3791903	GSE131658	RNA-seq	KD		Control	Ana_expr_hsa_142	A-to-I	Writer	Expression
ADARB1	32034135	Homo sapiens	EC109	GSM3791906	GSE131658	RNA-seq	KD	shRNA	Perturbated	Ana_expr_hsa_142	A-to-I	Writer	Expression
ADARB1	32034135	Homo sapiens	EC109	GSM3791907	GSE131658	RNA-seq	KD	shRNA	Perturbated	Ana_expr_hsa_142	A-to-I	Writer	Expression
ADARB1	32034135	Homo sapiens	EC109	GSM3791910	GSE131658	RNA-seq	KD	shRNA	Perturbated	Ana_expr_hsa_142	A-to-I	Writer	Expression
ADAR		Homo sapiens	MDA-MB-231	GSM3855656	GSE132287	RNA-seq	OE		Control	Ana_expr_hsa_143	A-to-I	Writer	Expression
ADAR		Homo sapiens	MDA-MB-231	GSM3855657	GSE132287	RNA-seq	OE		Perturbated	Ana_expr_hsa_143	A-to-I	Writer	Expression
ADAR		Homo sapiens	MDA-MB-231	GSM3855659	GSE132287	RNA-seq	OE		Perturbated	Ana_expr_hsa_143	A-to-I	Writer	Expression
ADAR		Homo sapiens	MDA-MB-231	GSM3855658	GSE132287	RNA-seq	OE		Perturbated	Ana_expr_hsa_143	A-to-I	Writer	Expression
ADAR		Homo sapiens	MDA-MB-231	GSM3855655	GSE132287	RNA-seq	OE		Control	Ana_expr_hsa_143	A-to-I	Writer	Expression
ADAR		Homo sapiens	MDA-MB-231	GSM3855654	GSE132287	RNA-seq	OE		Control	Ana_expr_hsa_143	A-to-I	Writer	Expression
ADAR		Homo sapiens	ZR-75-1	GSM3855671	GSE132288	RNA-seq	KD	Triptolide treated	Perturbated	Ana_expr_hsa_145	A-to-I	Writer	Expression
ADAR		Homo sapiens	ZR-75-1	GSM3855677	GSE132288	RNA-seq	KD	Triptolide treated	Perturbated	Ana_expr_hsa_145	A-to-I	Writer	Expression
ADAR		Homo sapiens	ZR-75-1	GSM3855660	GSE132288	RNA-seq	KD		Control	Ana_expr_hsa_146	A-to-I	Writer	Expression
ADAR		Homo sapiens	ZR-75-1	GSM3855666	GSE132288	RNA-seq	KD		Control	Ana_expr_hsa_146	A-to-I	Writer	Expression
ADAR		Homo sapiens	ZR-75-1	GSM3855667	GSE132288	RNA-seq	KD	DMSO treated	Control	Ana_expr_hsa_144	A-to-I	Writer	Expression
ADAR		Homo sapiens	ZR-75-1	GSM3855673	GSE132288	RNA-seq	KD	DMSO treated	Control	Ana_expr_hsa_144	A-to-I	Writer	Expression
ADAR		Homo sapiens	ZR-75-1	GSM3855676	GSE132288	RNA-seq	KD	DMSO treated	Perturbated	Ana_expr_hsa_144	A-to-I	Writer	Expression
ADAR		Homo sapiens	ZR-75-1	GSM3855661	GSE132288	RNA-seq	KD	DMSO treated	Control	Ana_expr_hsa_144	A-to-I	Writer	Expression
ADAR		Homo sapiens	ZR-75-1	GSM3855672	GSE132288	RNA-seq	KD		Control	Ana_expr_hsa_146	A-to-I	Writer	Expression
ADAR		Homo sapiens	ZR-75-1	GSM3855663	GSE132288	RNA-seq	KD		Perturbated	Ana_expr_hsa_146	A-to-I	Writer	Expression
ADAR		Homo sapiens	ZR-75-1	GSM3855664	GSE132288	RNA-seq	KD	DMSO treated	Perturbated	Ana_expr_hsa_144	A-to-I	Writer	Expression
ADAR		Homo sapiens	ZR-75-1	GSM3855670	GSE132288	RNA-seq	KD	DMSO treated	Perturbated	Ana_expr_hsa_144	A-to-I	Writer	Expression
ADAR		Homo sapiens	ZR-75-1	GSM3855662	GSE132288	RNA-seq	KD	Triptolide treated	Control	Ana_expr_hsa_145	A-to-I	Writer	Expression
ADAR		Homo sapiens	ZR-75-1	GSM3855668	GSE132288	RNA-seq	KD	Triptolide treated	Control	Ana_expr_hsa_145	A-to-I	Writer	Expression
ADAR		Homo sapiens	ZR-75-1	GSM3855669	GSE132288	RNA-seq	KD		Perturbated	Ana_expr_hsa_146	A-to-I	Writer	Expression
ADAR		Homo sapiens	ZR-75-1	GSM3855675	GSE132288	RNA-seq	KD		Perturbated	Ana_expr_hsa_146	A-to-I	Writer	Expression
ADAR		Homo sapiens	ZR-75-1	GSM3855674	GSE132288	RNA-seq	KD	Triptolide treated	Control	Ana_expr_hsa_145	A-to-I	Writer	Expression
ADAR		Homo sapiens	ZR-75-1	GSM3855665	GSE132288	RNA-seq	KD	Triptolide treated	Perturbated	Ana_expr_hsa_145	A-to-I	Writer	Expression
METTL14	31867565	Homo sapiens	EndoC-βH1	GSM3856133	GSE132306	MeRIP-seq	KD		Control	Ana_expr_hsa_202	m6A	Writer	Expression
METTL14	31867565	Homo sapiens	EndoC-βH1	GSM3856134	GSE132306	MeRIP-seq	KD		Control	Ana_expr_hsa_202	m6A	Writer	Expression
METTL14	31867565	Homo sapiens	EndoC-βH1	GSM3856135	GSE132306	MeRIP-seq	KD		Control	Ana_expr_hsa_202	m6A	Writer	Expression
METTL14	31867565	Homo sapiens	EndoC-βH1	GSM3856138	GSE132306	MeRIP-seq	KD	siRNA	Perturbated	Ana_expr_hsa_202	m6A	Writer	Expression
METTL14	31867565	Homo sapiens	EndoC-βH1	GSM3856137	GSE132306	MeRIP-seq	KD	siRNA	Perturbated	Ana_expr_hsa_202	m6A	Writer	Expression
METTL14	31867565	Homo sapiens	EndoC-βH1	GSM3856136	GSE132306	MeRIP-seq	KD	siRNA	Perturbated	Ana_expr_hsa_202	m6A	Writer	Expression
METTL3	31867565	Homo sapiens	EndoC-βH1	GSM3856140	GSE132306	MeRIP-seq	KD	siRNA	Perturbated	Ana_expr_hsa_203	m6A	Writer	Expression
METTL3	31867565	Homo sapiens	EndoC-βH1	GSM3856139	GSE132306	MeRIP-seq	KD	siRNA	Perturbated	Ana_expr_hsa_203	m6A	Writer	Expression
METTL3	31867565	Homo sapiens	EndoC-βH1	GSM3856135	GSE132306	MeRIP-seq	KD		Control	Ana_expr_hsa_203	m6A	Writer	Expression
METTL3	31867565	Homo sapiens	EndoC-βH1	GSM3856134	GSE132306	MeRIP-seq	KD		Control	Ana_expr_hsa_203	m6A	Writer	Expression
METTL3	31867565	Homo sapiens	EndoC-βH1	GSM3856141	GSE132306	MeRIP-seq	KD	siRNA	Perturbated	Ana_expr_hsa_203	m6A	Writer	Expression
METTL3	31867565	Homo sapiens	EndoC-βH1	GSM3856133	GSE132306	MeRIP-seq	KD		Control	Ana_expr_hsa_203	m6A	Writer	Expression
IGF2BP1	32187559	Homo sapiens	ESC	GSM4721309	GSE133097	RNA-seq	KO		Control	Ana_expr_hsa_23	m6A	Reader	Expression
IGF2BP1	32187559	Homo sapiens	ESC	GSM4721307	GSE133097	RNA-seq	KO		Control	Ana_expr_hsa_23	m6A	Reader	Expression
IGF2BP1	32187559	Homo sapiens	ESC	GSM4721308	GSE133097	RNA-seq	KO		Control	Ana_expr_hsa_23	m6A	Reader	Expression
IGF2BP1	32187559	Homo sapiens	ESC	GSM4721316	GSE133097	RNA-seq	KO		Perturbated	Ana_expr_hsa_23	m6A	Reader	Expression
IGF2BP1	32187559	Homo sapiens	ESC	GSM4721306	GSE133097	RNA-seq	KO		Control	Ana_expr_hsa_23	m6A	Reader	Expression
IGF2BP1	32187559	Homo sapiens	ESC	GSM4721317	GSE133097	RNA-seq	KO		Perturbated	Ana_expr_hsa_23	m6A	Reader	Expression
IGF2BP1	32187559	Homo sapiens	ESC	GSM4721315	GSE133097	RNA-seq	KO		Perturbated	Ana_expr_hsa_23	m6A	Reader	Expression
IGF2BP1	32187559	Homo sapiens	ESC	GSM4721305	GSE133097	RNA-seq	KO		Control	Ana_expr_hsa_23	m6A	Reader	Expression
IGF2BP1	32187559	Homo sapiens	ESC	GSM4721314	GSE133097	RNA-seq	KO		Perturbated	Ana_expr_hsa_23	m6A	Reader	Expression
IGF2BP1	32187559	Homo sapiens	ESC	GSM4721310	GSE133097	RNA-seq	KO		Perturbated	Ana_expr_hsa_23	m6A	Reader	Expression
IGF2BP1	32187559	Homo sapiens	ESC	GSM4721296	GSE133097	RNA-seq	KO		Control	Ana_expr_hsa_23	m6A	Reader	Expression
IGF2BP1	32187559	Homo sapiens	ESC	GSM4721303	GSE133097	RNA-seq	KO		Control	Ana_expr_hsa_23	m6A	Reader	Expression
IGF2BP1	32187559	Homo sapiens	ESC	GSM4721304	GSE133097	RNA-seq	KO		Control	Ana_expr_hsa_23	m6A	Reader	Expression
IGF2BP1	32187559	Homo sapiens	ESC	GSM4721311	GSE133097	RNA-seq	KO		Perturbated	Ana_expr_hsa_23	m6A	Reader	Expression
IGF2BP1	32187559	Homo sapiens	ESC	GSM4721312	GSE133097	RNA-seq	KO		Perturbated	Ana_expr_hsa_23	m6A	Reader	Expression
IGF2BP1	32187559	Homo sapiens	ESC	GSM4721313	GSE133097	RNA-seq	KO		Perturbated	Ana_expr_hsa_23	m6A	Reader	Expression
IGF2BP1	32187559	Homo sapiens	ESC	GSM4721302	GSE133097	RNA-seq	KO		Control	Ana_expr_hsa_23	m6A	Reader	Expression
IGF2BP1	32187559	Homo sapiens	ESC	GSM4721301	GSE133097	RNA-seq	KO		Control	Ana_expr_hsa_23	m6A	Reader	Expression
IGF2BP1	32187559	Homo sapiens	ESC	GSM4721320	GSE133097	RNA-seq	KO		Perturbated	Ana_expr_hsa_23	m6A	Reader	Expression
IGF2BP1	32187559	Homo sapiens	ESC	GSM4721297	GSE133097	RNA-seq	KO		Control	Ana_expr_hsa_23	m6A	Reader	Expression
IGF2BP1	32187559	Homo sapiens	ESC	GSM4721298	GSE133097	RNA-seq	KO		Control	Ana_expr_hsa_23	m6A	Reader	Expression
IGF2BP1	32187559	Homo sapiens	ESC	GSM4721321	GSE133097	RNA-seq	KO		Perturbated	Ana_expr_hsa_23	m6A	Reader	Expression
IGF2BP1	32187559	Homo sapiens	ESC	GSM4721300	GSE133097	RNA-seq	KO		Control	Ana_expr_hsa_23	m6A	Reader	Expression
IGF2BP1	32187559	Homo sapiens	ESC	GSM4721299	GSE133097	RNA-seq	KO		Control	Ana_expr_hsa_23	m6A	Reader	Expression
IGF2BP1	32187559	Homo sapiens	ESC	GSM4721318	GSE133097	RNA-seq	KO		Perturbated	Ana_expr_hsa_23	m6A	Reader	Expression
IGF2BP1	32187559	Homo sapiens	ESC	GSM4721319	GSE133097	RNA-seq	KO		Perturbated	Ana_expr_hsa_23	m6A	Reader	Expression
FTO	31827395	Homo sapiens	SiHa	GSM3911240	GSE133517	RNA-seq	KD	shRNA	Perturbated	Ana_expr_hsa_24	m6A,m6Am	Eraser	Expression
FTO	31827395	Homo sapiens	SiHa	GSM3911241	GSE133517	RNA-seq	KD	shRNA	Perturbated	Ana_expr_hsa_24	m6A,m6Am	Eraser	Expression
FTO	31827395	Homo sapiens	SiHa	GSM3911238	GSE133517	RNA-seq	KD		Control	Ana_expr_hsa_24	m6A,m6Am	Eraser	Expression
FTO	31827395	Homo sapiens	SiHa	GSM3911239	GSE133517	RNA-seq	KD		Control	Ana_expr_hsa_24	m6A,m6Am	Eraser	Expression
NSUN2	31358969	Homo sapiens	T24	GSM3913330	GSE133621	RNA-seq	KD	siRNA	Perturbated	Ana_expr_hsa_165	m5C	Writer	Expression
NSUN2	31358969	Homo sapiens	T24	GSM3913327	GSE133621	RNA-seq	KD		Control	Ana_expr_hsa_165	m5C	Writer	Expression
NSUN2	31358969	Homo sapiens	T24	GSM3913328	GSE133621	RNA-seq	KD		Control	Ana_expr_hsa_165	m5C	Writer	Expression
NSUN2	31358969	Homo sapiens	T24	GSM3913329	GSE133621	RNA-seq	KD	siRNA	Perturbated	Ana_expr_hsa_165	m5C	Writer	Expression
YTHDF2	32169943	Homo sapiens	iPSC	GSM3929431	GSE133898	RNA-seq	KD		Control	Ana_expr_hsa_25	m6A	Reader	Expression
YTHDF2	32169943	Homo sapiens	iPSC	GSM3929433	GSE133898	RNA-seq	KD	siRNA	Perturbated	Ana_expr_hsa_25	m6A	Reader	Expression
YTHDF2	32169943	Homo sapiens	iPSC	GSM3929430	GSE133898	RNA-seq	KD		Control	Ana_expr_hsa_25	m6A	Reader	Expression
YTHDF2	32169943	Homo sapiens	iPSC	GSM3929432	GSE133898	RNA-seq	KD	siRNA	Perturbated	Ana_expr_hsa_25	m6A	Reader	Expression
YTHDF2	32169943	Homo sapiens	iPSC	GSM3929429	GSE133898	RNA-seq	KD		Control	Ana_expr_hsa_25	m6A	Reader	Expression
YTHDF2	32169943	Homo sapiens	iPSC	GSM3929434	GSE133898	RNA-seq	KD	siRNA	Perturbated	Ana_expr_hsa_25	m6A	Reader	Expression
YTHDF2	32169943	Homo sapiens	iPSC	GSM3929435	GSE133898	RNA-seq	KD	siRNA	Perturbated	Ana_expr_hsa_25	m6A	Reader	Expression
YTHDF2		Homo sapiens	HeLa	GSM3963809	GSE134700	RNA-seq	KO	cell cycle 6h	Perturbated	Ana_expr_hsa_26	m6A	Reader	Expression
YTHDF2		Homo sapiens	HeLa	GSM3963810	GSE134700	RNA-seq	KO	cell cycle 6h	Perturbated	Ana_expr_hsa_26	m6A	Reader	Expression
YTHDF2		Homo sapiens	HeLa	GSM3963808	GSE134700	RNA-seq	KO	cell cycle 6h	Control	Ana_expr_hsa_26	m6A	Reader	Expression
YTHDF2		Homo sapiens	HeLa	GSM3963811	GSE134700	RNA-seq	KO	cell cycle 8h	Control	Ana_expr_hsa_26	m6A	Reader	Expression
YTHDF2		Homo sapiens	HeLa	GSM3963807	GSE134700	RNA-seq	KO	cell cycle 6h	Control	Ana_expr_hsa_26	m6A	Reader	Expression
YTHDF2		Homo sapiens	HeLa	GSM3963815	GSE134700	RNA-seq	KO	cell cycle 10h	Control	Ana_expr_hsa_26	m6A	Reader	Expression
YTHDF2		Homo sapiens	HeLa	GSM3963817	GSE134700	RNA-seq	KO	cell cycle 10h	Perturbated	Ana_expr_hsa_26	m6A	Reader	Expression
YTHDF2		Homo sapiens	HeLa	GSM3963795	GSE134700	RNA-seq	KO	cell cycle 0h	Control	Ana_expr_hsa_26	m6A	Reader	Expression
YTHDF2		Homo sapiens	HeLa	GSM3963812	GSE134700	RNA-seq	KO	cell cycle 8h	Control	Ana_expr_hsa_26	m6A	Reader	Expression
YTHDF2		Homo sapiens	HeLa	GSM3963800	GSE134700	RNA-seq	KO	cell cycle 2h	Control	Ana_expr_hsa_26	m6A	Reader	Expression
YTHDF2		Homo sapiens	HeLa	GSM3963818	GSE134700	RNA-seq	KO	cell cycle 10h	Perturbated	Ana_expr_hsa_26	m6A	Reader	Expression
YTHDF2		Homo sapiens	HeLa	GSM3963802	GSE134700	RNA-seq	KO	cell cycle 2h	Perturbated	Ana_expr_hsa_26	m6A	Reader	Expression
YTHDF2		Homo sapiens	HeLa	GSM3963806	GSE134700	RNA-seq	KO	cell cycle 4h	Perturbated	Ana_expr_hsa_26	m6A	Reader	Expression
YTHDF2		Homo sapiens	HeLa	GSM3963804	GSE134700	RNA-seq	KO	cell cycle 4h	Control	Ana_expr_hsa_26	m6A	Reader	Expression
YTHDF2		Homo sapiens	HeLa	GSM3963803	GSE134700	RNA-seq	KO	cell cycle 4h	Control	Ana_expr_hsa_26	m6A	Reader	Expression
YTHDF2		Homo sapiens	HeLa	GSM3963816	GSE134700	RNA-seq	KO	cell cycle 10h	Control	Ana_expr_hsa_26	m6A	Reader	Expression
YTHDF2		Homo sapiens	HeLa	GSM3963813	GSE134700	RNA-seq	KO	cell cycle 8h	Perturbated	Ana_expr_hsa_26	m6A	Reader	Expression
YTHDF2		Homo sapiens	HeLa	GSM3963799	GSE134700	RNA-seq	KO	cell cycle 2h	Control	Ana_expr_hsa_26	m6A	Reader	Expression
YTHDF2		Homo sapiens	HeLa	GSM3963805	GSE134700	RNA-seq	KO	cell cycle 4h	Perturbated	Ana_expr_hsa_26	m6A	Reader	Expression
YTHDF2		Homo sapiens	HeLa	GSM3963801	GSE134700	RNA-seq	KO	cell cycle 2h	Perturbated	Ana_expr_hsa_26	m6A	Reader	Expression
YTHDF2		Homo sapiens	HeLa	GSM3963814	GSE134700	RNA-seq	KO	cell cycle 8h	Perturbated	Ana_expr_hsa_26	m6A	Reader	Expression
YTHDF2		Homo sapiens	HeLa	GSM3963798	GSE134700	RNA-seq	KO	cell cycle 0h	Perturbated	Ana_expr_hsa_26	m6A	Reader	Expression
YTHDF2		Homo sapiens	HeLa	GSM3963796	GSE134700	RNA-seq	KO	cell cycle 0h	Control	Ana_expr_hsa_26	m6A	Reader	Expression
YTHDF2		Homo sapiens	HeLa	GSM3963797	GSE134700	RNA-seq	KO	cell cycle 0h	Perturbated	Ana_expr_hsa_26	m6A	Reader	Expression
VIRMA	31856849	Homo sapiens	HCCLM3	GSM3968554	GSE134776	RNA-seq	KD	shRNA	Perturbated	Ana_expr_hsa_27	m6A	Writer	Expression
VIRMA	31856849	Homo sapiens	HCCLM3	GSM3968555	GSE134776	RNA-seq	KD	shRNA	Perturbated	Ana_expr_hsa_27	m6A	Writer	Expression
VIRMA	31856849	Homo sapiens	HCCLM3	GSM3968553	GSE134776	RNA-seq	KD		Control	Ana_expr_hsa_27	m6A	Writer	Expression
VIRMA	31856849	Homo sapiens	HCCLM3	GSM3968552	GSE134776	RNA-seq	KD		Control	Ana_expr_hsa_27	m6A	Writer	Expression
YTHDF2		Homo sapiens	HMEC	GSM4074036	GSE137258	RNA-seq	KO	shRNA; MYC-ER	Perturbated	Ana_expr_hsa_28	m6A	Reader	Expression
YTHDF2		Homo sapiens	HMEC	GSM4074034	GSE137258	RNA-seq	KO	MYC-ER	Control	Ana_expr_hsa_28	m6A	Reader	Expression
YTHDF2		Homo sapiens	HMEC	GSM4074037	GSE137258	RNA-seq	KO	shRNA; MYC-ER	Perturbated	Ana_expr_hsa_28	m6A	Reader	Expression
YTHDF2		Homo sapiens	HMEC	GSM4074035	GSE137258	RNA-seq	KO	MYC-ER	Control	Ana_expr_hsa_28	m6A	Reader	Expression
YTHDF2		Homo sapiens	HMEC	GSM4074039	GSE137258	RNA-seq	KO	shRNA; MYC-ER	Perturbated	Ana_expr_hsa_28	m6A	Reader	Expression
YTHDF2		Homo sapiens	HMEC	GSM4074038	GSE137258	RNA-seq	KO	shRNA; MYC-ER	Perturbated	Ana_expr_hsa_28	m6A	Reader	Expression
METTL3	32402287	Homo sapiens	HeLa	GSM4128763	GSE139076	RNA-seq	KD		Control	Ana_expr_hsa_29	m6A	Writer	Expression
METTL3	32402287	Homo sapiens	HeLa	GSM4128762	GSE139076	RNA-seq	KD		Control	Ana_expr_hsa_29	m6A	Writer	Expression
METTL3	32402287	Homo sapiens	HeLa	GSM4128757	GSE139076	RNA-seq	KD		Control	Ana_expr_hsa_29	m6A	Writer	Expression
METTL3	32402287	Homo sapiens	HeLa	GSM4128758	GSE139076	RNA-seq	KD	siRNA	Perturbated	Ana_expr_hsa_29	m6A	Writer	Expression
METTL3	32402287	Homo sapiens	HeLa	GSM4128759	GSE139076	RNA-seq	KD	siRNA	Perturbated	Ana_expr_hsa_29	m6A	Writer	Expression
YTHDC1	32402287	Homo sapiens	HeLa	GSM4128764	GSE139076	RNA-seq	KD	siRNA	Perturbated	Ana_expr_hsa_30	m6A	Reader	Expression
YTHDC1	32402287	Homo sapiens	HeLa	GSM4128763	GSE139076	RNA-seq	KD		Control	Ana_expr_hsa_30	m6A	Reader	Expression
YTHDC1	32402287	Homo sapiens	HeLa	GSM4128765	GSE139076	RNA-seq	KD	siRNA	Perturbated	Ana_expr_hsa_30	m6A	Reader	Expression
YTHDC1	32402287	Homo sapiens	HeLa	GSM4128757	GSE139076	RNA-seq	KD		Control	Ana_expr_hsa_30	m6A	Reader	Expression
YTHDC1	32402287	Homo sapiens	HeLa	GSM4128762	GSE139076	RNA-seq	KD		Control	Ana_expr_hsa_30	m6A	Reader	Expression
FTO		Homo sapiens	ccRCC	GSM4131324	GSE139123	MeRIP-seq	KD	shFTO2	Perturbated	Ana_expr_hsa_204	m6A,m6Am	Eraser	Expression
FTO		Homo sapiens	ccRCC	GSM4131322	GSE139123	MeRIP-seq	KD	shFTO2	Perturbated	Ana_expr_hsa_204	m6A,m6Am	Eraser	Expression
FTO		Homo sapiens	ccRCC	GSM4131326	GSE139123	MeRIP-seq	KD	shFTO5	Perturbated	Ana_expr_hsa_204	m6A,m6Am	Eraser	Expression
FTO		Homo sapiens	ccRCC	GSM4131328	GSE139123	MeRIP-seq	KD	shFTO5	Perturbated	Ana_expr_hsa_204	m6A,m6Am	Eraser	Expression
FTO		Homo sapiens	ccRCC	GSM4131318	GSE139123	MeRIP-seq	KD		Control	Ana_expr_hsa_204	m6A,m6Am	Eraser	Expression
FTO		Homo sapiens	ccRCC	GSM4131320	GSE139123	MeRIP-seq	KD		Control	Ana_expr_hsa_204	m6A,m6Am	Eraser	Expression
FTO		Homo sapiens	ccRCC	GSM4131316	GSE139123	RNA-seq	KD	shRNA	Perturbated	Ana_expr_hsa_31	m6A,m6Am	Eraser	Expression
FTO		Homo sapiens	ccRCC	GSM4131317	GSE139123	RNA-seq	KD	shRNA	Perturbated	Ana_expr_hsa_31	m6A,m6Am	Eraser	Expression
FTO		Homo sapiens	ccRCC	GSM4131312	GSE139123	RNA-seq	KD		Control	Ana_expr_hsa_31	m6A,m6Am	Eraser	Expression
FTO		Homo sapiens	ccRCC	GSM4131313	GSE139123	RNA-seq	KD		Control	Ana_expr_hsa_31	m6A,m6Am	Eraser	Expression
FTO		Homo sapiens	ccRCC	GSM4131314	GSE139123	RNA-seq	KD	shRNA	Perturbated	Ana_expr_hsa_31	m6A,m6Am	Eraser	Expression
FTO		Homo sapiens	ccRCC	GSM4131315	GSE139123	RNA-seq	KD	shRNA	Perturbated	Ana_expr_hsa_31	m6A,m6Am	Eraser	Expression
METTL3	31949099	Homo sapiens	HEC-1A	GSM4174097	GSE140557	MeRIP-seq	KD		Perturbated	Ana_expr_hsa_205	m6A	Writer	Expression
METTL3	31949099	Homo sapiens	HEC-1A	GSM4174098	GSE140557	MeRIP-seq	KD		Perturbated	Ana_expr_hsa_205	m6A	Writer	Expression
METTL3	31949099	Homo sapiens	HEC-1A	GSM4174096	GSE140557	MeRIP-seq	KD		Control	Ana_expr_hsa_205	m6A	Writer	Expression
METTL3	31949099	Homo sapiens	HEC-1A	GSM4174095	GSE140557	MeRIP-seq	KD		Control	Ana_expr_hsa_205	m6A	Writer	Expression
METTL3	31949099	Homo sapiens	HEC-1A	GSM4174170	GSE140560	RNA-seq	KD	nuclear RNA	Perturbated	Ana_expr_hsa_32	m6A	Writer	Expression
METTL3	31949099	Homo sapiens	HEC-1A	GSM4174168	GSE140560	RNA-seq	KD	nuclear RNA	Control	Ana_expr_hsa_32	m6A	Writer	Expression
METTL3	31949099	Homo sapiens	HEC-1A	GSM4174169	GSE140560	RNA-seq	KD	nuclear RNA	Perturbated	Ana_expr_hsa_32	m6A	Writer	Expression
METTL3	31949099	Homo sapiens	HEC-1A	GSM4174167	GSE140560	RNA-seq	KD	nuclear RNA	Control	Ana_expr_hsa_32	m6A	Writer	Expression
HNRNPC	34244793	Homo sapiens	SKOV3.ip1	GSM4178133	GSE140679	RNA-seq	KD	siRNA	Perturbated	Ana_expr_hsa_33	m6A	Reader	Expression
HNRNPC	34244793	Homo sapiens	SKOV3.ip1	GSM4178134	GSE140679	RNA-seq	KD	siRNA	Perturbated	Ana_expr_hsa_33	m6A	Reader	Expression
HNRNPC	34244793	Homo sapiens	SKOV3.ip1	GSM4178135	GSE140679	RNA-seq	KD	siRNA	Perturbated	Ana_expr_hsa_33	m6A	Reader	Expression
HNRNPC	34244793	Homo sapiens	SKOV3.ip1	GSM4178136	GSE140679	RNA-seq	KD	siRNA	Perturbated	Ana_expr_hsa_33	m6A	Reader	Expression
HNRNPC	34244793	Homo sapiens	SKOV3.ip1	GSM4178148	GSE140679	RNA-seq	KD		Control	Ana_expr_hsa_33	m6A	Reader	Expression
HNRNPC	34244793	Homo sapiens	SKOV3.ip1	GSM4178147	GSE140679	RNA-seq	KD		Control	Ana_expr_hsa_33	m6A	Reader	Expression
ADAR	31795425	Homo sapiens	HEK293T	GSM4194942	GSE141095	RNA-seq	KD	siRNA	Perturbated	Ana_expr_hsa_147	A-to-I	Writer	Expression
ADAR	31795425	Homo sapiens	HEK293T	GSM4194943	GSE141095	RNA-seq	KD	siRNA	Perturbated	Ana_expr_hsa_147	A-to-I	Writer	Expression
ADAR	31795425	Homo sapiens	HEK293T	GSM4194940	GSE141095	RNA-seq	KD		Control	Ana_expr_hsa_147	A-to-I	Writer	Expression
ADAR	31795425	Homo sapiens	HEK293T	GSM4194941	GSE141095	RNA-seq	KD		Control	Ana_expr_hsa_147	A-to-I	Writer	Expression
METTL14		Homo sapiens	IMR-90	GSM4217456	GSE141991	RNA-seq	KO	knock-in; sen-/Mut+; senesent cells	Control	Ana_expr_hsa_34	m6A	Writer	Expression
METTL14		Homo sapiens	IMR-90	GSM4217455	GSE141991	RNA-seq	KO	knock-in; sen-/Mut+; senesent cells	Control	Ana_expr_hsa_34	m6A	Writer	Expression
METTL14		Homo sapiens	IMR-90	GSM4217447	GSE141991	RNA-seq	KO	senesent cells	Control	Ana_expr_hsa_34	m6A	Writer	Expression
METTL14		Homo sapiens	IMR-90	GSM4217454	GSE141991	RNA-seq	KO	knock-in; sen-/Mut+; senesent cells	Control	Ana_expr_hsa_34	m6A	Writer	Expression
METTL14		Homo sapiens	IMR-90	GSM4217452	GSE141991	RNA-seq	KO	knock-in; sen-/WT+; senesent cells	Control	Ana_expr_hsa_34	m6A	Writer	Expression
METTL14		Homo sapiens	IMR-90	GSM4217448	GSE141991	RNA-seq	KO	siMETTL14; senesent cells	Perturbated	Ana_expr_hsa_34	m6A	Writer	Expression
METTL14		Homo sapiens	IMR-90	GSM4217453	GSE141991	RNA-seq	KO	knock-in; sen-/WT+; senesent cells	Control	Ana_expr_hsa_34	m6A	Writer	Expression
METTL14		Homo sapiens	IMR-90	GSM4217450	GSE141991	RNA-seq	KO	siMETTL14; senesent cells	Perturbated	Ana_expr_hsa_34	m6A	Writer	Expression
METTL14		Homo sapiens	IMR-90	GSM4217449	GSE141991	RNA-seq	KO	siMETTL14; senesent cells	Perturbated	Ana_expr_hsa_34	m6A	Writer	Expression
METTL14		Homo sapiens	IMR-90	GSM4217451	GSE141991	RNA-seq	KO	knock-in; sen-/WT+; senesent cells	Control	Ana_expr_hsa_34	m6A	Writer	Expression
METTL14		Homo sapiens	IMR-90	GSM4217446	GSE141991	RNA-seq	KO	senesent cells	Control	Ana_expr_hsa_34	m6A	Writer	Expression
METTL14		Homo sapiens	IMR-90	GSM4217445	GSE141991	RNA-seq	KO	senesent cells	Control	Ana_expr_hsa_34	m6A	Writer	Expression
WTAP	32281240	Homo sapiens	HUVEC	GSM4226640	GSE142386	MeRIP-seq	KD		Perturbated	Ana_expr_hsa_206	m6A	Writer	Expression
WTAP	32281240	Homo sapiens	HUVEC	GSM4226641	GSE142386	MeRIP-seq	KD		Perturbated	Ana_expr_hsa_206	m6A	Writer	Expression
WTAP	32281240	Homo sapiens	HUVEC	GSM4226643	GSE142386	MeRIP-seq	KD		Control	Ana_expr_hsa_206	m6A	Writer	Expression
WTAP	32281240	Homo sapiens	HUVEC	GSM4226642	GSE142386	MeRIP-seq	KD		Control	Ana_expr_hsa_206	m6A	Writer	Expression
YTHDF2	33420027	Homo sapiens	GSC11	GSM4751142	GSE142825	RNA-seq	KD	siRNA	Perturbated	Ana_expr_hsa_35	m6A	Reader	Expression
YTHDF2	33420027	Homo sapiens	GSC11	GSM4751143	GSE142825	RNA-seq	KD	siRNA	Perturbated	Ana_expr_hsa_35	m6A	Reader	Expression
YTHDF2	33420027	Homo sapiens	GSC11	GSM4751141	GSE142825	RNA-seq	KD		Control	Ana_expr_hsa_35	m6A	Reader	Expression
YTHDF2	33420027	Homo sapiens	GSC11	GSM4751140	GSE142825	RNA-seq	KD		Control	Ana_expr_hsa_35	m6A	Reader	Expression
FBL	33795875	Homo sapiens	C4-2	GSM4277533	GSE143975	RNA-seq	KD		Control	Ana_expr_hsa_131	2-O-Methylation	Writer	Expression
FBL	33795875	Homo sapiens	C4-2	GSM4277536	GSE143975	RNA-seq	KD	shRNA	Perturbated	Ana_expr_hsa_131	2-O-Methylation	Writer	Expression
FBL	33795875	Homo sapiens	C4-2	GSM4277532	GSE143975	RNA-seq	KD		Control	Ana_expr_hsa_131	2-O-Methylation	Writer	Expression
FBL	33795875	Homo sapiens	C4-2	GSM4277537	GSE143975	RNA-seq	KD	shRNA	Perturbated	Ana_expr_hsa_131	2-O-Methylation	Writer	Expression
ALKBH5	34048572	Homo sapiens	HEK293T	GSM4292388	GSE144620	MeRIP-seq	OE	ALKBH5 K86R/K321R mutant; ALKBH5+/H202+	Perturbated	Ana_expr_hsa_208	m6A	Eraser	Expression
ALKBH5	34048572	Homo sapiens	HEK293T	GSM4292389	GSE144620	MeRIP-seq	OE	ALKBH5 K86R/K321R mutant; ALKBH5+/H202+	Perturbated	Ana_expr_hsa_208	m6A	Eraser	Expression
ALKBH5	34048572	Homo sapiens	HEK293T	GSM4292396	GSE144620	MeRIP-seq	KO	WT/H202+	Control	Ana_expr_hsa_207	m6A	Eraser	Expression
ALKBH5	34048572	Homo sapiens	HEK293T	GSM4292397	GSE144620	MeRIP-seq	KO	WT/H202+	Control	Ana_expr_hsa_207	m6A	Eraser	Expression
ALKBH5	34048572	Homo sapiens	HEK293T	GSM4292392	GSE144620	MeRIP-seq	KO	WT/H202-	Control	Ana_expr_hsa_207	m6A	Eraser	Expression
ALKBH5	34048572	Homo sapiens	HEK293T	GSM4292393	GSE144620	MeRIP-seq	KO	WT/H202-	Control	Ana_expr_hsa_207	m6A	Eraser	Expression
ALKBH5	34048572	Homo sapiens	HEK293T	GSM4292385	GSE144620	MeRIP-seq	OE	ALKBH5 K86R/K321R mutant; ALKBH5-/H202-	Perturbated	Ana_expr_hsa_208	m6A	Eraser	Expression
ALKBH5	34048572	Homo sapiens	HEK293T	GSM4292384	GSE144620	MeRIP-seq	OE	ALKBH5 K86R/K321R mutant; ALKBH5-/H202-	Perturbated	Ana_expr_hsa_208	m6A	Eraser	Expression
ALKBH5	34048572	Homo sapiens	HEK293T	GSM4292381	GSE144620	MeRIP-seq	KO	shRNA; ALKBH5-/H202+	Perturbated	Ana_expr_hsa_207	m6A	Eraser	Expression
ALKBH5	34048572	Homo sapiens	HEK293T	GSM4292392	GSE144620	MeRIP-seq	OE	WT/H202-	Control	Ana_expr_hsa_208	m6A	Eraser	Expression
ALKBH5	34048572	Homo sapiens	HEK293T	GSM4292393	GSE144620	MeRIP-seq	OE	WT/H202-	Control	Ana_expr_hsa_208	m6A	Eraser	Expression
ALKBH5	34048572	Homo sapiens	HEK293T	GSM4292380	GSE144620	MeRIP-seq	KO	shRNA; ALKBH5-/H202+	Perturbated	Ana_expr_hsa_207	m6A	Eraser	Expression
ALKBH5	34048572	Homo sapiens	HEK293T	GSM4292377	GSE144620	MeRIP-seq	KO	shRNA; ALKBH5-/H202-	Perturbated	Ana_expr_hsa_207	m6A	Eraser	Expression
ALKBH5	34048572	Homo sapiens	HEK293T	GSM4292397	GSE144620	MeRIP-seq	OE	WT/H202+	Control	Ana_expr_hsa_208	m6A	Eraser	Expression
ALKBH5	34048572	Homo sapiens	HEK293T	GSM4292376	GSE144620	MeRIP-seq	KO	shRNA; ALKBH5-/H202-	Perturbated	Ana_expr_hsa_207	m6A	Eraser	Expression
ALKBH5	34048572	Homo sapiens	HEK293T	GSM4292396	GSE144620	MeRIP-seq	OE	WT/H202+	Control	Ana_expr_hsa_208	m6A	Eraser	Expression
METTL4	32813009	Homo sapiens	HEK293T	GSM4699109	GSE144745	RNA-seq	KO		Perturbated	Ana_expr_hsa_36	m6A	Writer	Expression
METTL4	32813009	Homo sapiens	HEK293T	GSM4699107	GSE144745	RNA-seq	KO		Perturbated	Ana_expr_hsa_36	m6A	Writer	Expression
METTL4	32813009	Homo sapiens	HEK293T	GSM4699112	GSE144745	RNA-seq	KO		Control	Ana_expr_hsa_36	m6A	Writer	Expression
METTL4	32813009	Homo sapiens	HEK293T	GSM4699108	GSE144745	RNA-seq	KO		Perturbated	Ana_expr_hsa_36	m6A	Writer	Expression
METTL4	32813009	Homo sapiens	HEK293T	GSM4699110	GSE144745	RNA-seq	KO		Control	Ana_expr_hsa_36	m6A	Writer	Expression
METTL4	32813009	Homo sapiens	HEK293T	GSM4699111	GSE144745	RNA-seq	KO		Control	Ana_expr_hsa_36	m6A	Writer	Expression
YBX1	33911076	Homo sapiens	BJ-hTERT	GSM4295103	GSE144752	RNA-seq	KD	siRNA; BRAF-OIS	Perturbated	Ana_expr_hsa_166	m5C	Reader	Expression
YBX1	33911076	Homo sapiens	BJ-hTERT	GSM4295104	GSE144752	RNA-seq	KD	siRNA; BRAF-OIS	Perturbated	Ana_expr_hsa_166	m5C	Reader	Expression
YBX1	33911076	Homo sapiens	BJ-hTERT	GSM4295105	GSE144752	RNA-seq	KD	siRNA; BRAF-OIS	Perturbated	Ana_expr_hsa_166	m5C	Reader	Expression
YBX1	33911076	Homo sapiens	BJ-hTERT	GSM4295099	GSE144752	RNA-seq	KD	BRAF-OIS	Control	Ana_expr_hsa_166	m5C	Reader	Expression
YBX1	33911076	Homo sapiens	BJ-hTERT	GSM4295098	GSE144752	RNA-seq	KD	BRAF-OIS	Control	Ana_expr_hsa_166	m5C	Reader	Expression
YBX1	33911076	Homo sapiens	BJ-hTERT	GSM4295097	GSE144752	RNA-seq	KD	BRAF-OIS	Control	Ana_expr_hsa_166	m5C	Reader	Expression
ALKBH5	32402250	Homo sapiens	NOMO1	GSM4301491	GSE144959	RNA-seq	KD	shRNA	Perturbated	Ana_expr_hsa_37	m6A	Eraser	Expression
ALKBH5	32402250	Homo sapiens	NOMO1	GSM4301488	GSE144959	RNA-seq	KD	shRNA	Perturbated	Ana_expr_hsa_37	m6A	Eraser	Expression
ALKBH5	32402250	Homo sapiens	NOMO1	GSM4301483	GSE144959	RNA-seq	KD		Control	Ana_expr_hsa_37	m6A	Eraser	Expression
ALKBH5	32402250	Homo sapiens	NOMO1	GSM4301482	GSE144959	RNA-seq	KD		Control	Ana_expr_hsa_37	m6A	Eraser	Expression
ALKBH5	32402250	Homo sapiens	NOMO1	GSM4303075	GSE144968	RNA-seq	KD		Control	Ana_expr_hsa_38	m6A	Eraser	Expression
ALKBH5	32402250	Homo sapiens	NOMO1	GSM4303074	GSE144968	RNA-seq	KD		Control	Ana_expr_hsa_38	m6A	Eraser	Expression
ALKBH5	32402250	Homo sapiens	NOMO1	GSM4303077	GSE144968	RNA-seq	KD	shRNA	Perturbated	Ana_expr_hsa_38	m6A	Eraser	Expression
ALKBH5	32402250	Homo sapiens	NOMO1	GSM4303076	GSE144968	RNA-seq	KD	shRNA	Perturbated	Ana_expr_hsa_38	m6A	Eraser	Expression
ALKBH5	32402250	Homo sapiens	MOLM13	GSM4303078	GSE144968	RNA-seq	KD		Control	Ana_expr_hsa_39	m6A	Eraser	Expression
ALKBH5	32402250	Homo sapiens	MOLM13	GSM4303081	GSE144968	RNA-seq	KD	shRNA	Perturbated	Ana_expr_hsa_39	m6A	Eraser	Expression
ALKBH5	32402250	Homo sapiens	MOLM13	GSM4303080	GSE144968	RNA-seq	KD	shRNA	Perturbated	Ana_expr_hsa_39	m6A	Eraser	Expression
ALKBH5	32402250	Homo sapiens	MOLM13	GSM4303079	GSE144968	RNA-seq	KD		Control	Ana_expr_hsa_39	m6A	Eraser	Expression
METTL14	34452996	Homo sapiens	skin	GSM4339756	GSE145924	MeRIP-seq	KD	shRNA	Perturbated	Ana_expr_hsa_209	m6A	Writer	Expression
METTL14	34452996	Homo sapiens	skin	GSM4339755	GSE145924	MeRIP-seq	KD	shRNA	Perturbated	Ana_expr_hsa_209	m6A	Writer	Expression
METTL14	34452996	Homo sapiens	skin	GSM4339754	GSE145924	MeRIP-seq	KD		Control	Ana_expr_hsa_209	m6A	Writer	Expression
METTL14	34452996	Homo sapiens	skin	GSM4339753	GSE145924	MeRIP-seq	KD		Control	Ana_expr_hsa_209	m6A	Writer	Expression
IGF2BP1	32761127	Homo sapiens	A549	GSM4392017	GSE146546	RNA-seq	KO		Control	Ana_expr_hsa_40	m6A	Reader	Expression
IGF2BP1	32761127	Homo sapiens	A549	GSM4392018	GSE146546	RNA-seq	KO		Control	Ana_expr_hsa_40	m6A	Reader	Expression
IGF2BP1	32761127	Homo sapiens	A549	GSM4392019	GSE146546	RNA-seq	KO		Control	Ana_expr_hsa_40	m6A	Reader	Expression
IGF2BP1	32761127	Homo sapiens	A549	GSM4392020	GSE146546	RNA-seq	KO	CRISPR-Cas9	Perturbated	Ana_expr_hsa_40	m6A	Reader	Expression
IGF2BP1	32761127	Homo sapiens	A549	GSM4392022	GSE146546	RNA-seq	KO	CRISPR-Cas9	Perturbated	Ana_expr_hsa_40	m6A	Reader	Expression
IGF2BP1	32761127	Homo sapiens	A549	GSM4392021	GSE146546	RNA-seq	KO	CRISPR-Cas9	Perturbated	Ana_expr_hsa_40	m6A	Reader	Expression
IGF2BP1	32761127	Homo sapiens	A549	GSM4392028	GSE146547	RNA-seq	KD	siRNA	Perturbated	Ana_expr_hsa_41	m6A	Reader	Expression
IGF2BP1	32761127	Homo sapiens	A549	GSM4392026	GSE146547	RNA-seq	KD	siRNA	Perturbated	Ana_expr_hsa_41	m6A	Reader	Expression
IGF2BP1	32761127	Homo sapiens	A549	GSM4392027	GSE146547	RNA-seq	KD	siRNA	Perturbated	Ana_expr_hsa_41	m6A	Reader	Expression
IGF2BP1	32761127	Homo sapiens	A549	GSM4392023	GSE146547	RNA-seq	KD		Control	Ana_expr_hsa_41	m6A	Reader	Expression
IGF2BP1	32761127	Homo sapiens	A549	GSM4392024	GSE146547	RNA-seq	KD		Control	Ana_expr_hsa_41	m6A	Reader	Expression
IGF2BP1	32761127	Homo sapiens	A549	GSM4392025	GSE146547	RNA-seq	KD		Control	Ana_expr_hsa_41	m6A	Reader	Expression
IGF2BP1	33287884	Homo sapiens	J82	GSM4404857	GSE146726	RNA-seq	KD		Control	Ana_expr_hsa_44	m6A	Reader	Expression
IGF2BP1	33287884	Homo sapiens	UM-UC-3	GSM4404836	GSE146726	RNA-seq	KD	siRNA	Perturbated	Ana_expr_hsa_42	m6A	Reader	Expression
IGF2BP1	33287884	Homo sapiens	J82	GSM4404851	GSE146726	RNA-seq	KD	siRNA	Perturbated	Ana_expr_hsa_44	m6A	Reader	Expression
IGF2BP1	33287884	Homo sapiens	J82	GSM4404852	GSE146726	RNA-seq	KD	siRNA	Perturbated	Ana_expr_hsa_44	m6A	Reader	Expression
IGF2BP1	33287884	Homo sapiens	J82	GSM4404853	GSE146726	RNA-seq	KD	siRNA	Perturbated	Ana_expr_hsa_44	m6A	Reader	Expression
IGF2BP1	33287884	Homo sapiens	J82	GSM4404859	GSE146726	RNA-seq	KD		Control	Ana_expr_hsa_44	m6A	Reader	Expression
IGF2BP1	33287884	Homo sapiens	J82	GSM4404858	GSE146726	RNA-seq	KD		Control	Ana_expr_hsa_44	m6A	Reader	Expression
IGF2BP1	33287884	Homo sapiens	UM-UC-3	GSM4404837	GSE146726	RNA-seq	KD	siRNA	Perturbated	Ana_expr_hsa_42	m6A	Reader	Expression
IGF2BP1	33287884	Homo sapiens	UM-UC-3	GSM4404843	GSE146726	RNA-seq	KD		Control	Ana_expr_hsa_42	m6A	Reader	Expression
IGF2BP1	33287884	Homo sapiens	UM-UC-3	GSM4404844	GSE146726	RNA-seq	KD		Control	Ana_expr_hsa_42	m6A	Reader	Expression
IGF2BP1	33287884	Homo sapiens	UM-UC-3	GSM4404838	GSE146726	RNA-seq	KD	siRNA	Perturbated	Ana_expr_hsa_42	m6A	Reader	Expression
IGF2BP1	33287884	Homo sapiens	UM-UC-3	GSM4404842	GSE146726	RNA-seq	KD		Control	Ana_expr_hsa_42	m6A	Reader	Expression
IGF2BP2	33287884	Homo sapiens	UM-UC-3	GSM4404839	GSE146726	RNA-seq	KD	siRNA	Perturbated	Ana_expr_hsa_43	m6A	Reader	Expression
IGF2BP2	33287884	Homo sapiens	UM-UC-3	GSM4404841	GSE146726	RNA-seq	KD	siRNA	Perturbated	Ana_expr_hsa_43	m6A	Reader	Expression
IGF2BP2	33287884	Homo sapiens	UM-UC-3	GSM4404842	GSE146726	RNA-seq	KD		Control	Ana_expr_hsa_43	m6A	Reader	Expression
IGF2BP2	33287884	Homo sapiens	UM-UC-3	GSM4404840	GSE146726	RNA-seq	KD	siRNA	Perturbated	Ana_expr_hsa_43	m6A	Reader	Expression
IGF2BP2	33287884	Homo sapiens	UM-UC-3	GSM4404843	GSE146726	RNA-seq	KD		Control	Ana_expr_hsa_43	m6A	Reader	Expression
IGF2BP2	33287884	Homo sapiens	UM-UC-3	GSM4404844	GSE146726	RNA-seq	KD		Control	Ana_expr_hsa_43	m6A	Reader	Expression
IGF2BP2	33287884	Homo sapiens	J82	GSM4404856	GSE146726	RNA-seq	KD	siRNA	Perturbated	Ana_expr_hsa_45	m6A	Reader	Expression
IGF2BP2	33287884	Homo sapiens	J82	GSM4404858	GSE146726	RNA-seq	KD		Control	Ana_expr_hsa_45	m6A	Reader	Expression
IGF2BP2	33287884	Homo sapiens	J82	GSM4404859	GSE146726	RNA-seq	KD		Control	Ana_expr_hsa_45	m6A	Reader	Expression
IGF2BP2	33287884	Homo sapiens	J82	GSM4404857	GSE146726	RNA-seq	KD		Control	Ana_expr_hsa_45	m6A	Reader	Expression
IGF2BP2	33287884	Homo sapiens	J82	GSM4404855	GSE146726	RNA-seq	KD	siRNA	Perturbated	Ana_expr_hsa_45	m6A	Reader	Expression
IGF2BP2	33287884	Homo sapiens	J82	GSM4404854	GSE146726	RNA-seq	KD	siRNA	Perturbated	Ana_expr_hsa_45	m6A	Reader	Expression
IGF2BP1	32761127	Homo sapiens	HepG2	GSM4407361	GSE146802	RNA-seq	KD	siRNA	Perturbated	Ana_expr_hsa_46	m6A	Reader	Expression
IGF2BP1	32761127	Homo sapiens	HepG2	GSM4407360	GSE146802	RNA-seq	KD	siRNA	Perturbated	Ana_expr_hsa_46	m6A	Reader	Expression
IGF2BP1	32761127	Homo sapiens	HepG2	GSM4407359	GSE146802	RNA-seq	KD	siRNA	Perturbated	Ana_expr_hsa_46	m6A	Reader	Expression
IGF2BP1	32761127	Homo sapiens	HepG2	GSM4407358	GSE146802	RNA-seq	KD		Control	Ana_expr_hsa_46	m6A	Reader	Expression
IGF2BP1	32761127	Homo sapiens	HepG2	GSM4407356	GSE146802	RNA-seq	KD		Control	Ana_expr_hsa_46	m6A	Reader	Expression
IGF2BP1	32761127	Homo sapiens	HepG2	GSM4407357	GSE146802	RNA-seq	KD		Control	Ana_expr_hsa_46	m6A	Reader	Expression
IGF2BP1	32761127	Homo sapiens	MV3	GSM4407362	GSE146803	RNA-seq	KD		Control	Ana_expr_hsa_47	m6A	Reader	Expression
IGF2BP1	32761127	Homo sapiens	MV3	GSM4407363	GSE146803	RNA-seq	KD		Control	Ana_expr_hsa_47	m6A	Reader	Expression
IGF2BP1	32761127	Homo sapiens	MV3	GSM4407369	GSE146803	RNA-seq	KD	siRNA	Perturbated	Ana_expr_hsa_47	m6A	Reader	Expression
IGF2BP1	32761127	Homo sapiens	MV3	GSM4407366	GSE146803	RNA-seq	KD	siRNA	Perturbated	Ana_expr_hsa_47	m6A	Reader	Expression
IGF2BP1	32761127	Homo sapiens	MV3	GSM4407364	GSE146803	RNA-seq	KD		Control	Ana_expr_hsa_47	m6A	Reader	Expression
IGF2BP1	32761127	Homo sapiens	MV3	GSM4407365	GSE146803	RNA-seq	KD		Control	Ana_expr_hsa_47	m6A	Reader	Expression
IGF2BP1	32761127	Homo sapiens	MV3	GSM4407368	GSE146803	RNA-seq	KD	siRNA	Perturbated	Ana_expr_hsa_47	m6A	Reader	Expression
IGF2BP1	32761127	Homo sapiens	MV3	GSM4407367	GSE146803	RNA-seq	KD	siRNA	Perturbated	Ana_expr_hsa_47	m6A	Reader	Expression
IGF2BP1		Homo sapiens	PANC-1	GSM4407378	GSE146805	RNA-seq	KD		Control	Ana_expr_hsa_48	m6A	Reader	Expression
IGF2BP1		Homo sapiens	PANC-1	GSM4407379	GSE146805	RNA-seq	KD	siRNA	Perturbated	Ana_expr_hsa_48	m6A	Reader	Expression
IGF2BP1		Homo sapiens	PANC-1	GSM4407380	GSE146805	RNA-seq	KD	siRNA	Perturbated	Ana_expr_hsa_48	m6A	Reader	Expression
IGF2BP1		Homo sapiens	PANC-1	GSM4407376	GSE146805	RNA-seq	KD		Control	Ana_expr_hsa_48	m6A	Reader	Expression
IGF2BP1		Homo sapiens	PANC-1	GSM4407377	GSE146805	RNA-seq	KD		Control	Ana_expr_hsa_48	m6A	Reader	Expression
IGF2BP1		Homo sapiens	PANC-1	GSM4407381	GSE146805	RNA-seq	KD	siRNA	Perturbated	Ana_expr_hsa_48	m6A	Reader	Expression
METTL3/METTL14	32761127	Homo sapiens	PANC-1	GSM4407386	GSE146806	RNA-seq	KD	siRNA	Perturbated	Ana_expr_hsa_49	m6A	Writer	Expression
METTL3/METTL14	32761127	Homo sapiens	PANC-1	GSM4407387	GSE146806	RNA-seq	KD	siRNA	Perturbated	Ana_expr_hsa_49	m6A	Writer	Expression
METTL3/METTL14	32761127	Homo sapiens	PANC-1	GSM4407382	GSE146806	RNA-seq	KD		Control	Ana_expr_hsa_49	m6A	Writer	Expression
METTL3/METTL14	32761127	Homo sapiens	PANC-1	GSM4407383	GSE146806	RNA-seq	KD		Control	Ana_expr_hsa_49	m6A	Writer	Expression
METTL3/METTL14	32761127	Homo sapiens	PANC-1	GSM4407385	GSE146806	RNA-seq	KD	siRNA	Perturbated	Ana_expr_hsa_49	m6A	Writer	Expression
METTL3/METTL14	32761127	Homo sapiens	PANC-1	GSM4407384	GSE146806	RNA-seq	KD		Control	Ana_expr_hsa_49	m6A	Writer	Expression
PUS7	35121864	Homo sapiens	PBT003	GSM4426323	GSE147342	RNA-seq	KD	CMC	Control	Ana_expr_hsa_185	Pseudouridine	Writer	Expression
PUS7	35121864	Homo sapiens	PBT003	GSM4426329	GSE147342	RNA-seq	KD	sgRNA; CMC	Perturbated	Ana_expr_hsa_185	Pseudouridine	Writer	Expression
PUS7	35121864	Homo sapiens	PBT003	GSM4426327	GSE147342	RNA-seq	KD	sgRNA; CMC	Perturbated	Ana_expr_hsa_185	Pseudouridine	Writer	Expression
PUS7	35121864	Homo sapiens	PBT003	GSM4426325	GSE147342	RNA-seq	KD	sgRNA; CMC	Perturbated	Ana_expr_hsa_185	Pseudouridine	Writer	Expression
PUS7	35121864	Homo sapiens	PBT003	GSM4426324	GSE147342	RNA-seq	KD	CMC	Control	Ana_expr_hsa_185	Pseudouridine	Writer	Expression
PUS7	35121864	Homo sapiens	PBT003	GSM4426328	GSE147342	RNA-seq	KD	sgRNA; CMC	Perturbated	Ana_expr_hsa_185	Pseudouridine	Writer	Expression
PUS7	35121864	Homo sapiens	PBT003	GSM4426322	GSE147342	RNA-seq	KD	CMC	Control	Ana_expr_hsa_185	Pseudouridine	Writer	Expression
PUS7	35121864	Homo sapiens	PBT003	GSM4426316	GSE147342	RNA-seq	KD	sgRNA; BEU	Perturbated	Ana_expr_hsa_183	Pseudouridine	Writer	Expression
PUS7	35121864	Homo sapiens	PBT003	GSM4426314	GSE147342	RNA-seq	KD	BEU	Control	Ana_expr_hsa_183	Pseudouridine	Writer	Expression
PUS7	35121864	Homo sapiens	PBT003	GSM4426326	GSE147342	RNA-seq	KD	sgRNA; CMC	Perturbated	Ana_expr_hsa_185	Pseudouridine	Writer	Expression
PUS7	35121864	Homo sapiens	PBT003	GSM4426321	GSE147342	RNA-seq	KD	sgRNA; BEU	Perturbated	Ana_expr_hsa_183	Pseudouridine	Writer	Expression
PUS7	35121864	Homo sapiens	PBT003	GSM4426313	GSE147342	RNA-seq	KD	BEU	Control	Ana_expr_hsa_183	Pseudouridine	Writer	Expression
PUS7	35121864	Homo sapiens	PBT003	GSM4426315	GSE147342	RNA-seq	KD	BEU	Control	Ana_expr_hsa_183	Pseudouridine	Writer	Expression
PUS7	35121864	Homo sapiens	PBT003	GSM4426320	GSE147342	RNA-seq	KD	sgRNA; BEU	Perturbated	Ana_expr_hsa_183	Pseudouridine	Writer	Expression
PUS7	35121864	Homo sapiens	PBT003	GSM4426330	GSE147342	RNA-seq	KD	sgRNA; CMC	Perturbated	Ana_expr_hsa_185	Pseudouridine	Writer	Expression
PUS7	35121864	Homo sapiens	PBT003	GSM4426319	GSE147342	RNA-seq	KD	sgRNA; BEU	Perturbated	Ana_expr_hsa_183	Pseudouridine	Writer	Expression
PUS7	35121864	Homo sapiens	PBT003	GSM4426318	GSE147342	RNA-seq	KD	sgRNA; BEU	Perturbated	Ana_expr_hsa_183	Pseudouridine	Writer	Expression
PUS7	35121864	Homo sapiens	PBT003	GSM4426317	GSE147342	RNA-seq	KD	sgRNA; BEU	Perturbated	Ana_expr_hsa_183	Pseudouridine	Writer	Expression
ADAR	33106178	Homo sapiens	A549	GSM4735055	GSE147487	RNA-seq	KD	siRNA	Perturbated	Ana_expr_hsa_148	A-to-I	Writer	Expression
ADAR	33106178	Homo sapiens	A549	GSM4735057	GSE147487	RNA-seq	KD	siRNA	Perturbated	Ana_expr_hsa_148	A-to-I	Writer	Expression
ADAR	33106178	Homo sapiens	A549	GSM4735056	GSE147487	RNA-seq	KD	siRNA	Perturbated	Ana_expr_hsa_148	A-to-I	Writer	Expression
ADAR	33106178	Homo sapiens	A549	GSM4735063	GSE147487	RNA-seq	KD		Control	Ana_expr_hsa_148	A-to-I	Writer	Expression
ADAR	33106178	Homo sapiens	A549	GSM4735062	GSE147487	RNA-seq	KD		Control	Ana_expr_hsa_148	A-to-I	Writer	Expression
ADAR	33106178	Homo sapiens	A549	GSM4735061	GSE147487	RNA-seq	KD		Control	Ana_expr_hsa_148	A-to-I	Writer	Expression
ADARB1	33106178	Homo sapiens	A549	GSM4735062	GSE147487	RNA-seq	KD		Control	Ana_expr_hsa_149	A-to-I	Writer	Expression
ADARB1	33106178	Homo sapiens	A549	GSM4735063	GSE147487	RNA-seq	KD		Control	Ana_expr_hsa_149	A-to-I	Writer	Expression
ADARB1	33106178	Homo sapiens	A549	GSM4735061	GSE147487	RNA-seq	KD		Control	Ana_expr_hsa_149	A-to-I	Writer	Expression
ADARB1	33106178	Homo sapiens	A549	GSM4735058	GSE147487	RNA-seq	KD	siRNA	Perturbated	Ana_expr_hsa_149	A-to-I	Writer	Expression
ADARB1	33106178	Homo sapiens	A549	GSM4735060	GSE147487	RNA-seq	KD	siRNA	Perturbated	Ana_expr_hsa_149	A-to-I	Writer	Expression
ADARB1	33106178	Homo sapiens	A549	GSM4735059	GSE147487	RNA-seq	KD	siRNA	Perturbated	Ana_expr_hsa_149	A-to-I	Writer	Expression
METTL3	34321211	Homo sapiens	LNCaP	GSM4447779	GSE147884	RNA-seq	KD	shRNA-resistant METTL3 mutant	Control	Ana_expr_hsa_50	m6A	Writer	Expression
METTL3	34321211	Homo sapiens	LNCaP	GSM4447780	GSE147884	RNA-seq	KD	shRNA-resistant METTL3 mutant	Control	Ana_expr_hsa_50	m6A	Writer	Expression
METTL3	34321211	Homo sapiens	LNCaP	GSM4447783	GSE147884	RNA-seq	KD	shRNA-resistant METTL3 wild-type	Control	Ana_expr_hsa_50	m6A	Writer	Expression
METTL3	34321211	Homo sapiens	LNCaP	GSM4447784	GSE147884	RNA-seq	KD	shRNA-resistant METTL3 wild-type	Control	Ana_expr_hsa_50	m6A	Writer	Expression
METTL3	34321211	Homo sapiens	LNCaP	GSM4447777	GSE147884	RNA-seq	KD		Control	Ana_expr_hsa_50	m6A	Writer	Expression
METTL3	34321211	Homo sapiens	LNCaP	GSM4447778	GSE147884	RNA-seq	KD		Control	Ana_expr_hsa_50	m6A	Writer	Expression
METTL3	34321211	Homo sapiens	LNCaP	GSM4447781	GSE147884	RNA-seq	KD	shRNA	Perturbated	Ana_expr_hsa_50	m6A	Writer	Expression
METTL3	34321211	Homo sapiens	LNCaP	GSM4447782	GSE147884	RNA-seq	KD	shRNA	Perturbated	Ana_expr_hsa_50	m6A	Writer	Expression
YTHDF1	34324489	Homo sapiens	A172	GSM4473363	GSE148542	RNA-seq	KD	siRNA; IFN	Perturbated	Ana_expr_hsa_51	m6A	Reader	Expression
YTHDF1	34324489	Homo sapiens	A172	GSM4473352	GSE148542	RNA-seq	KD		Control	Ana_expr_hsa_52	m6A	Reader	Expression
YTHDF1	34324489	Homo sapiens	A172	GSM4473355	GSE148542	RNA-seq	KD	IFN	Control	Ana_expr_hsa_51	m6A	Reader	Expression
YTHDF1	34324489	Homo sapiens	A172	GSM4473362	GSE148542	RNA-seq	KD	siRNA; IFN	Perturbated	Ana_expr_hsa_51	m6A	Reader	Expression
YTHDF1	34324489	Homo sapiens	A172	GSM4473357	GSE148542	RNA-seq	KD	IFN	Control	Ana_expr_hsa_51	m6A	Reader	Expression
YTHDF1	34324489	Homo sapiens	A172	GSM4473360	GSE148542	RNA-seq	KD	siRNA	Perturbated	Ana_expr_hsa_52	m6A	Reader	Expression
YTHDF1	34324489	Homo sapiens	A172	GSM4473356	GSE148542	RNA-seq	KD	IFN	Control	Ana_expr_hsa_51	m6A	Reader	Expression
YTHDF1	34324489	Homo sapiens	A172	GSM4473354	GSE148542	RNA-seq	KD		Control	Ana_expr_hsa_52	m6A	Reader	Expression
YTHDF1	34324489	Homo sapiens	A172	GSM4473361	GSE148542	RNA-seq	KD	siRNA; IFN	Perturbated	Ana_expr_hsa_51	m6A	Reader	Expression
YTHDF1	34324489	Homo sapiens	A172	GSM4473359	GSE148542	RNA-seq	KD	siRNA	Perturbated	Ana_expr_hsa_52	m6A	Reader	Expression
YTHDF1	34324489	Homo sapiens	A172	GSM4473358	GSE148542	RNA-seq	KD	siRNA	Perturbated	Ana_expr_hsa_52	m6A	Reader	Expression
YTHDF1	34324489	Homo sapiens	A172	GSM4473353	GSE148542	RNA-seq	KD		Control	Ana_expr_hsa_52	m6A	Reader	Expression
METTL3		Homo sapiens	HTR-8/SVneo	GSM4486705	GSE148962	MeRIP-seq	KD		Control	Ana_expr_hsa_210	m6A	Writer	Expression
METTL3		Homo sapiens	HTR-8/SVneo	GSM4486707	GSE148962	MeRIP-seq	KD		Perturbated	Ana_expr_hsa_210	m6A	Writer	Expression
METTL3		Homo sapiens	HTR-8/SVneo	GSM4486706	GSE148962	MeRIP-seq	KD		Perturbated	Ana_expr_hsa_210	m6A	Writer	Expression
METTL3		Homo sapiens	HTR-8/SVneo	GSM4486704	GSE148962	MeRIP-seq	KD		Control	Ana_expr_hsa_210	m6A	Writer	Expression
ALKBH5	32772918	Homo sapiens	HCCLM3	GSM4504172	GSE149510	MeRIP-seq	OE		Control	Ana_expr_hsa_211	m6A	Eraser	Expression
ALKBH5	32772918	Homo sapiens	HCCLM3	GSM4504166	GSE149510	MeRIP-seq	OE		Perturbated	Ana_expr_hsa_211	m6A	Eraser	Expression
ALKBH5	32772918	Homo sapiens	HCCLM3	GSM4504170	GSE149510	MeRIP-seq	OE		Control	Ana_expr_hsa_211	m6A	Eraser	Expression
ALKBH5	32772918	Homo sapiens	HCCLM3	GSM4504168	GSE149510	MeRIP-seq	OE		Perturbated	Ana_expr_hsa_211	m6A	Eraser	Expression
FTO	33634966	Homo sapiens	253J	GSM4543896	GSE150239	RNA-seq	KD		Control	Ana_expr_hsa_53	m6A,m6Am	Eraser	Expression
FTO	33634966	Homo sapiens	253J	GSM4543897	GSE150239	RNA-seq	KD		Control	Ana_expr_hsa_53	m6A,m6Am	Eraser	Expression
FTO	33634966	Homo sapiens	253J	GSM4543898	GSE150239	RNA-seq	KD		Control	Ana_expr_hsa_53	m6A,m6Am	Eraser	Expression
FTO	33634966	Homo sapiens	253J	GSM4543899	GSE150239	RNA-seq	KD	siRNA	Perturbated	Ana_expr_hsa_53	m6A,m6Am	Eraser	Expression
FTO	33634966	Homo sapiens	253J	GSM4543900	GSE150239	RNA-seq	KD	siRNA	Perturbated	Ana_expr_hsa_53	m6A,m6Am	Eraser	Expression
FTO	33634966	Homo sapiens	253J	GSM4543901	GSE150239	RNA-seq	KD	siRNA	Perturbated	Ana_expr_hsa_53	m6A,m6Am	Eraser	Expression
RBMX	33564070	Homo sapiens	T24	GSM4552106	GSE150548	RNA-seq	OE		Perturbated	Ana_expr_hsa_54	m6A	Reader	Expression
RBMX	33564070	Homo sapiens	T24	GSM4552107	GSE150548	RNA-seq	OE		Perturbated	Ana_expr_hsa_54	m6A	Reader	Expression
RBMX	33564070	Homo sapiens	T24	GSM4552104	GSE150548	RNA-seq	OE		Control	Ana_expr_hsa_54	m6A	Reader	Expression
RBMX	33564070	Homo sapiens	T24	GSM4552105	GSE150548	RNA-seq	OE		Perturbated	Ana_expr_hsa_54	m6A	Reader	Expression
RBMX	33564070	Homo sapiens	T24	GSM4552103	GSE150548	RNA-seq	OE		Control	Ana_expr_hsa_54	m6A	Reader	Expression
RBMX	33564070	Homo sapiens	T24	GSM4552102	GSE150548	RNA-seq	OE		Control	Ana_expr_hsa_54	m6A	Reader	Expression
YBX1	32585856	Homo sapiens	UW228-3	GSM4561063	GSE150924	RNA-seq	KD		Control	Ana_expr_hsa_169	m5C	Reader	Expression
YBX1	32585856	Homo sapiens	MED08A	GSM4561060	GSE150924	RNA-seq	KD		Perturbated	Ana_expr_hsa_168	m5C	Reader	Expression
YBX1	32585856	Homo sapiens	MED08A	GSM4561061	GSE150924	RNA-seq	KD		Perturbated	Ana_expr_hsa_168	m5C	Reader	Expression
YBX1	32585856	Homo sapiens	UW228-3	GSM4561064	GSE150924	RNA-seq	KD		Control	Ana_expr_hsa_169	m5C	Reader	Expression
YBX1	32585856	Homo sapiens	MED08A	GSM4561062	GSE150924	RNA-seq	KD		Perturbated	Ana_expr_hsa_168	m5C	Reader	Expression
YBX1	32585856	Homo sapiens	DAOY	GSM4561051	GSE150924	RNA-seq	KD		Control	Ana_expr_hsa_167	m5C	Reader	Expression
YBX1	32585856	Homo sapiens	DAOY	GSM4561054	GSE150924	RNA-seq	KD		Perturbated	Ana_expr_hsa_167	m5C	Reader	Expression
YBX1	32585856	Homo sapiens	DAOY	GSM4561055	GSE150924	RNA-seq	KD		Perturbated	Ana_expr_hsa_167	m5C	Reader	Expression
YBX1	32585856	Homo sapiens	DAOY	GSM4561052	GSE150924	RNA-seq	KD		Control	Ana_expr_hsa_167	m5C	Reader	Expression
YBX1	32585856	Homo sapiens	DAOY	GSM4561053	GSE150924	RNA-seq	KD		Control	Ana_expr_hsa_167	m5C	Reader	Expression
YBX1	32585856	Homo sapiens	MED08A	GSM4561059	GSE150924	RNA-seq	KD		Control	Ana_expr_hsa_168	m5C	Reader	Expression
YBX1	32585856	Homo sapiens	UW228-3	GSM4561065	GSE150924	RNA-seq	KD		Control	Ana_expr_hsa_169	m5C	Reader	Expression
YBX1	32585856	Homo sapiens	UW228-3	GSM4561066	GSE150924	RNA-seq	KD		Perturbated	Ana_expr_hsa_169	m5C	Reader	Expression
YBX1	32585856	Homo sapiens	UW228-3	GSM4561067	GSE150924	RNA-seq	KD		Perturbated	Ana_expr_hsa_169	m5C	Reader	Expression
YBX1	32585856	Homo sapiens	MED08A	GSM4561057	GSE150924	RNA-seq	KD		Control	Ana_expr_hsa_168	m5C	Reader	Expression
YBX1	32585856	Homo sapiens	MED08A	GSM4561058	GSE150924	RNA-seq	KD		Control	Ana_expr_hsa_168	m5C	Reader	Expression
YBX1	32585856	Homo sapiens	UW228-3	GSM4561068	GSE150924	RNA-seq	KD		Perturbated	Ana_expr_hsa_169	m5C	Reader	Expression
YBX1	32585856	Homo sapiens	DAOY	GSM4561056	GSE150924	RNA-seq	KD		Perturbated	Ana_expr_hsa_167	m5C	Reader	Expression
ALKBH1	32661925	Homo sapiens	BMSC	GSM4561537	GSE150936	RNA-seq	KO	deficient	Perturbated	Ana_expr_hsa_161	m5C,m1A	Eraser	Expression
ALKBH1	32661925	Homo sapiens	BMSC	GSM4561539	GSE150936	RNA-seq	KO		Control	Ana_expr_hsa_161	m5C,m1A	Eraser	Expression
ALKBH1	32661925	Homo sapiens	BMSC	GSM4561536	GSE150936	RNA-seq	KO	deficient	Perturbated	Ana_expr_hsa_161	m5C,m1A	Eraser	Expression
ALKBH1	32661925	Homo sapiens	BMSC	GSM4561538	GSE150936	RNA-seq	KO		Control	Ana_expr_hsa_161	m5C,m1A	Eraser	Expression
ALKBH5	32778823	Homo sapiens	HEK293T	GSM4648742	GSE153651	MeRIP-seq	KD	shRNA	Perturbated	Ana_expr_hsa_212	m6A	Eraser	Expression
ALKBH5	32778823	Homo sapiens	HEK293T	GSM4648751	GSE153651	MeRIP-seq	KD	shGFP	Control	Ana_expr_hsa_212	m6A	Eraser	Expression
ALKBH5	32778823	Homo sapiens	HEK293T	GSM4648743	GSE153651	MeRIP-seq	KD	shRNA	Perturbated	Ana_expr_hsa_212	m6A	Eraser	Expression
ALKBH5	32778823	Homo sapiens	HEK293T	GSM4648750	GSE153651	MeRIP-seq	KD	shGFP	Control	Ana_expr_hsa_212	m6A	Eraser	Expression
FTO	32778823	Homo sapiens	HEK293T	GSM4648746	GSE153651	MeRIP-seq	KD	shRNA	Perturbated	Ana_expr_hsa_213	m6A,m6Am	Eraser	Expression
FTO	32778823	Homo sapiens	HEK293T	GSM4648751	GSE153651	MeRIP-seq	KD	shGFP	Control	Ana_expr_hsa_213	m6A,m6Am	Eraser	Expression
FTO	32778823	Homo sapiens	HEK293T	GSM4648750	GSE153651	MeRIP-seq	KD	shGFP	Control	Ana_expr_hsa_213	m6A,m6Am	Eraser	Expression
FTO	32778823	Homo sapiens	HEK293T	GSM4648747	GSE153651	MeRIP-seq	KD	shRNA	Perturbated	Ana_expr_hsa_213	m6A,m6Am	Eraser	Expression
NSUN6	34691665	Homo sapiens	HEK293T	GSM4697337	GSE155203	RNA-seq	KO		Perturbated	Ana_expr_hsa_170	m5C	Writer	Expression
NSUN6	34691665	Homo sapiens	HEK293T	GSM4697336	GSE155203	RNA-seq	KO		Perturbated	Ana_expr_hsa_170	m5C	Writer	Expression
NSUN6	34691665	Homo sapiens	HEK293T	GSM4697334	GSE155203	RNA-seq	KO		Control	Ana_expr_hsa_170	m5C	Writer	Expression
NSUN6	34691665	Homo sapiens	HEK293T	GSM4697335	GSE155203	RNA-seq	KO		Control	Ana_expr_hsa_170	m5C	Writer	Expression
METTL16		Homo sapiens	HEK293T	GSM4744687	GSE156795	MeRIP-seq	KD		Control	Ana_expr_hsa_214	m6A	Writer	Expression
METTL16		Homo sapiens	HEK293T	GSM4744681	GSE156795	MeRIP-seq	KD		Control	Ana_expr_hsa_214	m6A	Writer	Expression
METTL16		Homo sapiens	HEK293T	GSM4744689	GSE156795	MeRIP-seq	KD	shRNA	Perturbated	Ana_expr_hsa_214	m6A	Writer	Expression
METTL16		Homo sapiens	HEK293T	GSM4744691	GSE156795	MeRIP-seq	KD	shRNA	Perturbated	Ana_expr_hsa_214	m6A	Writer	Expression
METTL16		Homo sapiens	HEK293T	GSM4744683	GSE156795	MeRIP-seq	KD	shRNA	Perturbated	Ana_expr_hsa_214	m6A	Writer	Expression
METTL16		Homo sapiens	HEK293T	GSM4744685	GSE156795	MeRIP-seq	KD	shRNA	Perturbated	Ana_expr_hsa_214	m6A	Writer	Expression
ELAVL1		Homo sapiens	THP1	GSM4751709	GSE157052	RNA-seq	Immune activation	treated for 16 hours with 70 nM cGAMP	Perturbated	Ana_expr_hsa_55	m6A,m5C	Reader	Expression
ELAVL1		Homo sapiens	THP1	GSM4751706	GSE157052	RNA-seq	Immune activation	naive	Control	Ana_expr_hsa_55	m6A,m5C	Reader	Expression
ELAVL1		Homo sapiens	THP1	GSM4751708	GSE157052	RNA-seq	Immune activation	naive	Control	Ana_expr_hsa_55	m6A,m5C	Reader	Expression
ELAVL1		Homo sapiens	THP1	GSM4751710	GSE157052	RNA-seq	Immune activation	treated for 16 hours with 70 nM cGAMP	Perturbated	Ana_expr_hsa_55	m6A,m5C	Reader	Expression
ELAVL1		Homo sapiens	THP1	GSM4751711	GSE157052	RNA-seq	Immune activation	treated for 16 hours with 70 nM cGAMP	Perturbated	Ana_expr_hsa_55	m6A,m5C	Reader	Expression
ELAVL1		Homo sapiens	THP1	GSM4751707	GSE157052	RNA-seq	Immune activation	naive	Control	Ana_expr_hsa_55	m6A,m5C	Reader	Expression
IGF2BP1	33796454	Homo sapiens	SK-N-AS	GSM4795954	GSE158258	RNA-seq	KD		Control	Ana_expr_hsa_56	m6A	Reader	Expression
IGF2BP1	33796454	Homo sapiens	SK-N-AS	GSM4795957	GSE158258	RNA-seq	KD	shRNA	Perturbated	Ana_expr_hsa_56	m6A	Reader	Expression
IGF2BP1	33796454	Homo sapiens	SK-N-AS	GSM4795956	GSE158258	RNA-seq	KD	shRNA	Perturbated	Ana_expr_hsa_56	m6A	Reader	Expression
IGF2BP1	33796454	Homo sapiens	SK-N-AS	GSM4795955	GSE158258	RNA-seq	KD	shRNA	Perturbated	Ana_expr_hsa_56	m6A	Reader	Expression
IGF2BP1	33796454	Homo sapiens	SK-N-AS	GSM4795953	GSE158258	RNA-seq	KD		Control	Ana_expr_hsa_56	m6A	Reader	Expression
IGF2BP1	33796454	Homo sapiens	SK-N-AS	GSM4795952	GSE158258	RNA-seq	KD		Control	Ana_expr_hsa_56	m6A	Reader	Expression
METTL3		Homo sapiens	IMR-90	GSM4832440	GSE159551	RNA-seq	KO	senesent cells	Control	Ana_expr_hsa_57	m6A	Writer	Expression
METTL3		Homo sapiens	IMR-90	GSM4832445	GSE159551	RNA-seq	KO	knock-in; sen-/WT+; senesent cells	Control	Ana_expr_hsa_57	m6A	Writer	Expression
METTL3		Homo sapiens	IMR-90	GSM4832446	GSE159551	RNA-seq	KO	knock-in; sen-/Mut+; senesent cells	Control	Ana_expr_hsa_57	m6A	Writer	Expression
METTL3		Homo sapiens	IMR-90	GSM4832447	GSE159551	RNA-seq	KO	knock-in; sen-/Mut+; senesent cells	Control	Ana_expr_hsa_57	m6A	Writer	Expression
METTL3		Homo sapiens	IMR-90	GSM4832441	GSE159551	RNA-seq	KO	senesent cells	Control	Ana_expr_hsa_57	m6A	Writer	Expression
METTL3		Homo sapiens	IMR-90	GSM4832442	GSE159551	RNA-seq	KO	siMETTL3; senesent cells	Perturbated	Ana_expr_hsa_57	m6A	Writer	Expression
METTL3		Homo sapiens	IMR-90	GSM4832443	GSE159551	RNA-seq	KO	siMETTL3; senesent cells	Perturbated	Ana_expr_hsa_57	m6A	Writer	Expression
IGF2BP1	33829040	Homo sapiens	BE(2)-C	GSM4889435	GSE161086	RNA-seq	KD	siRNA	Perturbated	Ana_expr_hsa_59	m6A	Reader	Expression
IGF2BP1	33829040	Homo sapiens	BE(2)-C	GSM4889433	GSE161086	RNA-seq	KD	siRNA	Perturbated	Ana_expr_hsa_59	m6A	Reader	Expression
IGF2BP1	33829040	Homo sapiens	BE(2)-C	GSM4889434	GSE161086	RNA-seq	KD	siRNA	Perturbated	Ana_expr_hsa_59	m6A	Reader	Expression
IGF2BP1	33829040	Homo sapiens	BE(2)-C	GSM4889432	GSE161086	RNA-seq	KD		Control	Ana_expr_hsa_59	m6A	Reader	Expression
IGF2BP1	33829040	Homo sapiens	BE(2)-C	GSM4889431	GSE161086	RNA-seq	KD		Control	Ana_expr_hsa_59	m6A	Reader	Expression
IGF2BP1	33829040	Homo sapiens	BE(2)-C	GSM4889430	GSE161086	RNA-seq	KD		Control	Ana_expr_hsa_59	m6A	Reader	Expression
IGF2BP1	33829040	Homo sapiens	HepG2	GSM4889425	GSE161086	RNA-seq	KD		Control	Ana_expr_hsa_58	m6A	Reader	Expression
IGF2BP1	33829040	Homo sapiens	HepG2	GSM4889424	GSE161086	RNA-seq	KD		Control	Ana_expr_hsa_58	m6A	Reader	Expression
IGF2BP1	33829040	Homo sapiens	HepG2	GSM4889426	GSE161086	RNA-seq	KD		Control	Ana_expr_hsa_58	m6A	Reader	Expression
IGF2BP1	33829040	Homo sapiens	HepG2	GSM4889429	GSE161086	RNA-seq	KD	siRNA	Perturbated	Ana_expr_hsa_58	m6A	Reader	Expression
IGF2BP1	33829040	Homo sapiens	HepG2	GSM4889427	GSE161086	RNA-seq	KD	siRNA	Perturbated	Ana_expr_hsa_58	m6A	Reader	Expression
IGF2BP1	33829040	Homo sapiens	HepG2	GSM4889428	GSE161086	RNA-seq	KD	siRNA	Perturbated	Ana_expr_hsa_58	m6A	Reader	Expression
IGF2BP1	33829040	Homo sapiens	A549	GSM4889437	GSE161087	RNA-seq	KD		Control	Ana_expr_hsa_60	m6A	Reader	Expression
IGF2BP1	33829040	Homo sapiens	A549	GSM4889436	GSE161087	RNA-seq	KD		Control	Ana_expr_hsa_60	m6A	Reader	Expression
IGF2BP1	33829040	Homo sapiens	A549	GSM4889438	GSE161087	RNA-seq	KD		Control	Ana_expr_hsa_60	m6A	Reader	Expression
IGF2BP1	33829040	Homo sapiens	ES2	GSM4889445	GSE161087	RNA-seq	KD	siRNA	Perturbated	Ana_expr_hsa_61	m6A	Reader	Expression
IGF2BP1	33829040	Homo sapiens	ES2	GSM4889444	GSE161087	RNA-seq	KD		Control	Ana_expr_hsa_61	m6A	Reader	Expression
IGF2BP1	33829040	Homo sapiens	ES2	GSM4889446	GSE161087	RNA-seq	KD	siRNA	Perturbated	Ana_expr_hsa_61	m6A	Reader	Expression
IGF2BP1	33829040	Homo sapiens	MV3	GSM4889448	GSE161087	RNA-seq	KD		Control	Ana_expr_hsa_62	m6A	Reader	Expression
IGF2BP1	33829040	Homo sapiens	ES2	GSM4889443	GSE161087	RNA-seq	KD		Control	Ana_expr_hsa_61	m6A	Reader	Expression
IGF2BP1	33829040	Homo sapiens	ES2	GSM4889442	GSE161087	RNA-seq	KD		Control	Ana_expr_hsa_61	m6A	Reader	Expression
IGF2BP1	33829040	Homo sapiens	MV3	GSM4889449	GSE161087	RNA-seq	KD		Control	Ana_expr_hsa_62	m6A	Reader	Expression
IGF2BP1	33829040	Homo sapiens	ES2	GSM4889447	GSE161087	RNA-seq	KD	siRNA	Perturbated	Ana_expr_hsa_61	m6A	Reader	Expression
IGF2BP1	33829040	Homo sapiens	PANC-1	GSM4889454	GSE161087	RNA-seq	KD		Control	Ana_expr_hsa_63	m6A	Reader	Expression
IGF2BP1	33829040	Homo sapiens	A549	GSM4889441	GSE161087	RNA-seq	KD	siRNA	Perturbated	Ana_expr_hsa_60	m6A	Reader	Expression
IGF2BP1	33829040	Homo sapiens	PANC-1	GSM4889456	GSE161087	RNA-seq	KD		Control	Ana_expr_hsa_63	m6A	Reader	Expression
IGF2BP1	33829040	Homo sapiens	MV3	GSM4889453	GSE161087	RNA-seq	KD	siRNA	Perturbated	Ana_expr_hsa_62	m6A	Reader	Expression
IGF2BP1	33829040	Homo sapiens	MV3	GSM4889452	GSE161087	RNA-seq	KD	siRNA	Perturbated	Ana_expr_hsa_62	m6A	Reader	Expression
IGF2BP1	33829040	Homo sapiens	A549	GSM4889440	GSE161087	RNA-seq	KD	siRNA	Perturbated	Ana_expr_hsa_60	m6A	Reader	Expression
IGF2BP1	33829040	Homo sapiens	PANC-1	GSM4889459	GSE161087	RNA-seq	KD	siRNA	Perturbated	Ana_expr_hsa_63	m6A	Reader	Expression
IGF2BP1	33829040	Homo sapiens	PANC-1	GSM4889455	GSE161087	RNA-seq	KD		Control	Ana_expr_hsa_63	m6A	Reader	Expression
IGF2BP1	33829040	Homo sapiens	PANC-1	GSM4889458	GSE161087	RNA-seq	KD	siRNA	Perturbated	Ana_expr_hsa_63	m6A	Reader	Expression
IGF2BP1	33829040	Homo sapiens	MV3	GSM4889450	GSE161087	RNA-seq	KD		Control	Ana_expr_hsa_62	m6A	Reader	Expression
IGF2BP1	33829040	Homo sapiens	A549	GSM4889439	GSE161087	RNA-seq	KD	siRNA	Perturbated	Ana_expr_hsa_60	m6A	Reader	Expression
IGF2BP1	33829040	Homo sapiens	MV3	GSM4889451	GSE161087	RNA-seq	KD	siRNA	Perturbated	Ana_expr_hsa_62	m6A	Reader	Expression
IGF2BP1	33829040	Homo sapiens	PANC-1	GSM4889457	GSE161087	RNA-seq	KD	siRNA	Perturbated	Ana_expr_hsa_63	m6A	Reader	Expression
METTL3	34088870	Homo sapiens	LNCaP	GSM4904506	GSE161301	RNA-seq	KD	shRNA	Perturbated	Ana_expr_hsa_64	m6A	Writer	Expression
METTL3	34088870	Homo sapiens	LNCaP	GSM4904498	GSE161301	RNA-seq	KD	shRNA	Perturbated	Ana_expr_hsa_64	m6A	Writer	Expression
METTL3	34088870	Homo sapiens	LNCaP	GSM4904504	GSE161301	RNA-seq	KD	shRNA	Perturbated	Ana_expr_hsa_64	m6A	Writer	Expression
METTL3	34088870	Homo sapiens	LNCaP	GSM4904505	GSE161301	RNA-seq	KD	shRNA	Perturbated	Ana_expr_hsa_64	m6A	Writer	Expression
METTL3	34088870	Homo sapiens	LNCaP	GSM4904496	GSE161301	RNA-seq	KD	shRNA	Perturbated	Ana_expr_hsa_64	m6A	Writer	Expression
METTL3	34088870	Homo sapiens	LNCaP	GSM4904497	GSE161301	RNA-seq	KD	shRNA	Perturbated	Ana_expr_hsa_64	m6A	Writer	Expression
METTL3	34088870	Homo sapiens	LNCaP	GSM4904491	GSE161301	RNA-seq	KD		Control	Ana_expr_hsa_64	m6A	Writer	Expression
METTL3	34088870	Homo sapiens	LNCaP	GSM4904490	GSE161301	RNA-seq	KD		Control	Ana_expr_hsa_64	m6A	Writer	Expression
METTL3	34088870	Homo sapiens	LNCaP	GSM4904524	GSE161302	RNA-seq	KD	0.1% DMSO	Control	Ana_expr_hsa_65	m6A	Writer	Expression
METTL3	34088870	Homo sapiens	LNCaP	GSM4904528	GSE161302	RNA-seq	KD	shRNA; 0.1% DMSO	Perturbated	Ana_expr_hsa_65	m6A	Writer	Expression
METTL3	34088870	Homo sapiens	LNCaP	GSM4904529	GSE161302	RNA-seq	KD	shRNA; 0.1% DMSO	Perturbated	Ana_expr_hsa_65	m6A	Writer	Expression
METTL3	34088870	Homo sapiens	LNCaP	GSM4904534	GSE161302	RNA-seq	KD	shRNA; 0.1% DMSO	Perturbated	Ana_expr_hsa_65	m6A	Writer	Expression
METTL3	34088870	Homo sapiens	LNCaP	GSM4904522	GSE161302	RNA-seq	KD	0.1% DMSO	Control	Ana_expr_hsa_65	m6A	Writer	Expression
METTL3	34088870	Homo sapiens	LNCaP	GSM4904530	GSE161302	RNA-seq	KD	shRNA; 0.1% DMSO	Perturbated	Ana_expr_hsa_65	m6A	Writer	Expression
METTL3	34088870	Homo sapiens	LNCaP	GSM4904523	GSE161302	RNA-seq	KD	0.1% DMSO	Control	Ana_expr_hsa_65	m6A	Writer	Expression
METTL3	34088870	Homo sapiens	LNCaP	GSM4904535	GSE161302	RNA-seq	KD	shRNA; 0.1% DMSO	Perturbated	Ana_expr_hsa_65	m6A	Writer	Expression
METTL3	34088870	Homo sapiens	LNCaP	GSM4904536	GSE161302	RNA-seq	KD	shRNA; 0.1% DMSO	Perturbated	Ana_expr_hsa_65	m6A	Writer	Expression
METTL1	34352206	Homo sapiens	ICC	GSM5386903	GSE161319	RNA-seq	KD	shRNA	Perturbated	Ana_expr_hsa_174	m7G	Writer	Expression
METTL1	34352206	Homo sapiens	ICC	GSM5386902	GSE161319	RNA-seq	KD	shRNA	Perturbated	Ana_expr_hsa_174	m7G	Writer	Expression
METTL1	34352206	Homo sapiens	ICC	GSM5386907	GSE161319	RNA-seq	KD	shRNA	Perturbated	Ana_expr_hsa_174	m7G	Writer	Expression
METTL1	34352206	Homo sapiens	ICC	GSM5386904	GSE161319	RNA-seq	KD		Control	Ana_expr_hsa_174	m7G	Writer	Expression
METTL1	34352206	Homo sapiens	ICC	GSM5386905	GSE161319	RNA-seq	KD		Control	Ana_expr_hsa_174	m7G	Writer	Expression
METTL1	34352206	Homo sapiens	ICC	GSM5386906	GSE161319	RNA-seq	KD	shRNA	Perturbated	Ana_expr_hsa_174	m7G	Writer	Expression
METTL1	34352206	Homo sapiens	ICC	GSM5386901	GSE161319	RNA-seq	KD		Control	Ana_expr_hsa_174	m7G	Writer	Expression
METTL1	34352206	Homo sapiens	ICC	GSM5386900	GSE161319	RNA-seq	KD		Control	Ana_expr_hsa_174	m7G	Writer	Expression
YTHDF2	33937262	Homo sapiens	MGC803	GSM4929596	GSE162004	RNA-seq	OE		Control	Ana_expr_hsa_66	m6A	Reader	Expression
YTHDF2	33937262	Homo sapiens	MGC803	GSM4929597	GSE162004	RNA-seq	OE		Control	Ana_expr_hsa_66	m6A	Reader	Expression
YTHDF2	33937262	Homo sapiens	MGC803	GSM4929601	GSE162004	RNA-seq	OE	vector	Perturbated	Ana_expr_hsa_66	m6A	Reader	Expression
YTHDF2	33937262	Homo sapiens	MGC803	GSM4929598	GSE162004	RNA-seq	OE		Control	Ana_expr_hsa_66	m6A	Reader	Expression
YTHDF2	33937262	Homo sapiens	MGC803	GSM4929599	GSE162004	RNA-seq	OE	vector	Perturbated	Ana_expr_hsa_66	m6A	Reader	Expression
YTHDF2	33937262	Homo sapiens	MGC803	GSM4929600	GSE162004	RNA-seq	OE	vector	Perturbated	Ana_expr_hsa_66	m6A	Reader	Expression
FTO	33741917	Homo sapiens	CRC1	GSM5026403	GSE165115	MeRIP-seq	KD		Control	Ana_expr_hsa_215	m6A,m6Am	Eraser	Expression
FTO	33741917	Homo sapiens	CRC1	GSM5026401	GSE165115	MeRIP-seq	KD	shRNA	Perturbated	Ana_expr_hsa_215	m6A,m6Am	Eraser	Expression
FTO	33741917	Homo sapiens	CRC1	GSM5026399	GSE165115	MeRIP-seq	KD		Control	Ana_expr_hsa_215	m6A,m6Am	Eraser	Expression
FTO	33741917	Homo sapiens	CRC1	GSM5026405	GSE165115	MeRIP-seq	KD	shRNA	Perturbated	Ana_expr_hsa_215	m6A,m6Am	Eraser	Expression
FTO	33741917	Homo sapiens	CRC1	GSM5026388	GSE165115	RNA-seq	KD	heavy control	Control	Ana_expr_hsa_67	m6A,m6Am	Eraser	Expression
FTO	33741917	Homo sapiens	CRC1	GSM5026389	GSE165115	RNA-seq	KD	heavy control	Control	Ana_expr_hsa_67	m6A,m6Am	Eraser	Expression
FTO	33741917	Homo sapiens	CRC1	GSM5026393	GSE165115	RNA-seq	KD	shRNA; heavy control	Perturbated	Ana_expr_hsa_67	m6A,m6Am	Eraser	Expression
FTO	33741917	Homo sapiens	CRC1	GSM5026394	GSE165115	RNA-seq	KD	shRNA; heavy control	Perturbated	Ana_expr_hsa_67	m6A,m6Am	Eraser	Expression
FTO	33741917	Homo sapiens	CRC1	GSM5026397	GSE165115	RNA-seq	KD	shRNA; light control	Perturbated	Ana_expr_hsa_68	m6A,m6Am	Eraser	Expression
FTO	33741917	Homo sapiens	CRC1	GSM5026398	GSE165115	RNA-seq	KD	shRNA; light control	Perturbated	Ana_expr_hsa_68	m6A,m6Am	Eraser	Expression
FTO	33741917	Homo sapiens	CRC1	GSM5026379	GSE165115	RNA-seq	KD		Control	Ana_expr_hsa_69	m6A,m6Am	Eraser	Expression
FTO	33741917	Homo sapiens	CRC1	GSM5026380	GSE165115	RNA-seq	KD		Control	Ana_expr_hsa_69	m6A,m6Am	Eraser	Expression
FTO	33741917	Homo sapiens	CRC1	GSM5026381	GSE165115	RNA-seq	KD		Control	Ana_expr_hsa_69	m6A,m6Am	Eraser	Expression
FTO	33741917	Homo sapiens	CRC1	GSM5026384	GSE165115	RNA-seq	KD	shRNA	Perturbated	Ana_expr_hsa_69	m6A,m6Am	Eraser	Expression
FTO	33741917	Homo sapiens	CRC1	GSM5026387	GSE165115	RNA-seq	KD	heavy control	Control	Ana_expr_hsa_67	m6A,m6Am	Eraser	Expression
FTO	33741917	Homo sapiens	CRC1	GSM5026383	GSE165115	RNA-seq	KD	shRNA	Perturbated	Ana_expr_hsa_69	m6A,m6Am	Eraser	Expression
FTO	33741917	Homo sapiens	CRC1	GSM5026396	GSE165115	RNA-seq	KD	shRNA; light control	Perturbated	Ana_expr_hsa_68	m6A,m6Am	Eraser	Expression
FTO	33741917	Homo sapiens	CRC1	GSM5026385	GSE165115	RNA-seq	KD	shRNA	Perturbated	Ana_expr_hsa_69	m6A,m6Am	Eraser	Expression
FTO	33741917	Homo sapiens	CRC1	GSM5026386	GSE165115	RNA-seq	KD	shRNA	Perturbated	Ana_expr_hsa_69	m6A,m6Am	Eraser	Expression
FTO	33741917	Homo sapiens	CRC1	GSM5026382	GSE165115	RNA-seq	KD		Control	Ana_expr_hsa_69	m6A,m6Am	Eraser	Expression
FTO	33741917	Homo sapiens	CRC1	GSM5026395	GSE165115	RNA-seq	KD	shRNA; heavy control	Perturbated	Ana_expr_hsa_67	m6A,m6Am	Eraser	Expression
FTO	33741917	Homo sapiens	CRC1	GSM5026390	GSE165115	RNA-seq	KD	light control	Control	Ana_expr_hsa_68	m6A,m6Am	Eraser	Expression
FTO	33741917	Homo sapiens	CRC1	GSM5026391	GSE165115	RNA-seq	KD	light control	Control	Ana_expr_hsa_68	m6A,m6Am	Eraser	Expression
FTO	33741917	Homo sapiens	CRC1	GSM5026392	GSE165115	RNA-seq	KD	light control	Control	Ana_expr_hsa_68	m6A,m6Am	Eraser	Expression
YTHDF1	33791305	Homo sapiens	AGS	GSM5090074	GSE166972	MeRIP-seq	KD	shRNA	Perturbated	Ana_expr_hsa_216	m6A	Reader	Expression
YTHDF1	33791305	Homo sapiens	AGS	GSM5090071	GSE166972	MeRIP-seq	KD		Control	Ana_expr_hsa_216	m6A	Reader	Expression
YTHDF1	33791305	Homo sapiens	AGS	GSM5090073	GSE166972	MeRIP-seq	KD		Control	Ana_expr_hsa_216	m6A	Reader	Expression
YTHDF1	33791305	Homo sapiens	AGS	GSM5090075	GSE166972	MeRIP-seq	KD	shRNA	Perturbated	Ana_expr_hsa_216	m6A	Reader	Expression
YTHDF1	33791305	Homo sapiens	AGS	GSM5090076	GSE166972	MeRIP-seq	KD	shRNA	Perturbated	Ana_expr_hsa_216	m6A	Reader	Expression
YTHDF1	33791305	Homo sapiens	AGS	GSM5090072	GSE166972	MeRIP-seq	KD		Control	Ana_expr_hsa_216	m6A	Reader	Expression
YTHDF1	33791305	Homo sapiens	AGS	GSM5090061	GSE166972	RNA-seq	KD		Control	Ana_expr_hsa_70	m6A	Reader	Expression
YTHDF1	33791305	Homo sapiens	AGS	GSM5090062	GSE166972	RNA-seq	KD	shRNA	Perturbated	Ana_expr_hsa_70	m6A	Reader	Expression
YTHDF1	33791305	Homo sapiens	AGS	GSM5090059	GSE166972	RNA-seq	KD		Control	Ana_expr_hsa_70	m6A	Reader	Expression
YTHDF1	33791305	Homo sapiens	AGS	GSM5090060	GSE166972	RNA-seq	KD		Control	Ana_expr_hsa_70	m6A	Reader	Expression
YTHDF1	33791305	Homo sapiens	AGS	GSM5090063	GSE166972	RNA-seq	KD	shRNA	Perturbated	Ana_expr_hsa_70	m6A	Reader	Expression
YTHDF1	33791305	Homo sapiens	AGS	GSM5090064	GSE166972	RNA-seq	KD	shRNA	Perturbated	Ana_expr_hsa_70	m6A	Reader	Expression
CBLL1	34582888	Homo sapiens	HUVEC	GSM5091979	GSE167067	RNA-seq	KD	siRNA	Perturbated	Ana_expr_hsa_72	m6A	Writer	Expression
CBLL1	34582888	Homo sapiens	HUVEC	GSM5091971	GSE167067	RNA-seq	KD		Control	Ana_expr_hsa_72	m6A	Writer	Expression
CBLL1	34582888	Homo sapiens	HUVEC	GSM5091978	GSE167067	RNA-seq	KD	siRNA	Perturbated	Ana_expr_hsa_72	m6A	Writer	Expression
CBLL1	34582888	Homo sapiens	HUVEC	GSM5091970	GSE167067	RNA-seq	KD		Control	Ana_expr_hsa_72	m6A	Writer	Expression
VIRMA	34582888	Homo sapiens	HUVEC	GSM5091970	GSE167067	RNA-seq	KD		Control	Ana_expr_hsa_73	m6A	Writer	Expression
VIRMA	34582888	Homo sapiens	HUVEC	GSM5091971	GSE167067	RNA-seq	KD		Control	Ana_expr_hsa_73	m6A	Writer	Expression
VIRMA	34582888	Homo sapiens	HUVEC	GSM5091975	GSE167067	RNA-seq	KD	siRNA	Perturbated	Ana_expr_hsa_73	m6A	Writer	Expression
VIRMA	34582888	Homo sapiens	HUVEC	GSM5091974	GSE167067	RNA-seq	KD	siRNA	Perturbated	Ana_expr_hsa_73	m6A	Writer	Expression
WTAP	34582888	Homo sapiens	HUVEC	GSM5091973	GSE167067	RNA-seq	KD	siRNA	Perturbated	Ana_expr_hsa_71	m6A	Writer	Expression
WTAP	34582888	Homo sapiens	HUVEC	GSM5091984	GSE167067	RNA-seq	KD	siRNA	Perturbated	Ana_expr_hsa_71	m6A	Writer	Expression
WTAP	34582888	Homo sapiens	HUVEC	GSM5091972	GSE167067	RNA-seq	KD	siRNA	Perturbated	Ana_expr_hsa_71	m6A	Writer	Expression
WTAP	34582888	Homo sapiens	HUVEC	GSM5091970	GSE167067	RNA-seq	KD		Control	Ana_expr_hsa_71	m6A	Writer	Expression
WTAP	34582888	Homo sapiens	HUVEC	GSM5091971	GSE167067	RNA-seq	KD		Control	Ana_expr_hsa_71	m6A	Writer	Expression
METTL3	33961823	Homo sapiens	Caco2	GSM5092437	GSE167075	MeRIP-seq	KD	SARS-CoV-2 viral infected	Perturbated	Ana_expr_hsa_217	m6A	Writer	Expression
METTL3	33961823	Homo sapiens	Caco2	GSM5092432	GSE167075	MeRIP-seq	KD	SARS-CoV-2 viral infected	Control	Ana_expr_hsa_217	m6A	Writer	Expression
METTL3	33961823	Homo sapiens	Caco2	GSM5092433	GSE167075	MeRIP-seq	KD	SARS-CoV-2 viral infected	Perturbated	Ana_expr_hsa_217	m6A	Writer	Expression
METTL3	33961823	Homo sapiens	Caco2	GSM5092436	GSE167075	MeRIP-seq	KD	SARS-CoV-2 viral infected	Control	Ana_expr_hsa_217	m6A	Writer	Expression
METTL3	33961823	Homo sapiens	Caco2	GSM5092427	GSE167075	RNA-seq	KD	shRNA; SARS-CoV-2 viral infected	Perturbated	Ana_expr_hsa_74	m6A	Writer	Expression
METTL3	33961823	Homo sapiens	Caco2	GSM5092426	GSE167075	RNA-seq	KD	SARS-CoV-2 viral infected	Control	Ana_expr_hsa_74	m6A	Writer	Expression
METTL3	33961823	Homo sapiens	Caco2	GSM5092424	GSE167075	RNA-seq	KD	SARS-CoV-2 viral infected	Control	Ana_expr_hsa_74	m6A	Writer	Expression
METTL3	33961823	Homo sapiens	Caco2	GSM5092429	GSE167075	RNA-seq	KD	shRNA; SARS-CoV-2 viral infected	Perturbated	Ana_expr_hsa_74	m6A	Writer	Expression
METTL3	33961823	Homo sapiens	Caco2	GSM5092428	GSE167075	RNA-seq	KD	shRNA; SARS-CoV-2 viral infected	Perturbated	Ana_expr_hsa_74	m6A	Writer	Expression
METTL3	33961823	Homo sapiens	Caco2	GSM5092425	GSE167075	RNA-seq	KD	SARS-CoV-2 viral infected	Control	Ana_expr_hsa_74	m6A	Writer	Expression
YTHDC1		Homo sapiens	MOLM13	GSM5145946	GSE168565	RNA-seq	KD	shRNA	Perturbated	Ana_expr_hsa_75	m6A	Reader	Expression
YTHDC1		Homo sapiens	MOLM13	GSM5145944	GSE168565	RNA-seq	KD		Control	Ana_expr_hsa_75	m6A	Reader	Expression
YTHDC1		Homo sapiens	MOLM13	GSM5145945	GSE168565	RNA-seq	KD	shRNA	Perturbated	Ana_expr_hsa_75	m6A	Reader	Expression
YTHDC1		Homo sapiens	MOLM13	GSM5145942	GSE168565	RNA-seq	KD		Control	Ana_expr_hsa_75	m6A	Reader	Expression
YTHDC1		Homo sapiens	MOLM13	GSM5145950	GSE168565	RNA-seq	KD	shRNA	Perturbated	Ana_expr_hsa_75	m6A	Reader	Expression
YTHDC1		Homo sapiens	MOLM13	GSM5145943	GSE168565	RNA-seq	KD		Control	Ana_expr_hsa_75	m6A	Reader	Expression
YTHDC1		Homo sapiens	MOLM13	GSM5145949	GSE168565	RNA-seq	KD	shRNA	Perturbated	Ana_expr_hsa_75	m6A	Reader	Expression
YTHDC1		Homo sapiens	MOLM13	GSM5145948	GSE168565	RNA-seq	KD	shRNA	Perturbated	Ana_expr_hsa_75	m6A	Reader	Expression
YTHDC1		Homo sapiens	MOLM13	GSM5145947	GSE168565	RNA-seq	KD	shRNA	Perturbated	Ana_expr_hsa_75	m6A	Reader	Expression
HNRNPA2B1	34630502	Homo sapiens	SW480	GSM5183870	GSE169211	RNA-seq	KO		Control	Ana_expr_hsa_76	m6A	Reader	Expression
HNRNPA2B1	34630502	Homo sapiens	SW480	GSM5183871	GSE169211	RNA-seq	KO		Control	Ana_expr_hsa_76	m6A	Reader	Expression
HNRNPA2B1	34630502	Homo sapiens	SW480	GSM5183866	GSE169211	RNA-seq	KO		Perturbated	Ana_expr_hsa_76	m6A	Reader	Expression
HNRNPA2B1	34630502	Homo sapiens	SW480	GSM5183868	GSE169211	RNA-seq	KO		Perturbated	Ana_expr_hsa_76	m6A	Reader	Expression
HNRNPA2B1	34630502	Homo sapiens	SW480	GSM5183869	GSE169211	RNA-seq	KO		Control	Ana_expr_hsa_76	m6A	Reader	Expression
HNRNPA2B1	34630502	Homo sapiens	SW480	GSM5183867	GSE169211	RNA-seq	KO		Perturbated	Ana_expr_hsa_76	m6A	Reader	Expression
METTL3	34120636	Homo sapiens	Blood	GSM5244205	GSE172219	RNA-seq	KD	nucleus RNA	Control	Ana_expr_hsa_78	m6A	Writer	Expression
METTL3	34120636	Homo sapiens	Blood	GSM5244201	GSE172219	RNA-seq	KD	cytosol RNA	Control	Ana_expr_hsa_77	m6A	Writer	Expression
METTL3	34120636	Homo sapiens	Blood	GSM5244211	GSE172219	RNA-seq	KD	siRNA; nucleus RNA	Perturbated	Ana_expr_hsa_78	m6A	Writer	Expression
METTL3	34120636	Homo sapiens	Blood	GSM5244218	GSE172219	RNA-seq	KD	siRNA; total RNA	Perturbated	Ana_expr_hsa_79	m6A	Writer	Expression
METTL3	34120636	Homo sapiens	Blood	GSM5244203	GSE172219	RNA-seq	KD	total RNA	Control	Ana_expr_hsa_79	m6A	Writer	Expression
METTL3	34120636	Homo sapiens	Blood	GSM5244206	GSE172219	RNA-seq	KD	total RNA	Control	Ana_expr_hsa_79	m6A	Writer	Expression
METTL3	34120636	Homo sapiens	Blood	GSM5244214	GSE172219	RNA-seq	KD	siRNA; nucleus RNA	Perturbated	Ana_expr_hsa_78	m6A	Writer	Expression
METTL3	34120636	Homo sapiens	Blood	GSM5244204	GSE172219	RNA-seq	KD	cytosol RNA	Control	Ana_expr_hsa_77	m6A	Writer	Expression
METTL3	34120636	Homo sapiens	Blood	GSM5244209	GSE172219	RNA-seq	KD	total RNA	Control	Ana_expr_hsa_79	m6A	Writer	Expression
METTL3	34120636	Homo sapiens	Blood	GSM5244207	GSE172219	RNA-seq	KD	cytosol RNA	Control	Ana_expr_hsa_77	m6A	Writer	Expression
METTL3	34120636	Homo sapiens	Blood	GSM5244210	GSE172219	RNA-seq	KD	siRNA; cytosol RNA	Perturbated	Ana_expr_hsa_77	m6A	Writer	Expression
METTL3	34120636	Homo sapiens	Blood	GSM5244202	GSE172219	RNA-seq	KD	nucleus RNA	Control	Ana_expr_hsa_78	m6A	Writer	Expression
METTL3	34120636	Homo sapiens	Blood	GSM5244208	GSE172219	RNA-seq	KD	nucleus RNA	Control	Ana_expr_hsa_78	m6A	Writer	Expression
METTL3	34120636	Homo sapiens	Blood	GSM5244215	GSE172219	RNA-seq	KD	siRNA; total RNA	Perturbated	Ana_expr_hsa_79	m6A	Writer	Expression
METTL3	34120636	Homo sapiens	Blood	GSM5244213	GSE172219	RNA-seq	KD	siRNA; cytosol RNA	Perturbated	Ana_expr_hsa_77	m6A	Writer	Expression
METTL3	34120636	Homo sapiens	Blood	GSM5244216	GSE172219	RNA-seq	KD	siRNA; cytosol RNA	Perturbated	Ana_expr_hsa_77	m6A	Writer	Expression
METTL3	34120636	Homo sapiens	Blood	GSM5244212	GSE172219	RNA-seq	KD	siRNA; total RNA	Perturbated	Ana_expr_hsa_79	m6A	Writer	Expression
METTL3	34120636	Homo sapiens	Blood	GSM5244217	GSE172219	RNA-seq	KD	siRNA; nucleus RNA	Perturbated	Ana_expr_hsa_78	m6A	Writer	Expression
METTL5	35033535	Homo sapiens	HeLa	GSM5310252	GSE174420	MeRIP-seq	KO		Control	Ana_expr_hsa_218	m6A	Writer	Expression
METTL5	35033535	Homo sapiens	HeLa	GSM5310254	GSE174420	MeRIP-seq	KO	CRISPR-Cas9	Perturbated	Ana_expr_hsa_218	m6A	Writer	Expression
METTL5	35033535	Homo sapiens	HeLa	GSM5310253	GSE174420	MeRIP-seq	KO		Control	Ana_expr_hsa_218	m6A	Writer	Expression
METTL5	35033535	Homo sapiens	HeLa	GSM5310255	GSE174420	MeRIP-seq	KO	CRISPR-Cas9	Perturbated	Ana_expr_hsa_218	m6A	Writer	Expression
METTL5		Homo sapiens	HeLa	GSM5318571	GSE174503	RNA-seq	KO		Control	Ana_expr_hsa_80	m6A	Writer	Expression
METTL5		Homo sapiens	HeLa	GSM5318574	GSE174503	RNA-seq	KO		Perturbated	Ana_expr_hsa_80	m6A	Writer	Expression
METTL5		Homo sapiens	HeLa	GSM5318572	GSE174503	RNA-seq	KO		Control	Ana_expr_hsa_80	m6A	Writer	Expression
METTL5		Homo sapiens	HeLa	GSM5318570	GSE174503	RNA-seq	KO		Control	Ana_expr_hsa_80	m6A	Writer	Expression
METTL5		Homo sapiens	HeLa	GSM5318573	GSE174503	RNA-seq	KO		Perturbated	Ana_expr_hsa_80	m6A	Writer	Expression
YBX1	34465866	Homo sapiens	MOLM13	GSM5344600	GSE175713	RNA-seq	KO	CRISPR-Cas9	Perturbated	Ana_expr_hsa_171	m5C	Reader	Expression
YBX1	34465866	Homo sapiens	MOLM13	GSM5344595	GSE175713	RNA-seq	KO		Control	Ana_expr_hsa_171	m5C	Reader	Expression
YBX1	34465866	Homo sapiens	MOLM13	GSM5344592	GSE175713	RNA-seq	KO		Control	Ana_expr_hsa_171	m5C	Reader	Expression
YBX1	34465866	Homo sapiens	MOLM13	GSM5344593	GSE175713	RNA-seq	KO		Control	Ana_expr_hsa_171	m5C	Reader	Expression
YBX1	34465866	Homo sapiens	MOLM13	GSM5344602	GSE175713	RNA-seq	KO	CRISPR-Cas9	Perturbated	Ana_expr_hsa_171	m5C	Reader	Expression
YBX1	34465866	Homo sapiens	MOLM13	GSM5344598	GSE175713	RNA-seq	KO	CRISPR-Cas9	Perturbated	Ana_expr_hsa_171	m5C	Reader	Expression
YBX1	34465866	Homo sapiens	MOLM13	GSM5344599	GSE175713	RNA-seq	KO	CRISPR-Cas9	Perturbated	Ana_expr_hsa_171	m5C	Reader	Expression
YBX1	34465866	Homo sapiens	MOLM13	GSM5344596	GSE175713	RNA-seq	KO	CRISPR-Cas9	Perturbated	Ana_expr_hsa_171	m5C	Reader	Expression
YBX1	34465866	Homo sapiens	MOLM13	GSM5344597	GSE175713	RNA-seq	KO	CRISPR-Cas9	Perturbated	Ana_expr_hsa_171	m5C	Reader	Expression
YBX1	34465866	Homo sapiens	MOLM13	GSM5344601	GSE175713	RNA-seq	KO	CRISPR-Cas9	Perturbated	Ana_expr_hsa_171	m5C	Reader	Expression
YBX1	34465866	Homo sapiens	MOLM13	GSM5344603	GSE175713	RNA-seq	KO	CRISPR-Cas9	Perturbated	Ana_expr_hsa_171	m5C	Reader	Expression
YBX1	34465866	Homo sapiens	MOLM13	GSM5344594	GSE175713	RNA-seq	KO		Control	Ana_expr_hsa_171	m5C	Reader	Expression
YBX1	34465866	Homo sapiens	MOLM13	GSM5344611	GSE175714	RNA-seq	KO	CRISPR-cas9; total RNA	Perturbated	Ana_expr_hsa_172	m5C	Reader	Expression
YBX1	34465866	Homo sapiens	MOLM13	GSM5344610	GSE175714	RNA-seq	KO	CRISPR-cas9; total RNA	Perturbated	Ana_expr_hsa_172	m5C	Reader	Expression
YBX1	34465866	Homo sapiens	MOLM13	GSM5344614	GSE175714	RNA-seq	KO	polysomal RNA	Control	Ana_expr_hsa_173	m5C	Reader	Expression
YBX1	34465866	Homo sapiens	MOLM13	GSM5344613	GSE175714	RNA-seq	KO	polysomal RNA	Control	Ana_expr_hsa_173	m5C	Reader	Expression
YBX1	34465866	Homo sapiens	MOLM13	GSM5344615	GSE175714	RNA-seq	KO	polysomal RNA	Control	Ana_expr_hsa_173	m5C	Reader	Expression
YBX1	34465866	Homo sapiens	MOLM13	GSM5344612	GSE175714	RNA-seq	KO	polysomal RNA	Control	Ana_expr_hsa_173	m5C	Reader	Expression
YBX1	34465866	Homo sapiens	MOLM13	GSM5344607	GSE175714	RNA-seq	KO	total RNA	Control	Ana_expr_hsa_172	m5C	Reader	Expression
YBX1	34465866	Homo sapiens	MOLM13	GSM5344608	GSE175714	RNA-seq	KO	CRISPR-cas9; total RNA	Perturbated	Ana_expr_hsa_172	m5C	Reader	Expression
YBX1	34465866	Homo sapiens	MOLM13	GSM5344609	GSE175714	RNA-seq	KO	CRISPR-cas9; total RNA	Perturbated	Ana_expr_hsa_172	m5C	Reader	Expression
YBX1	34465866	Homo sapiens	MOLM13	GSM5344618	GSE175714	RNA-seq	KO	CRISPR-cas9; polysomal RNA	Perturbated	Ana_expr_hsa_173	m5C	Reader	Expression
YBX1	34465866	Homo sapiens	MOLM13	GSM5344619	GSE175714	RNA-seq	KO	CRISPR-cas9; polysomal RNA	Perturbated	Ana_expr_hsa_173	m5C	Reader	Expression
YBX1	34465866	Homo sapiens	MOLM13	GSM5344605	GSE175714	RNA-seq	KO	total RNA	Control	Ana_expr_hsa_172	m5C	Reader	Expression
YBX1	34465866	Homo sapiens	MOLM13	GSM5344606	GSE175714	RNA-seq	KO	total RNA	Control	Ana_expr_hsa_172	m5C	Reader	Expression
YBX1	34465866	Homo sapiens	MOLM13	GSM5344604	GSE175714	RNA-seq	KO	total RNA	Control	Ana_expr_hsa_172	m5C	Reader	Expression
YBX1	34465866	Homo sapiens	MOLM13	GSM5344617	GSE175714	RNA-seq	KO	CRISPR-cas9; polysomal RNA	Perturbated	Ana_expr_hsa_173	m5C	Reader	Expression
YBX1	34465866	Homo sapiens	MOLM13	GSM5344616	GSE175714	RNA-seq	KO	CRISPR-cas9; polysomal RNA	Perturbated	Ana_expr_hsa_173	m5C	Reader	Expression
ADAR	34297039	Homo sapiens	THP1	GSM5352751	GSE176012	RNA-seq	KO	WT; cytosolic enriched	Control	Ana_expr_hsa_86	A-to-I	Writer	Expression
ADAR	34297039	Homo sapiens	THP1	GSM5352696	GSE176012	RNA-seq	KO	STING deficient	Control	Ana_expr_hsa_82	A-to-I	Writer	Expression
ADAR	34297039	Homo sapiens	THP1	GSM5352694	GSE176012	RNA-seq	KO	STING deficient	Control	Ana_expr_hsa_82	A-to-I	Writer	Expression
ADAR	34297039	Homo sapiens	THP1	GSM5352698	GSE176012	RNA-seq	KO	STING deficient	Control	Ana_expr_hsa_82	A-to-I	Writer	Expression
ADAR	34297039	Homo sapiens	THP1	GSM5352695	GSE176012	RNA-seq	KO	STING deficient	Control	Ana_expr_hsa_82	A-to-I	Writer	Expression
ADAR	34297039	Homo sapiens	THP1	GSM5352755	GSE176012	RNA-seq	KO	sgRNA; WT; cytosolic enriched	Perturbated	Ana_expr_hsa_86	A-to-I	Writer	Expression
ADAR	34297039	Homo sapiens	THP1	GSM5352750	GSE176012	RNA-seq	KO	WT; cytosolic enriched	Control	Ana_expr_hsa_86	A-to-I	Writer	Expression
ADAR	34297039	Homo sapiens	THP1	GSM5352754	GSE176012	RNA-seq	KO	sgRNA; WT; cytosolic enriched	Perturbated	Ana_expr_hsa_86	A-to-I	Writer	Expression
ADAR	34297039	Homo sapiens	THP1	GSM5352697	GSE176012	RNA-seq	KO	STING deficient	Control	Ana_expr_hsa_82	A-to-I	Writer	Expression
ADAR	34297039	Homo sapiens	THP1	GSM5352699	GSE176012	RNA-seq	KO	STING deficient	Control	Ana_expr_hsa_82	A-to-I	Writer	Expression
ADAR	34297039	Homo sapiens	THP1	GSM5352719	GSE176012	RNA-seq	KO	sgRNA; STING deficient	Perturbated	Ana_expr_hsa_82	A-to-I	Writer	Expression
ADAR	34297039	Homo sapiens	THP1	GSM5352720	GSE176012	RNA-seq	KO	sgRNA; STING deficient	Perturbated	Ana_expr_hsa_82	A-to-I	Writer	Expression
ADAR	34297039	Homo sapiens	THP1	GSM5352747	GSE176012	RNA-seq	KO	sgRNA; WT; total RNA	Perturbated	Ana_expr_hsa_84	A-to-I	Writer	Expression
ADAR	34297039	Homo sapiens	THP1	GSM5352700	GSE176012	RNA-seq	KO	STING deficient	Control	Ana_expr_hsa_82	A-to-I	Writer	Expression
ADAR	34297039	Homo sapiens	THP1	GSM5352701	GSE176012	RNA-seq	KO	STING deficient	Control	Ana_expr_hsa_82	A-to-I	Writer	Expression
ADAR	34297039	Homo sapiens	THP1	GSM5352702	GSE176012	RNA-seq	KO	STING deficient	Control	Ana_expr_hsa_82	A-to-I	Writer	Expression
ADAR	34297039	Homo sapiens	THP1	GSM5352712	GSE176012	RNA-seq	KO	sgRNA; STING deficient	Perturbated	Ana_expr_hsa_82	A-to-I	Writer	Expression
ADAR	34297039	Homo sapiens	THP1	GSM5352717	GSE176012	RNA-seq	KO	sgRNA; STING deficient	Perturbated	Ana_expr_hsa_82	A-to-I	Writer	Expression
ADAR	34297039	Homo sapiens	THP1	GSM5352713	GSE176012	RNA-seq	KO	sgRNA; STING deficient	Perturbated	Ana_expr_hsa_82	A-to-I	Writer	Expression
ADAR	34297039	Homo sapiens	THP1	GSM5352714	GSE176012	RNA-seq	KO	sgRNA; STING deficient	Perturbated	Ana_expr_hsa_82	A-to-I	Writer	Expression
ADAR	34297039	Homo sapiens	THP1	GSM5352716	GSE176012	RNA-seq	KO	sgRNA; STING deficient	Perturbated	Ana_expr_hsa_82	A-to-I	Writer	Expression
ADAR	34297039	Homo sapiens	THP1	GSM5352718	GSE176012	RNA-seq	KO	sgRNA; STING deficient	Perturbated	Ana_expr_hsa_82	A-to-I	Writer	Expression
ADAR	34297039	Homo sapiens	THP1	GSM5352742	GSE176012	RNA-seq	KO	WT; total RNA	Control	Ana_expr_hsa_84	A-to-I	Writer	Expression
ADAR	34297039	Homo sapiens	THP1	GSM5352743	GSE176012	RNA-seq	KO	WT; total RNA	Control	Ana_expr_hsa_84	A-to-I	Writer	Expression
ADAR	34297039	Homo sapiens	THP1	GSM5352746	GSE176012	RNA-seq	KO	sgRNA; WT; total RNA	Perturbated	Ana_expr_hsa_84	A-to-I	Writer	Expression
HNRNPC	34297039	Homo sapiens	THP1	GSM5352700	GSE176012	RNA-seq	KO	STING deficient	Control	Ana_expr_hsa_81	m6A	Reader	Expression
HNRNPC	34297039	Homo sapiens	THP1	GSM5352701	GSE176012	RNA-seq	KO	STING deficient	Control	Ana_expr_hsa_81	m6A	Reader	Expression
HNRNPC	34297039	Homo sapiens	THP1	GSM5352702	GSE176012	RNA-seq	KO	STING deficient	Control	Ana_expr_hsa_81	m6A	Reader	Expression
HNRNPC	34297039	Homo sapiens	THP1	GSM5352703	GSE176012	RNA-seq	KO	sgRNA; STING deficient	Perturbated	Ana_expr_hsa_81	m6A	Reader	Expression
HNRNPC	34297039	Homo sapiens	THP1	GSM5352704	GSE176012	RNA-seq	KO	sgRNA; STING deficient	Perturbated	Ana_expr_hsa_81	m6A	Reader	Expression
HNRNPC	34297039	Homo sapiens	THP1	GSM5352705	GSE176012	RNA-seq	KO	sgRNA; STING deficient	Perturbated	Ana_expr_hsa_81	m6A	Reader	Expression
HNRNPC	34297039	Homo sapiens	THP1	GSM5352706	GSE176012	RNA-seq	KO	sgRNA; STING deficient	Perturbated	Ana_expr_hsa_81	m6A	Reader	Expression
HNRNPC	34297039	Homo sapiens	THP1	GSM5352707	GSE176012	RNA-seq	KO	sgRNA; STING deficient	Perturbated	Ana_expr_hsa_81	m6A	Reader	Expression
HNRNPC	34297039	Homo sapiens	THP1	GSM5352708	GSE176012	RNA-seq	KO	sgRNA; STING deficient	Perturbated	Ana_expr_hsa_81	m6A	Reader	Expression
HNRNPC	34297039	Homo sapiens	THP1	GSM5352709	GSE176012	RNA-seq	KO	sgRNA; STING deficient	Perturbated	Ana_expr_hsa_81	m6A	Reader	Expression
HNRNPC	34297039	Homo sapiens	THP1	GSM5352710	GSE176012	RNA-seq	KO	sgRNA; STING deficient	Perturbated	Ana_expr_hsa_81	m6A	Reader	Expression
HNRNPC	34297039	Homo sapiens	THP1	GSM5352711	GSE176012	RNA-seq	KO	sgRNA; STING deficient	Perturbated	Ana_expr_hsa_81	m6A	Reader	Expression
HNRNPC	34297039	Homo sapiens	THP1	GSM5352742	GSE176012	RNA-seq	KO	WT; total RNA	Control	Ana_expr_hsa_83	m6A	Reader	Expression
HNRNPC	34297039	Homo sapiens	THP1	GSM5352743	GSE176012	RNA-seq	KO	WT; total RNA	Control	Ana_expr_hsa_83	m6A	Reader	Expression
HNRNPC	34297039	Homo sapiens	THP1	GSM5352744	GSE176012	RNA-seq	KO	sgRNA; WT; total RNA	Perturbated	Ana_expr_hsa_83	m6A	Reader	Expression
HNRNPC	34297039	Homo sapiens	THP1	GSM5352745	GSE176012	RNA-seq	KO	sgRNA; WT; total RNA	Perturbated	Ana_expr_hsa_83	m6A	Reader	Expression
HNRNPC	34297039	Homo sapiens	THP1	GSM5352694	GSE176012	RNA-seq	KO	STING deficient	Control	Ana_expr_hsa_81	m6A	Reader	Expression
HNRNPC	34297039	Homo sapiens	THP1	GSM5352695	GSE176012	RNA-seq	KO	STING deficient	Control	Ana_expr_hsa_81	m6A	Reader	Expression
HNRNPC	34297039	Homo sapiens	THP1	GSM5352698	GSE176012	RNA-seq	KO	STING deficient	Control	Ana_expr_hsa_81	m6A	Reader	Expression
HNRNPC	34297039	Homo sapiens	THP1	GSM5352699	GSE176012	RNA-seq	KO	STING deficient	Control	Ana_expr_hsa_81	m6A	Reader	Expression
HNRNPC	34297039	Homo sapiens	THP1	GSM5352753	GSE176012	RNA-seq	KO	sgRNA; WT; cytosolic enriched	Perturbated	Ana_expr_hsa_85	m6A	Reader	Expression
HNRNPC	34297039	Homo sapiens	THP1	GSM5352696	GSE176012	RNA-seq	KO	STING deficient	Control	Ana_expr_hsa_81	m6A	Reader	Expression
HNRNPC	34297039	Homo sapiens	THP1	GSM5352697	GSE176012	RNA-seq	KO	STING deficient	Control	Ana_expr_hsa_81	m6A	Reader	Expression
HNRNPC	34297039	Homo sapiens	THP1	GSM5352750	GSE176012	RNA-seq	KO	WT; cytosolic enriched	Control	Ana_expr_hsa_85	m6A	Reader	Expression
HNRNPC	34297039	Homo sapiens	THP1	GSM5352751	GSE176012	RNA-seq	KO	WT; cytosolic enriched	Control	Ana_expr_hsa_85	m6A	Reader	Expression
HNRNPC	34297039	Homo sapiens	THP1	GSM5352752	GSE176012	RNA-seq	KO	sgRNA; WT; cytosolic enriched	Perturbated	Ana_expr_hsa_85	m6A	Reader	Expression
FTO	34315853	Homo sapiens	COV434	GSM5379964	GSE178095	MeRIP-seq	KD	shRNA	Perturbated	Ana_expr_hsa_219	m6A,m6Am	Eraser	Expression
FTO	34315853	Homo sapiens	COV434	GSM5379962	GSE178095	MeRIP-seq	KD		Control	Ana_expr_hsa_219	m6A,m6Am	Eraser	Expression
FTO	34315853	Homo sapiens	COV434	GSM5379965	GSE178095	MeRIP-seq	KD	shRNA	Perturbated	Ana_expr_hsa_219	m6A,m6Am	Eraser	Expression
FTO	34315853	Homo sapiens	COV434	GSM5379963	GSE178095	MeRIP-seq	KD		Control	Ana_expr_hsa_219	m6A,m6Am	Eraser	Expression
FTO	34315853	Homo sapiens	COV434	GSM5379961	GSE178095	MeRIP-seq	KD		Control	Ana_expr_hsa_219	m6A,m6Am	Eraser	Expression
FTO	34315853	Homo sapiens	COV434	GSM5379966	GSE178095	MeRIP-seq	KD	shRNA	Perturbated	Ana_expr_hsa_219	m6A,m6Am	Eraser	Expression
YTHDC1	34255814	Homo sapiens	MOLM13	GSM5399386	GSE178859	RNA-seq	KD	shRNA	Perturbated	Ana_expr_hsa_87	m6A	Reader	Expression
YTHDC1	34255814	Homo sapiens	MOLM13	GSM5399385	GSE178859	RNA-seq	KD	shRNA	Perturbated	Ana_expr_hsa_87	m6A	Reader	Expression
YTHDC1	34255814	Homo sapiens	MOLM13	GSM5399383	GSE178859	RNA-seq	KD	shRNA	Perturbated	Ana_expr_hsa_87	m6A	Reader	Expression
YTHDC1	34255814	Homo sapiens	MOLM13	GSM5399384	GSE178859	RNA-seq	KD	shRNA	Perturbated	Ana_expr_hsa_87	m6A	Reader	Expression
YTHDC1	34255814	Homo sapiens	MOLM13	GSM5399382	GSE178859	RNA-seq	KD		Control	Ana_expr_hsa_87	m6A	Reader	Expression
YTHDC1	34255814	Homo sapiens	MOLM13	GSM5399381	GSE178859	RNA-seq	KD		Control	Ana_expr_hsa_87	m6A	Reader	Expression
FTO	34537236	Homo sapiens	Huh7	GSM5467377	GSE180663	RNA-seq	KO	IFN-b	Control	Ana_expr_hsa_89	m6A,m6Am	Eraser	Expression
FTO	34537236	Homo sapiens	Huh7	GSM5467381	GSE180663	RNA-seq	KO	siRNA; IFN-b	Perturbated	Ana_expr_hsa_89	m6A,m6Am	Eraser	Expression
FTO	34537236	Homo sapiens	Huh7	GSM5467382	GSE180663	RNA-seq	KO	siRNA; IFN-b	Perturbated	Ana_expr_hsa_89	m6A,m6Am	Eraser	Expression
FTO	34537236	Homo sapiens	Huh7	GSM5467383	GSE180663	RNA-seq	KO	siRNA; IFN-b	Perturbated	Ana_expr_hsa_89	m6A,m6Am	Eraser	Expression
FTO	34537236	Homo sapiens	Huh7	GSM5467379	GSE180663	RNA-seq	KO	siRNA	Perturbated	Ana_expr_hsa_88	m6A,m6Am	Eraser	Expression
FTO	34537236	Homo sapiens	Huh7	GSM5467380	GSE180663	RNA-seq	KO	siRNA	Perturbated	Ana_expr_hsa_88	m6A,m6Am	Eraser	Expression
FTO	34537236	Homo sapiens	Huh7	GSM5467375	GSE180663	RNA-seq	KO	IFN-b	Control	Ana_expr_hsa_89	m6A,m6Am	Eraser	Expression
FTO	34537236	Homo sapiens	Huh7	GSM5467376	GSE180663	RNA-seq	KO	IFN-b	Control	Ana_expr_hsa_89	m6A,m6Am	Eraser	Expression
FTO	34537236	Homo sapiens	Huh7	GSM5467372	GSE180663	RNA-seq	KO		Control	Ana_expr_hsa_88	m6A,m6Am	Eraser	Expression
FTO	34537236	Homo sapiens	Huh7	GSM5467373	GSE180663	RNA-seq	KO		Control	Ana_expr_hsa_88	m6A,m6Am	Eraser	Expression
FTO	34537236	Homo sapiens	Huh7	GSM5467374	GSE180663	RNA-seq	KO		Control	Ana_expr_hsa_88	m6A,m6Am	Eraser	Expression
FTO	34537236	Homo sapiens	Huh7	GSM5467378	GSE180663	RNA-seq	KO	siRNA	Perturbated	Ana_expr_hsa_88	m6A,m6Am	Eraser	Expression
ALKBH5	34934837	Homo sapiens	DKO-1	GSM5528137	GSE182382	RNA-seq	KD		Perturbated	Ana_expr_hsa_90	m6A	Eraser	Expression
ALKBH5	34934837	Homo sapiens	DKO-1	GSM5528138	GSE182382	RNA-seq	KD		Perturbated	Ana_expr_hsa_90	m6A	Eraser	Expression
ALKBH5	34934837	Homo sapiens	DKO-1	GSM5528135	GSE182382	RNA-seq	KD		Control	Ana_expr_hsa_90	m6A	Eraser	Expression
ALKBH5	34934837	Homo sapiens	DKO-1	GSM5528136	GSE182382	RNA-seq	KD		Control	Ana_expr_hsa_90	m6A	Eraser	Expression
ALKBH5	34934837	Homo sapiens	DKO-1	GSM5528139	GSE182382	RNA-seq	KD		Perturbated	Ana_expr_hsa_90	m6A	Eraser	Expression
ALKBH5	34934837	Homo sapiens	DKO-1	GSM5528134	GSE182382	RNA-seq	KD		Control	Ana_expr_hsa_90	m6A	Eraser	Expression
METTL3	34934837	Homo sapiens	DKO-1	GSM5528142	GSE182382	RNA-seq	KD		Perturbated	Ana_expr_hsa_91	m6A	Writer	Expression
METTL3	34934837	Homo sapiens	DKO-1	GSM5528141	GSE182382	RNA-seq	KD		Perturbated	Ana_expr_hsa_91	m6A	Writer	Expression
METTL3	34934837	Homo sapiens	DKO-1	GSM5528136	GSE182382	RNA-seq	KD		Control	Ana_expr_hsa_91	m6A	Writer	Expression
METTL3	34934837	Homo sapiens	DKO-1	GSM5528135	GSE182382	RNA-seq	KD		Control	Ana_expr_hsa_91	m6A	Writer	Expression
METTL3	34934837	Homo sapiens	DKO-1	GSM5528134	GSE182382	RNA-seq	KD		Control	Ana_expr_hsa_91	m6A	Writer	Expression
METTL3	34934837	Homo sapiens	DKO-1	GSM5528140	GSE182382	RNA-seq	KD		Perturbated	Ana_expr_hsa_91	m6A	Writer	Expression
METTL14		Homo sapiens	HEK293T	GSM5532229	GSE182607	MeRIP-seq	KO	CRISPR-Cas9	Perturbated	Ana_expr_hsa_221	m6A	Writer	Expression
METTL14		Homo sapiens	HEK293T	GSM5532227	GSE182607	MeRIP-seq	KO	CRISPR-Cas9	Perturbated	Ana_expr_hsa_221	m6A	Writer	Expression
METTL14		Homo sapiens	HEK293T	GSM5532221	GSE182607	MeRIP-seq	KO		Control	Ana_expr_hsa_221	m6A	Writer	Expression
METTL14		Homo sapiens	HEK293T	GSM5532219	GSE182607	MeRIP-seq	KO		Control	Ana_expr_hsa_221	m6A	Writer	Expression
METTL16		Homo sapiens	HEK293T	GSM5532231	GSE182607	MeRIP-seq	KO	CRISPR-Cas9	Perturbated	Ana_expr_hsa_222	m6A	Writer	Expression
METTL16		Homo sapiens	HEK293T	GSM5532233	GSE182607	MeRIP-seq	KO	CRISPR-Cas9	Perturbated	Ana_expr_hsa_222	m6A	Writer	Expression
METTL16		Homo sapiens	HEK293T	GSM5532221	GSE182607	MeRIP-seq	KO		Control	Ana_expr_hsa_222	m6A	Writer	Expression
METTL16		Homo sapiens	HEK293T	GSM5532219	GSE182607	MeRIP-seq	KO		Control	Ana_expr_hsa_222	m6A	Writer	Expression
METTL3		Homo sapiens	HEK293T	GSM5532225	GSE182607	MeRIP-seq	KO	CRISPR-Cas9	Perturbated	Ana_expr_hsa_220	m6A	Writer	Expression
METTL3		Homo sapiens	HEK293T	GSM5532221	GSE182607	MeRIP-seq	KO		Control	Ana_expr_hsa_220	m6A	Writer	Expression
METTL3		Homo sapiens	HEK293T	GSM5532219	GSE182607	MeRIP-seq	KO		Control	Ana_expr_hsa_220	m6A	Writer	Expression
METTL3		Homo sapiens	HEK293T	GSM5532223	GSE182607	MeRIP-seq	KO	CRISPR-Cas9	Perturbated	Ana_expr_hsa_220	m6A	Writer	Expression
ADAR	34980913	Homo sapiens	HEK293FT	GSM5582330	GSE184244	RNA-seq	KO	Leaper gRNA	Perturbated	Ana_expr_hsa_150	A-to-I	Writer	Expression
ADAR	34980913	Homo sapiens	HEK293FT	GSM5582331	GSE184244	RNA-seq	KO	Leaper gRNA	Perturbated	Ana_expr_hsa_150	A-to-I	Writer	Expression
ADAR	34980913	Homo sapiens	HEK293FT	GSM5582326	GSE184244	RNA-seq	KO		Control	Ana_expr_hsa_150	A-to-I	Writer	Expression
ADAR	34980913	Homo sapiens	HEK293FT	GSM5582328	GSE184244	RNA-seq	KO	Cluster gRNA	Perturbated	Ana_expr_hsa_150	A-to-I	Writer	Expression
ADAR	34980913	Homo sapiens	HEK293FT	GSM5582329	GSE184244	RNA-seq	KO	Cluster gRNA	Perturbated	Ana_expr_hsa_150	A-to-I	Writer	Expression
ADAR	34980913	Homo sapiens	HEK293FT	GSM5582327	GSE184244	RNA-seq	KO		Control	Ana_expr_hsa_150	A-to-I	Writer	Expression
VIRMA		Homo sapiens	MDA-MB-231	GSM5616170	GSE185494	RNA-seq	KO	sgRNA	Perturbated	Ana_expr_hsa_92	m6A	Writer	Expression
VIRMA		Homo sapiens	MDA-MB-231	GSM5616166	GSE185494	RNA-seq	KO		Control	Ana_expr_hsa_92	m6A	Writer	Expression
VIRMA		Homo sapiens	MDA-MB-231	GSM5616165	GSE185494	RNA-seq	KO		Control	Ana_expr_hsa_92	m6A	Writer	Expression
VIRMA		Homo sapiens	MDA-MB-231	GSM5616169	GSE185494	RNA-seq	KO	sgRNA	Perturbated	Ana_expr_hsa_92	m6A	Writer	Expression
VIRMA		Homo sapiens	MDA-MB-231	GSM5616172	GSE185494	RNA-seq	KO	sgRNA	Perturbated	Ana_expr_hsa_92	m6A	Writer	Expression
VIRMA		Homo sapiens	MDA-MB-231	GSM5616168	GSE185494	RNA-seq	KO	sgRNA	Perturbated	Ana_expr_hsa_92	m6A	Writer	Expression
VIRMA		Homo sapiens	MDA-MB-231	GSM5616167	GSE185494	RNA-seq	KO	sgRNA	Perturbated	Ana_expr_hsa_92	m6A	Writer	Expression
VIRMA		Homo sapiens	MDA-MB-231	GSM5616164	GSE185494	RNA-seq	KO		Control	Ana_expr_hsa_92	m6A	Writer	Expression
VIRMA		Homo sapiens	MDA-MB-231	GSM5616171	GSE185494	RNA-seq	KO	sgRNA	Perturbated	Ana_expr_hsa_92	m6A	Writer	Expression
METTL14	34900689	Homo sapiens	HSC3	GSM5656160	GSE186581	MeRIP-seq	Autophagy		Perturbated	Ana_expr_hsa_223	m6A	Writer	Expression
METTL14	34900689	Homo sapiens	HSC3	GSM5656158	GSE186581	MeRIP-seq	Autophagy		Perturbated	Ana_expr_hsa_223	m6A	Writer	Expression
METTL14	34900689	Homo sapiens	HSC3	GSM5656164	GSE186581	MeRIP-seq	Autophagy		Control	Ana_expr_hsa_223	m6A	Writer	Expression
METTL14	34900689	Homo sapiens	HSC3	GSM5656164	GSE186581	MeRIP-seq	Autophagy		Control	Ana_expr_hsa_223	m6A	Writer	Expression
METTL14	34900689	Homo sapiens	HSC3	GSM5656168	GSE186581	RNA-seq	Autophagy		Control	Ana_expr_hsa_93	m6A	Writer	Expression
METTL14	34900689	Homo sapiens	HSC3	GSM5656167	GSE186581	RNA-seq	Autophagy		Perturbated	Ana_expr_hsa_93	m6A	Writer	Expression
METTL14	34900689	Homo sapiens	HSC3	GSM5656166	GSE186581	RNA-seq	Autophagy		Perturbated	Ana_expr_hsa_93	m6A	Writer	Expression
METTL14	34900689	Homo sapiens	HSC3	GSM5656169	GSE186581	RNA-seq	Autophagy		Control	Ana_expr_hsa_93	m6A	Writer	Expression
HNRNPA1	22574288	Homo sapiens	HEK293T	GSM860026	GSE34995	RNA-seq	KD		Control	Ana_expr_hsa_95	m6A	Reader	Expression
HNRNPA1	22574288	Homo sapiens	HEK293T	GSM860031	GSE34995	RNA-seq	KD		Control	Ana_expr_hsa_95	m6A	Reader	Expression
HNRNPA1	22574288	Homo sapiens	HEK293T	GSM860029	GSE34995	RNA-seq	KD		Control	Ana_expr_hsa_95	m6A	Reader	Expression
HNRNPA1	22574288	Homo sapiens	HEK293T	GSM860028	GSE34995	RNA-seq	KD		Control	Ana_expr_hsa_95	m6A	Reader	Expression
HNRNPA1	22574288	Homo sapiens	HEK293T	GSM859998	GSE34995	RNA-seq	KD	siRNA	Perturbated	Ana_expr_hsa_95	m6A	Reader	Expression
HNRNPA1	22574288	Homo sapiens	HEK293T	GSM859999	GSE34995	RNA-seq	KD	siRNA	Perturbated	Ana_expr_hsa_95	m6A	Reader	Expression
HNRNPA1	22574288	Homo sapiens	HEK293T	GSM860027	GSE34995	RNA-seq	KD		Control	Ana_expr_hsa_95	m6A	Reader	Expression
HNRNPA1	22574288	Homo sapiens	HEK293T	GSM860030	GSE34995	RNA-seq	KD		Control	Ana_expr_hsa_95	m6A	Reader	Expression
HNRNPA1	22574288	Homo sapiens	HEK293T	GSM859994	GSE34995	RNA-seq	KD	siRNA	Perturbated	Ana_expr_hsa_95	m6A	Reader	Expression
HNRNPA1	22574288	Homo sapiens	HEK293T	GSM859993	GSE34995	RNA-seq	KD	siRNA	Perturbated	Ana_expr_hsa_95	m6A	Reader	Expression
HNRNPA1	22574288	Homo sapiens	HEK293T	GSM859996	GSE34995	RNA-seq	KD	siRNA	Perturbated	Ana_expr_hsa_95	m6A	Reader	Expression
HNRNPA1	22574288	Homo sapiens	HEK293T	GSM859995	GSE34995	RNA-seq	KD	siRNA	Perturbated	Ana_expr_hsa_95	m6A	Reader	Expression
HNRNPA2B1	22574288	Homo sapiens	HEK293T	GSM860004	GSE34995	RNA-seq	KD	siRNA	Perturbated	Ana_expr_hsa_94	m6A	Reader	Expression
HNRNPA2B1	22574288	Homo sapiens	HEK293T	GSM860030	GSE34995	RNA-seq	KD		Control	Ana_expr_hsa_94	m6A	Reader	Expression
HNRNPA2B1	22574288	Homo sapiens	HEK293T	GSM860029	GSE34995	RNA-seq	KD		Control	Ana_expr_hsa_94	m6A	Reader	Expression
HNRNPA2B1	22574288	Homo sapiens	HEK293T	GSM860031	GSE34995	RNA-seq	KD		Control	Ana_expr_hsa_94	m6A	Reader	Expression
HNRNPA2B1	22574288	Homo sapiens	HEK293T	GSM860001	GSE34995	RNA-seq	KD	siRNA	Perturbated	Ana_expr_hsa_94	m6A	Reader	Expression
HNRNPA2B1	22574288	Homo sapiens	HEK293T	GSM860028	GSE34995	RNA-seq	KD		Control	Ana_expr_hsa_94	m6A	Reader	Expression
HNRNPA2B1	22574288	Homo sapiens	HEK293T	GSM860026	GSE34995	RNA-seq	KD		Control	Ana_expr_hsa_94	m6A	Reader	Expression
HNRNPA2B1	22574288	Homo sapiens	HEK293T	GSM860027	GSE34995	RNA-seq	KD		Control	Ana_expr_hsa_94	m6A	Reader	Expression
METTL3	22575960	Homo sapiens	HepG2	GSM908326	GSE37001	RNA-seq	KD	siRNA	Perturbated	Ana_expr_hsa_96	m6A	Writer	Expression
METTL3	22575960	Homo sapiens	HepG2	GSM908328	GSE37001	RNA-seq	KD		Control	Ana_expr_hsa_96	m6A	Writer	Expression
METTL3	22575960	Homo sapiens	HepG2	GSM908327	GSE37001	RNA-seq	KD		Control	Ana_expr_hsa_96	m6A	Writer	Expression
METTL3	22575960	Homo sapiens	HepG2	GSM908325	GSE37001	RNA-seq	KD	siRNA	Perturbated	Ana_expr_hsa_96	m6A	Writer	Expression
METTL14	23453015,24284625,24316715	Homo sapiens	HeLa	GSM1135022	GSE46705	MeRIP-seq	KD		Perturbated	Ana_expr_hsa_224	m6A	Writer	Expression
METTL14	23453015,24284625,24316715	Homo sapiens	HeLa	GSM1135019	GSE46705	MeRIP-seq	KD		Control	Ana_expr_hsa_224	m6A	Writer	Expression
METTL14	23453015,24284625,24316715	Homo sapiens	HeLa	GSM1135023	GSE46705	MeRIP-seq	KD		Perturbated	Ana_expr_hsa_224	m6A	Writer	Expression
METTL14	23453015,24284625,24316715	Homo sapiens	HeLa	GSM1135018	GSE46705	MeRIP-seq	KD		Control	Ana_expr_hsa_224	m6A	Writer	Expression
METTL3	23453015,24284625,24316715	Homo sapiens	HeLa	GSM1135030	GSE46705	MeRIP-seq	KD		Control	Ana_expr_hsa_226	m6A	Writer	Expression
METTL3	23453015,24284625,24316715	Homo sapiens	HeLa	GSM1135034	GSE46705	MeRIP-seq	KD		Perturbated	Ana_expr_hsa_226	m6A	Writer	Expression
METTL3	23453015,24284625,24316715	Homo sapiens	HeLa	GSM1135035	GSE46705	MeRIP-seq	KD		Perturbated	Ana_expr_hsa_226	m6A	Writer	Expression
METTL3	23453015,24284625,24316715	Homo sapiens	HeLa	GSM1135031	GSE46705	MeRIP-seq	KD		Control	Ana_expr_hsa_226	m6A	Writer	Expression
WTAP	23453015,24284625,24316715	Homo sapiens	HeLa	GSM1135019	GSE46705	MeRIP-seq	KD		Control	Ana_expr_hsa_225	m6A	Writer	Expression
WTAP	23453015,24284625,24316715	Homo sapiens	HeLa	GSM1135018	GSE46705	MeRIP-seq	KD		Control	Ana_expr_hsa_225	m6A	Writer	Expression
WTAP	23453015,24284625,24316715	Homo sapiens	HeLa	GSM1135027	GSE46705	MeRIP-seq	KD		Perturbated	Ana_expr_hsa_225	m6A	Writer	Expression
WTAP	23453015,24284625,24316715	Homo sapiens	HeLa	GSM1135026	GSE46705	MeRIP-seq	KD		Perturbated	Ana_expr_hsa_225	m6A	Writer	Expression
WTAP	24413322	Homo sapiens	K562	GSM1136097	GSE46718	RNA-seq	KD	shRNA	Perturbated	Ana_expr_hsa_97	m6A	Writer	Expression
WTAP	24413322	Homo sapiens	K562	GSM1136095	GSE46718	RNA-seq	KD		Control	Ana_expr_hsa_97	m6A	Writer	Expression
WTAP	24413322	Homo sapiens	K562	GSM1136098	GSE46718	RNA-seq	KD	shRNA	Perturbated	Ana_expr_hsa_97	m6A	Writer	Expression
WTAP	24413322	Homo sapiens	K562	GSM1136096	GSE46718	RNA-seq	KD		Control	Ana_expr_hsa_97	m6A	Writer	Expression
YTHDF2	23453015,24284625	Homo sapiens	HeLa	GSM1197622	GSE49339	RNA-seq	KD		Control	Ana_expr_hsa_98	m6A	Reader	Expression
YTHDF2	23453015,24284625	Homo sapiens	HeLa	GSM1197625	GSE49339	RNA-seq	KD	siRNA	Perturbated	Ana_expr_hsa_98	m6A	Reader	Expression
YTHDF2	23453015,24284625	Homo sapiens	HeLa	GSM1197631	GSE49339	RNA-seq	KD	siRNA	Perturbated	Ana_expr_hsa_98	m6A	Reader	Expression
YTHDF2	23453015,24284625	Homo sapiens	HeLa	GSM1197628	GSE49339	RNA-seq	KD		Control	Ana_expr_hsa_98	m6A	Reader	Expression
METTL3	24407421	Homo sapiens	HEK293T	GSM1223904	GSE50582	RNA-seq	KO	deficient	Perturbated	Ana_expr_hsa_99	m6A	Writer	Expression
METTL3	24407421	Homo sapiens	HEK293T	GSM1223903	GSE50582	RNA-seq	KO		Control	Ana_expr_hsa_99	m6A	Writer	Expression
METTL3	24407421	Homo sapiens	HEK293T	GSM1223906	GSE50582	RNA-seq	KO		Control	Ana_expr_hsa_99	m6A	Writer	Expression
METTL3	24407421	Homo sapiens	HEK293T	GSM1223907	GSE50582	RNA-seq	KO	deficient	Perturbated	Ana_expr_hsa_99	m6A	Writer	Expression
WTAP	24407421	Homo sapiens	HEK293T	GSM1223908	GSE50582	RNA-seq	KO	deficient	Perturbated	Ana_expr_hsa_100	m6A	Writer	Expression
WTAP	24407421	Homo sapiens	HEK293T	GSM1223903	GSE50582	RNA-seq	KO		Control	Ana_expr_hsa_100	m6A	Writer	Expression
WTAP	24407421	Homo sapiens	HEK293T	GSM1223906	GSE50582	RNA-seq	KO		Control	Ana_expr_hsa_100	m6A	Writer	Expression
WTAP	24407421	Homo sapiens	HEK293T	GSM1223905	GSE50582	RNA-seq	KO	deficient	Perturbated	Ana_expr_hsa_100	m6A	Writer	Expression
ADAR		Homo sapiens	GM19238	GSM1276886	GSE52834	RNA-seq	KD	siRNA	Perturbated	Ana_expr_hsa_101	A-to-I	Writer	Expression
ADAR		Homo sapiens	GM19238	GSM1276887	GSE52834	RNA-seq	KD	siRNA	Perturbated	Ana_expr_hsa_101	A-to-I	Writer	Expression
ADAR		Homo sapiens	GM19238	GSM1276885	GSE52834	RNA-seq	KD	siRNA	Perturbated	Ana_expr_hsa_101	A-to-I	Writer	Expression
ADAR		Homo sapiens	GM19238	GSM1276910	GSE52834	RNA-seq	KD		Control	Ana_expr_hsa_101	A-to-I	Writer	Expression
ADAR		Homo sapiens	GM19238	GSM1276911	GSE52834	RNA-seq	KD		Control	Ana_expr_hsa_101	A-to-I	Writer	Expression
ADAR		Homo sapiens	GM19238	GSM1276907	GSE52834	RNA-seq	KD		Control	Ana_expr_hsa_101	A-to-I	Writer	Expression
ADAR		Homo sapiens	GM19238	GSM1276912	GSE52834	RNA-seq	KD		Control	Ana_expr_hsa_101	A-to-I	Writer	Expression
ADAR		Homo sapiens	GM19238	GSM1276906	GSE52834	RNA-seq	KD		Control	Ana_expr_hsa_101	A-to-I	Writer	Expression
ADAR		Homo sapiens	GM19238	GSM1276908	GSE52834	RNA-seq	KD		Control	Ana_expr_hsa_101	A-to-I	Writer	Expression
ADAR		Homo sapiens	GM19238	GSM1276909	GSE52834	RNA-seq	KD		Control	Ana_expr_hsa_101	A-to-I	Writer	Expression
HNRNPA2B1		Homo sapiens	GM19238	GSM1276909	GSE52834	RNA-seq	KD		Control	Ana_expr_hsa_102	m6A	Reader	Expression
HNRNPA2B1		Homo sapiens	GM19238	GSM1276863	GSE52834	RNA-seq	KD	siRNA	Perturbated	Ana_expr_hsa_102	m6A	Reader	Expression
HNRNPA2B1		Homo sapiens	GM19238	GSM1276910	GSE52834	RNA-seq	KD		Control	Ana_expr_hsa_102	m6A	Reader	Expression
HNRNPA2B1		Homo sapiens	GM19238	GSM1276911	GSE52834	RNA-seq	KD		Control	Ana_expr_hsa_102	m6A	Reader	Expression
HNRNPA2B1		Homo sapiens	GM19238	GSM1276906	GSE52834	RNA-seq	KD		Control	Ana_expr_hsa_102	m6A	Reader	Expression
HNRNPA2B1		Homo sapiens	GM19238	GSM1276861	GSE52834	RNA-seq	KD	siRNA	Perturbated	Ana_expr_hsa_102	m6A	Reader	Expression
HNRNPA2B1		Homo sapiens	GM19238	GSM1276908	GSE52834	RNA-seq	KD		Control	Ana_expr_hsa_102	m6A	Reader	Expression
HNRNPA2B1		Homo sapiens	GM19238	GSM1276862	GSE52834	RNA-seq	KD	siRNA	Perturbated	Ana_expr_hsa_102	m6A	Reader	Expression
HNRNPA2B1		Homo sapiens	GM19238	GSM1276912	GSE52834	RNA-seq	KD		Control	Ana_expr_hsa_102	m6A	Reader	Expression
HNRNPA2B1		Homo sapiens	GM19238	GSM1276907	GSE52834	RNA-seq	KD		Control	Ana_expr_hsa_102	m6A	Reader	Expression
RBMX		Homo sapiens	GM19238	GSM1276882	GSE52834	RNA-seq	KD	siRNA	Perturbated	Ana_expr_hsa_103	m6A	Reader	Expression
RBMX		Homo sapiens	GM19238	GSM1276883	GSE52834	RNA-seq	KD	siRNA	Perturbated	Ana_expr_hsa_103	m6A	Reader	Expression
RBMX		Homo sapiens	GM19238	GSM1276908	GSE52834	RNA-seq	KD		Control	Ana_expr_hsa_103	m6A	Reader	Expression
RBMX		Homo sapiens	GM19238	GSM1276909	GSE52834	RNA-seq	KD		Control	Ana_expr_hsa_103	m6A	Reader	Expression
RBMX		Homo sapiens	GM19238	GSM1276884	GSE52834	RNA-seq	KD	siRNA	Perturbated	Ana_expr_hsa_103	m6A	Reader	Expression
RBMX		Homo sapiens	GM19238	GSM1276907	GSE52834	RNA-seq	KD		Control	Ana_expr_hsa_103	m6A	Reader	Expression
RBMX		Homo sapiens	GM19238	GSM1276910	GSE52834	RNA-seq	KD		Control	Ana_expr_hsa_103	m6A	Reader	Expression
RBMX		Homo sapiens	GM19238	GSM1276912	GSE52834	RNA-seq	KD		Control	Ana_expr_hsa_103	m6A	Reader	Expression
RBMX		Homo sapiens	GM19238	GSM1276906	GSE52834	RNA-seq	KD		Control	Ana_expr_hsa_103	m6A	Reader	Expression
RBMX		Homo sapiens	GM19238	GSM1276911	GSE52834	RNA-seq	KD		Control	Ana_expr_hsa_103	m6A	Reader	Expression
METTL14	24981863	Homo sapiens	A549	GSM1339426	GSE55572	MeRIP-seq	KD	shGFP	Control	Ana_expr_hsa_228	m6A	Writer	Expression
METTL14	24981863	Homo sapiens	A549	GSM1339428	GSE55572	MeRIP-seq	KD	shGFP	Control	Ana_expr_hsa_228	m6A	Writer	Expression
METTL14	24981863	Homo sapiens	A549	GSM1339442	GSE55572	MeRIP-seq	KD	siRNA	Perturbated	Ana_expr_hsa_228	m6A	Writer	Expression
METTL14	24981863	Homo sapiens	A549	GSM1339430	GSE55572	MeRIP-seq	KD	shGFP	Control	Ana_expr_hsa_228	m6A	Writer	Expression
METTL14	24981863	Homo sapiens	A549	GSM1339414	GSE55572	MeRIP-seq	KD	shRNA	Perturbated	Ana_expr_hsa_228	m6A	Writer	Expression
METTL14	24981863	Homo sapiens	A549	GSM1339420	GSE55572	MeRIP-seq	KD	shRNA	Perturbated	Ana_expr_hsa_228	m6A	Writer	Expression
METTL14	24981863	Homo sapiens	A549	GSM1339418	GSE55572	MeRIP-seq	KD	shRNA	Perturbated	Ana_expr_hsa_228	m6A	Writer	Expression
METTL14	24981863	Homo sapiens	A549	GSM1339416	GSE55572	MeRIP-seq	KD	shRNA	Perturbated	Ana_expr_hsa_228	m6A	Writer	Expression
METTL14	24981863	Homo sapiens	A549	GSM1339440	GSE55572	MeRIP-seq	KD	siControl	Control	Ana_expr_hsa_228	m6A	Writer	Expression
METTL3	24981863	Homo sapiens	A549	GSM1339426	GSE55572	MeRIP-seq	KD	shGFP	Control	Ana_expr_hsa_229	m6A	Writer	Expression
METTL3	24981863	Homo sapiens	A549	GSM1339436	GSE55572	MeRIP-seq	KD	siRNA	Perturbated	Ana_expr_hsa_229	m6A	Writer	Expression
METTL3	24981863	Homo sapiens	A549	GSM1339428	GSE55572	MeRIP-seq	KD	shGFP	Control	Ana_expr_hsa_229	m6A	Writer	Expression
METTL3	24981863	Homo sapiens	A549	GSM1339421	GSE55572	MeRIP-seq	KD	shRNA	Perturbated	Ana_expr_hsa_229	m6A	Writer	Expression
METTL3	24981863	Homo sapiens	A549	GSM1339440	GSE55572	MeRIP-seq	KD	siControl	Control	Ana_expr_hsa_229	m6A	Writer	Expression
METTL3	24981863	Homo sapiens	A549	GSM1339430	GSE55572	MeRIP-seq	KD	shGFP	Control	Ana_expr_hsa_229	m6A	Writer	Expression
METTL3	24981863	Homo sapiens	A549	GSM1339423	GSE55572	MeRIP-seq	KD	shRNA	Perturbated	Ana_expr_hsa_229	m6A	Writer	Expression
WTAP	24981863	Homo sapiens	A549	GSM1339440	GSE55572	MeRIP-seq	KD	siControl	Control	Ana_expr_hsa_227	m6A	Writer	Expression
WTAP	24981863	Homo sapiens	A549	GSM1339410	GSE55572	MeRIP-seq	KD	shRNA	Perturbated	Ana_expr_hsa_227	m6A	Writer	Expression
WTAP	24981863	Homo sapiens	A549	GSM1339430	GSE55572	MeRIP-seq	KD	shGFP	Control	Ana_expr_hsa_227	m6A	Writer	Expression
WTAP	24981863	Homo sapiens	A549	GSM1339428	GSE55572	MeRIP-seq	KD	shGFP	Control	Ana_expr_hsa_227	m6A	Writer	Expression
WTAP	24981863	Homo sapiens	A549	GSM1339426	GSE55572	MeRIP-seq	KD	shGFP	Control	Ana_expr_hsa_227	m6A	Writer	Expression
WTAP	24981863	Homo sapiens	A549	GSM1339412	GSE55572	MeRIP-seq	KD	shRNA	Perturbated	Ana_expr_hsa_227	m6A	Writer	Expression
WTAP	24981863	Homo sapiens	A549	GSM1339412	GSE55572	MeRIP-seq	KD	siRNA	Perturbated	Ana_expr_hsa_227	m6A	Writer	Expression
NOP58	25074380,29703781	Homo sapiens	SKOV3.ip1	GSM1348966	GSE55946	RNA-seq	KD	siRNA	Perturbated	Ana_expr_hsa_132	2-O-Methylation	Writer	Expression
NOP58	25074380,29703781	Homo sapiens	SKOV3.ip1	GSM1348965	GSE55946	RNA-seq	KD	siRNA	Perturbated	Ana_expr_hsa_132	2-O-Methylation	Writer	Expression
NOP58	25074380,29703781	Homo sapiens	SKOV3.ip1	GSM1348955	GSE55946	RNA-seq	KD		Control	Ana_expr_hsa_132	2-O-Methylation	Writer	Expression
NOP58	25074380,29703781	Homo sapiens	SKOV3.ip1	GSM1348954	GSE55946	RNA-seq	KD		Control	Ana_expr_hsa_132	2-O-Methylation	Writer	Expression
HNRNPC	25719671	Homo sapiens	HEK293T	GSM1502501	GSE56010	RNA-seq	KD	siRNA	Perturbated	Ana_expr_hsa_104	m6A	Reader	Expression
HNRNPC	25719671	Homo sapiens	HEK293T	GSM1502500	GSE56010	RNA-seq	KD	siRNA	Perturbated	Ana_expr_hsa_104	m6A	Reader	Expression
HNRNPC	25719671	Homo sapiens	HEK293T	GSM1502499	GSE56010	RNA-seq	KD		Control	Ana_expr_hsa_104	m6A	Reader	Expression
HNRNPC	25719671	Homo sapiens	HEK293T	GSM1502498	GSE56010	RNA-seq	KD		Control	Ana_expr_hsa_104	m6A	Reader	Expression
METTL14	25719671	Homo sapiens	HEK293T	GSM1502504	GSE56010	RNA-seq	KD	siRNA	Perturbated	Ana_expr_hsa_106	m6A	Writer	Expression
METTL14	25719671	Homo sapiens	HEK293T	GSM1502505	GSE56010	RNA-seq	KD	siRNA	Perturbated	Ana_expr_hsa_106	m6A	Writer	Expression
METTL14	25719671	Homo sapiens	HEK293T	GSM1502499	GSE56010	RNA-seq	KD		Control	Ana_expr_hsa_106	m6A	Writer	Expression
METTL14	25719671	Homo sapiens	HEK293T	GSM1502498	GSE56010	RNA-seq	KD		Control	Ana_expr_hsa_106	m6A	Writer	Expression
METTL3	25719671	Homo sapiens	HEK293T	GSM1502502	GSE56010	RNA-seq	KD	siRNA	Perturbated	Ana_expr_hsa_105	m6A	Writer	Expression
METTL3	25719671	Homo sapiens	HEK293T	GSM1502499	GSE56010	RNA-seq	KD		Control	Ana_expr_hsa_105	m6A	Writer	Expression
METTL3	25719671	Homo sapiens	HEK293T	GSM1502498	GSE56010	RNA-seq	KD		Control	Ana_expr_hsa_105	m6A	Writer	Expression
METTL3	25719671	Homo sapiens	HEK293T	GSM1502503	GSE56010	RNA-seq	KD	siRNA	Perturbated	Ana_expr_hsa_105	m6A	Writer	Expression
ADAR	25708366	Homo sapiens	h9	GSM1356717	GSE56152	RNA-seq	KD	shRNA; motor neuron; D17	Perturbated	Ana_expr_hsa_152	A-to-I	Writer	Expression
ADAR	25708366	Homo sapiens	h9	GSM1356719	GSE56152	RNA-seq	KD	shRNA; motor neuron; D35	Perturbated	Ana_expr_hsa_152	A-to-I	Writer	Expression
ADAR	25708366	Homo sapiens	h9	GSM1356713	GSE56152	RNA-seq	KD	shRNA; motor neuron; D35	Control	Ana_expr_hsa_152	A-to-I	Writer	Expression
ADAR	25708366	Homo sapiens	h9	GSM1356715	GSE56152	RNA-seq	KD	shRNA; motor neuron; D10	Perturbated	Ana_expr_hsa_152	A-to-I	Writer	Expression
ADAR	25708366	Homo sapiens	h9	GSM1356708	GSE56152	RNA-seq	KD	shRNA; forebrain; D0	Control	Ana_expr_hsa_151	A-to-I	Writer	Expression
ADAR	25708366	Homo sapiens	h9	GSM1356709	GSE56152	RNA-seq	KD	shRNA; forebrain; D10	Control	Ana_expr_hsa_151	A-to-I	Writer	Expression
ADAR	25708366	Homo sapiens	h9	GSM1356714	GSE56152	RNA-seq	KD	shRNA; forebrain; D0	Perturbated	Ana_expr_hsa_151	A-to-I	Writer	Expression
ADAR	25708366	Homo sapiens	h9	GSM1356711	GSE56152	RNA-seq	KD	shRNA; motor neuron; D17	Control	Ana_expr_hsa_152	A-to-I	Writer	Expression
ADAR	25708366	Homo sapiens	h9	GSM1356714	GSE56152	RNA-seq	KD	shRNA; motor neuron; D0	Perturbated	Ana_expr_hsa_152	A-to-I	Writer	Expression
ADAR	25708366	Homo sapiens	h9	GSM1356710	GSE56152	RNA-seq	KD	shRNA; forebrain; D17	Control	Ana_expr_hsa_151	A-to-I	Writer	Expression
ADAR	25708366	Homo sapiens	h9	GSM1356712	GSE56152	RNA-seq	KD	shRNA; forebrain; D35	Control	Ana_expr_hsa_151	A-to-I	Writer	Expression
ADAR	25708366	Homo sapiens	h9	GSM1356715	GSE56152	RNA-seq	KD	shRNA; forebrain; D10	Perturbated	Ana_expr_hsa_151	A-to-I	Writer	Expression
ADAR	25708366	Homo sapiens	h9	GSM1356708	GSE56152	RNA-seq	KD	shRNA; motor neuron; D0	Control	Ana_expr_hsa_152	A-to-I	Writer	Expression
ADAR	25708366	Homo sapiens	h9	GSM1356716	GSE56152	RNA-seq	KD	shRNA; forebrain; D17	Perturbated	Ana_expr_hsa_151	A-to-I	Writer	Expression
ADAR	25708366	Homo sapiens	h9	GSM1356718	GSE56152	RNA-seq	KD	shRNA; forebrain; D35	Perturbated	Ana_expr_hsa_151	A-to-I	Writer	Expression
ADAR	25708366	Homo sapiens	h9	GSM1356709	GSE56152	RNA-seq	KD	shRNA; motor neuron; D10	Control	Ana_expr_hsa_152	A-to-I	Writer	Expression
ADAR	27595325	Homo sapiens	HUVEC	GSM2033147	GSE60217	RNA-seq	KD	hypoxia	Control	Ana_expr_hsa_156	A-to-I	Writer	Expression
ADAR	27595325	Homo sapiens	HUVEC	GSM2033148	GSE60217	RNA-seq	KD	hypoxia	Control	Ana_expr_hsa_156	A-to-I	Writer	Expression
ADAR	27595325	Homo sapiens	HUVEC	GSM2033149	GSE60217	RNA-seq	KD	hypoxia	Control	Ana_expr_hsa_156	A-to-I	Writer	Expression
ADAR	27595325	Homo sapiens	HUVEC	GSM2033146	GSE60217	RNA-seq	KD	siRNA; basal conditions	Perturbated	Ana_expr_hsa_155	A-to-I	Writer	Expression
ADAR	27595325	Homo sapiens	HUVEC	GSM1467837	GSE60217	RNA-seq	KD		Control	Ana_expr_hsa_153	A-to-I	Writer	Expression
ADAR	27595325	Homo sapiens	HUVEC	GSM1467838	GSE60217	RNA-seq	KD		Control	Ana_expr_hsa_153	A-to-I	Writer	Expression
ADAR	27595325	Homo sapiens	HUVEC	GSM1467839	GSE60217	RNA-seq	KD	siRNA	Perturbated	Ana_expr_hsa_153	A-to-I	Writer	Expression
ADAR	27595325	Homo sapiens	HUVEC	GSM1467840	GSE60217	RNA-seq	KD	siRNA	Perturbated	Ana_expr_hsa_153	A-to-I	Writer	Expression
ADAR	27595325	Homo sapiens	HUVEC	GSM2033150	GSE60217	RNA-seq	KD	siRNA; hypoxia	Perturbated	Ana_expr_hsa_156	A-to-I	Writer	Expression
ADAR	27595325	Homo sapiens	HUVEC	GSM2033151	GSE60217	RNA-seq	KD	siRNA; hypoxia	Perturbated	Ana_expr_hsa_156	A-to-I	Writer	Expression
ADAR	27595325	Homo sapiens	HUVEC	GSM2033141	GSE60217	RNA-seq	KD	basal conditions	Control	Ana_expr_hsa_155	A-to-I	Writer	Expression
ADAR	27595325	Homo sapiens	HUVEC	GSM2033142	GSE60217	RNA-seq	KD	basal conditions	Control	Ana_expr_hsa_155	A-to-I	Writer	Expression
ADAR	27595325	Homo sapiens	HUVEC	GSM2033143	GSE60217	RNA-seq	KD	basal conditions	Control	Ana_expr_hsa_155	A-to-I	Writer	Expression
ADAR	27595325	Homo sapiens	HUVEC	GSM2033144	GSE60217	RNA-seq	KD	siRNA; basal conditions	Perturbated	Ana_expr_hsa_155	A-to-I	Writer	Expression
ADAR	27595325	Homo sapiens	HUVEC	GSM2033145	GSE60217	RNA-seq	KD	siRNA; basal conditions	Perturbated	Ana_expr_hsa_155	A-to-I	Writer	Expression
ADAR	27595325	Homo sapiens	HUVEC	GSM2033152	GSE60217	RNA-seq	KD	siRNA; hypoxia	Perturbated	Ana_expr_hsa_156	A-to-I	Writer	Expression
ADARB1	27595325	Homo sapiens	HUVEC	GSM1467841	GSE60217	RNA-seq	KD		Control	Ana_expr_hsa_154	A-to-I	Writer	Expression
ADARB1	27595325	Homo sapiens	HUVEC	GSM1467843	GSE60217	RNA-seq	KD	siRNA	Perturbated	Ana_expr_hsa_154	A-to-I	Writer	Expression
ADARB1	27595325	Homo sapiens	HUVEC	GSM1467844	GSE60217	RNA-seq	KD	siRNA	Perturbated	Ana_expr_hsa_154	A-to-I	Writer	Expression
ADARB1	27595325	Homo sapiens	HUVEC	GSM1467842	GSE60217	RNA-seq	KD		Control	Ana_expr_hsa_154	A-to-I	Writer	Expression
HNRNPA2B1	26321680	Homo sapiens	MDA-MB-231	GSM1716864	GSE70061	RNA-seq	KD		Control	Ana_expr_hsa_108	m6A	Reader	Expression
HNRNPA2B1	26321680	Homo sapiens	HeLa	GSM1716875	GSE70061	RNA-seq	KD		Perturbated	Ana_expr_hsa_110	m6A	Reader	Expression
HNRNPA2B1	26321680	Homo sapiens	MDA-MB-231	GSM1716868	GSE70061	RNA-seq	KD		Perturbated	Ana_expr_hsa_108	m6A	Reader	Expression
HNRNPA2B1	26321680	Homo sapiens	MDA-MB-231	GSM1716865	GSE70061	RNA-seq	KD		Control	Ana_expr_hsa_108	m6A	Reader	Expression
HNRNPA2B1	26321680	Homo sapiens	HeLa	GSM1716874	GSE70061	RNA-seq	KD		Perturbated	Ana_expr_hsa_110	m6A	Reader	Expression
HNRNPA2B1	26321680	Homo sapiens	MDA-MB-231	GSM1716869	GSE70061	RNA-seq	KD		Perturbated	Ana_expr_hsa_108	m6A	Reader	Expression
HNRNPA2B1	26321680	Homo sapiens	HeLa	GSM1716871	GSE70061	RNA-seq	KD		Control	Ana_expr_hsa_110	m6A	Reader	Expression
HNRNPA2B1	26321680	Homo sapiens	HeLa	GSM1716870	GSE70061	RNA-seq	KD		Control	Ana_expr_hsa_110	m6A	Reader	Expression
METTL3	26321680	Homo sapiens	HeLa	GSM1716873	GSE70061	RNA-seq	KD		Perturbated	Ana_expr_hsa_109	m6A	Writer	Expression
METTL3	26321680	Homo sapiens	HeLa	GSM1716870	GSE70061	RNA-seq	KD		Control	Ana_expr_hsa_109	m6A	Writer	Expression
METTL3	26321680	Homo sapiens	HeLa	GSM1716871	GSE70061	RNA-seq	KD		Control	Ana_expr_hsa_109	m6A	Writer	Expression
METTL3	26321680	Homo sapiens	MDA-MB-231	GSM1716867	GSE70061	RNA-seq	KD		Perturbated	Ana_expr_hsa_107	m6A	Writer	Expression
METTL3	26321680	Homo sapiens	MDA-MB-231	GSM1716865	GSE70061	RNA-seq	KD		Control	Ana_expr_hsa_107	m6A	Writer	Expression
METTL3	26321680	Homo sapiens	MDA-MB-231	GSM1716866	GSE70061	RNA-seq	KD		Perturbated	Ana_expr_hsa_107	m6A	Writer	Expression
METTL3	26321680	Homo sapiens	HeLa	GSM1716872	GSE70061	RNA-seq	KD		Perturbated	Ana_expr_hsa_109	m6A	Writer	Expression
METTL3	26321680	Homo sapiens	MDA-MB-231	GSM1716864	GSE70061	RNA-seq	KD		Control	Ana_expr_hsa_107	m6A	Writer	Expression
YTHDC1	26876937	Homo sapiens	HeLa	GSM1826776	GSE71095	RNA-seq	KO		Control	Ana_expr_hsa_111	m6A	Reader	Expression
YTHDC1	26876937	Homo sapiens	HeLa	GSM1826782	GSE71095	RNA-seq	KO		Control	Ana_expr_hsa_111	m6A	Reader	Expression
YTHDC1	26876937	Homo sapiens	HeLa	GSM1826774	GSE71095	RNA-seq	KO		Control	Ana_expr_hsa_111	m6A	Reader	Expression
YTHDC1	26876937	Homo sapiens	HeLa	GSM1826775	GSE71095	RNA-seq	KO	deficient	Perturbated	Ana_expr_hsa_111	m6A	Reader	Expression
YTHDC1	26876937	Homo sapiens	HeLa	GSM1826783	GSE71095	RNA-seq	KO	deficient	Perturbated	Ana_expr_hsa_111	m6A	Reader	Expression
METTL14	28334903	Homo sapiens	HEK293T	GSM1909475	GSE74085	RNA-seq	KD		Control	Ana_expr_hsa_114	m6A	Writer	Expression
METTL14	28334903	Homo sapiens	HEK293T	GSM1909476	GSE74085	RNA-seq	KD		Control	Ana_expr_hsa_114	m6A	Writer	Expression
METTL14	28334903	Homo sapiens	HEK293T	GSM1909479	GSE74085	RNA-seq	KD		Perturbated	Ana_expr_hsa_114	m6A	Writer	Expression
METTL14	28334903	Homo sapiens	HEK293T	GSM1909480	GSE74085	RNA-seq	KD		Perturbated	Ana_expr_hsa_114	m6A	Writer	Expression
METTL3	28334903	Homo sapiens	HEK293T	GSM1909475	GSE74085	RNA-seq	KD		Control	Ana_expr_hsa_113	m6A	Writer	Expression
METTL3	28334903	Homo sapiens	HEK293T	GSM1909476	GSE74085	RNA-seq	KD		Control	Ana_expr_hsa_113	m6A	Writer	Expression
METTL3	28334903	Homo sapiens	HEK293T	GSM1909478	GSE74085	RNA-seq	KD		Perturbated	Ana_expr_hsa_113	m6A	Writer	Expression
METTL3	28334903	Homo sapiens	HEK293T	GSM1909477	GSE74085	RNA-seq	KD		Perturbated	Ana_expr_hsa_113	m6A	Writer	Expression
RBMX	28334903	Homo sapiens	HEK293T	GSM1909474	GSE74085	RNA-seq	KD		Perturbated	Ana_expr_hsa_112	m6A	Reader	Expression
RBMX	28334903	Homo sapiens	HEK293T	GSM1909473	GSE74085	RNA-seq	KD		Perturbated	Ana_expr_hsa_112	m6A	Reader	Expression
RBMX	28334903	Homo sapiens	HEK293T	GSM1909471	GSE74085	RNA-seq	KD		Perturbated	Ana_expr_hsa_112	m6A	Reader	Expression
RBMX	28334903	Homo sapiens	HEK293T	GSM1909472	GSE74085	RNA-seq	KD		Perturbated	Ana_expr_hsa_112	m6A	Reader	Expression
RBMX	28334903	Homo sapiens	HEK293T	GSM1909470	GSE74085	RNA-seq	KD		Control	Ana_expr_hsa_112	m6A	Reader	Expression
RBMX	28334903	Homo sapiens	HEK293T	GSM1909469	GSE74085	RNA-seq	KD		Control	Ana_expr_hsa_112	m6A	Reader	Expression
YTHDC1	28984244	Homo sapiens	HeLa	GSM1919513	GSE74397	RNA-seq	KO	siRNA; total RNA	Perturbated	Ana_expr_hsa_118	m6A	Reader	Expression
YTHDC1	28984244	Homo sapiens	HeLa	GSM1919519	GSE74397	RNA-seq	KO	siRNA; total RNA	Perturbated	Ana_expr_hsa_118	m6A	Reader	Expression
YTHDC1	28984244	Homo sapiens	HeLa	GSM1919518	GSE74397	RNA-seq	KO	siRNA; nucleus	Perturbated	Ana_expr_hsa_117	m6A	Reader	Expression
YTHDC1	28984244	Homo sapiens	HeLa	GSM1919515	GSE74397	RNA-seq	KO	nucleus	Control	Ana_expr_hsa_117	m6A	Reader	Expression
YTHDC1	28984244	Homo sapiens	HeLa	GSM1919512	GSE74397	RNA-seq	KO	siRNA; nucleus	Perturbated	Ana_expr_hsa_117	m6A	Reader	Expression
YTHDC1	28984244	Homo sapiens	HeLa	GSM1919510	GSE74397	RNA-seq	KO	total RNA	Control	Ana_expr_hsa_118	m6A	Reader	Expression
YTHDC1	28984244	Homo sapiens	HeLa	GSM1919514	GSE74397	RNA-seq	KO	cytoplasms	Control	Ana_expr_hsa_116	m6A	Reader	Expression
YTHDC1	28984244	Homo sapiens	HeLa	GSM1919511	GSE74397	RNA-seq	KO	siRNA; cytoplasms	Perturbated	Ana_expr_hsa_116	m6A	Reader	Expression
YTHDC1	28984244	Homo sapiens	HeLa	GSM1919517	GSE74397	RNA-seq	KO	siRNA; cytoplasms	Perturbated	Ana_expr_hsa_116	m6A	Reader	Expression
YTHDC1	28984244	Homo sapiens	HeLa	GSM1919509	GSE74397	RNA-seq	KO	nucleus	Control	Ana_expr_hsa_117	m6A	Reader	Expression
YTHDC1	28984244	Homo sapiens	HeLa	GSM2318860	GSE74397	RNA-seq	KO	siRNA	Perturbated	Ana_expr_hsa_115	m6A	Reader	Expression
YTHDC1	28984244	Homo sapiens	HeLa	GSM1919508	GSE74397	RNA-seq	KO	cytoplasms	Control	Ana_expr_hsa_116	m6A	Reader	Expression
YTHDC1	28984244	Homo sapiens	HeLa	GSM1919516	GSE74397	RNA-seq	KO	total RNA	Control	Ana_expr_hsa_118	m6A	Reader	Expression
YTHDC1	28984244	Homo sapiens	HeLa	GSM2318859	GSE74397	RNA-seq	KO	siRNA	Perturbated	Ana_expr_hsa_115	m6A	Reader	Expression
YTHDC1	28984244	Homo sapiens	HeLa	GSM2318857	GSE74397	RNA-seq	KO		Control	Ana_expr_hsa_115	m6A	Reader	Expression
YTHDC1	28984244	Homo sapiens	HeLa	GSM2318858	GSE74397	RNA-seq	KO		Control	Ana_expr_hsa_115	m6A	Reader	Expression
FTO	28017614	Homo sapiens	MonoMac-6	GSM2010455	GSE76414	MeRIP-seq	OE		Control	Ana_expr_hsa_230	m6A,m6Am	Eraser	Expression
FTO	28017614	Homo sapiens	MonoMac-6	GSM2010453	GSE76414	MeRIP-seq	OE		Control	Ana_expr_hsa_230	m6A,m6Am	Eraser	Expression
FTO	28017614	Homo sapiens	MonoMac-6	GSM2010448	GSE76414	MeRIP-seq	OE		Perturbated	Ana_expr_hsa_230	m6A,m6Am	Eraser	Expression
FTO	28017614	Homo sapiens	MonoMac-6	GSM2010451	GSE76414	MeRIP-seq	OE		Perturbated	Ana_expr_hsa_230	m6A,m6Am	Eraser	Expression
IGF2BP3	26974154	Homo sapiens	RS4;11	GSM2041050	GSE76931	RNA-seq	KD		Control	Ana_expr_hsa_119	m6A	Reader	Expression
IGF2BP3	26974154	Homo sapiens	RS4;11	GSM2041051	GSE76931	RNA-seq	KD		Control	Ana_expr_hsa_119	m6A	Reader	Expression
IGF2BP3	26974154	Homo sapiens	RS4;11	GSM2041049	GSE76931	RNA-seq	KD		Control	Ana_expr_hsa_119	m6A	Reader	Expression
IGF2BP3	26974154	Homo sapiens	RS4;11	GSM2041052	GSE76931	RNA-seq	KD	shRNA	Perturbated	Ana_expr_hsa_119	m6A	Reader	Expression
IGF2BP3	26974154	Homo sapiens	RS4;11	GSM2041054	GSE76931	RNA-seq	KD	shRNA	Perturbated	Ana_expr_hsa_119	m6A	Reader	Expression
IGF2BP3	26974154	Homo sapiens	RS4;11	GSM2041053	GSE76931	RNA-seq	KD	shRNA	Perturbated	Ana_expr_hsa_119	m6A	Reader	Expression
ALKBH5	28002401	Homo sapiens	HEK293T	GSM2065358	GSE78040	RNA-seq	KD		Control	Ana_expr_hsa_120	m6A	Eraser	Expression
ALKBH5	28002401	Homo sapiens	HEK293T	GSM2065360	GSE78040	RNA-seq	KD	siRNA	Perturbated	Ana_expr_hsa_120	m6A	Eraser	Expression
ALKBH5	28002401	Homo sapiens	HEK293T	GSM2065359	GSE78040	RNA-seq	KD		Control	Ana_expr_hsa_120	m6A	Eraser	Expression
ALKBH5	28002401	Homo sapiens	HEK293T	GSM2065361	GSE78040	RNA-seq	KD	siRNA	Perturbated	Ana_expr_hsa_120	m6A	Eraser	Expression
FTO	28002401	Homo sapiens	HEK293T	GSM2065366	GSE78040	RNA-seq	KD		Control	Ana_expr_hsa_121	m6A,m6Am	Eraser	Expression
FTO	28002401	Homo sapiens	HEK293T	GSM2065367	GSE78040	RNA-seq	KD		Control	Ana_expr_hsa_121	m6A,m6Am	Eraser	Expression
FTO	28002401	Homo sapiens	HEK293T	GSM2065368	GSE78040	RNA-seq	KD	siRNA	Perturbated	Ana_expr_hsa_121	m6A,m6Am	Eraser	Expression
FTO	28002401	Homo sapiens	HEK293T	GSM2065369	GSE78040	RNA-seq	KD	siRNA	Perturbated	Ana_expr_hsa_121	m6A,m6Am	Eraser	Expression
IGF2BP3	27210763	Homo sapiens	PL45	GSM2086981	GSE79147	RNA-seq	KD		Control	Ana_expr_hsa_122	m6A	Reader	Expression
IGF2BP3	27210763	Homo sapiens	PANC-1	GSM2086984	GSE79147	RNA-seq	KD		Control	Ana_expr_hsa_123	m6A	Reader	Expression
IGF2BP3	27210763	Homo sapiens	PANC-1	GSM2086986	GSE79147	RNA-seq	KD	shRNA	Perturbated	Ana_expr_hsa_123	m6A	Reader	Expression
IGF2BP3	27210763	Homo sapiens	PL45	GSM2086980	GSE79147	RNA-seq	KD		Control	Ana_expr_hsa_122	m6A	Reader	Expression
IGF2BP3	27210763	Homo sapiens	PANC-1	GSM2086987	GSE79147	RNA-seq	KD	shRNA	Perturbated	Ana_expr_hsa_123	m6A	Reader	Expression
IGF2BP3	27210763	Homo sapiens	PANC-1	GSM2086985	GSE79147	RNA-seq	KD		Control	Ana_expr_hsa_123	m6A	Reader	Expression
IGF2BP3	27210763	Homo sapiens	PL45	GSM2086982	GSE79147	RNA-seq	KD	shRNA	Perturbated	Ana_expr_hsa_122	m6A	Reader	Expression
IGF2BP3	27210763	Homo sapiens	PL45	GSM2086983	GSE79147	RNA-seq	KD	shRNA	Perturbated	Ana_expr_hsa_122	m6A	Reader	Expression
FTO	28977517	Homo sapiens	HEK293	GSM2098543	GSE79577	RNA-seq	KO		Control	Ana_expr_hsa_124	m6A,m6Am	Eraser	Expression
FTO	28977517	Homo sapiens	HEK293	GSM2098544	GSE79577	RNA-seq	KO		Control	Ana_expr_hsa_124	m6A,m6Am	Eraser	Expression
FTO	28977517	Homo sapiens	HEK293	GSM2098542	GSE79577	RNA-seq	KO		Control	Ana_expr_hsa_124	m6A,m6Am	Eraser	Expression
FTO	28977517	Homo sapiens	HEK293	GSM2098540	GSE79577	RNA-seq	KO	CRISPR-Cas9	Perturbated	Ana_expr_hsa_124	m6A,m6Am	Eraser	Expression
FTO	28977517	Homo sapiens	HEK293	GSM2098541	GSE79577	RNA-seq	KO	CRISPR-Cas9	Perturbated	Ana_expr_hsa_124	m6A,m6Am	Eraser	Expression
FTO	28977517	Homo sapiens	HEK293	GSM2098539	GSE79577	RNA-seq	KO	CRISPR-Cas9	Perturbated	Ana_expr_hsa_124	m6A,m6Am	Eraser	Expression
METTL14	30306128	Homo sapiens	MDA-MB-231	GSM2144041	GSE81164	RNA-seq	KD	siRNA	Perturbated	Ana_expr_hsa_125	m6A	Writer	Expression
METTL14	30306128	Homo sapiens	MDA-MB-231	GSM2144042	GSE81164	RNA-seq	KD	siRNA	Perturbated	Ana_expr_hsa_125	m6A	Writer	Expression
METTL14	30306128	Homo sapiens	MDA-MB-231	GSM2144040	GSE81164	RNA-seq	KD		Control	Ana_expr_hsa_125	m6A	Writer	Expression
METTL14	30306128	Homo sapiens	MDA-MB-231	GSM2144039	GSE81164	RNA-seq	KD		Control	Ana_expr_hsa_125	m6A	Writer	Expression
ADAR	28436945	Homo sapiens	A172	GSM2267301	GSE85455	RNA-seq	KD		Control	Ana_expr_hsa_157	A-to-I	Writer	Expression
ADAR	28436945	Homo sapiens	A172	GSM2267302	GSE85455	RNA-seq	KD		Control	Ana_expr_hsa_157	A-to-I	Writer	Expression
ADAR	28436945	Homo sapiens	A172	GSM2267303	GSE85455	RNA-seq	KD	siRNA	Perturbated	Ana_expr_hsa_157	A-to-I	Writer	Expression
ADAR	28436945	Homo sapiens	A172	GSM2267304	GSE85455	RNA-seq	KD	siRNA	Perturbated	Ana_expr_hsa_157	A-to-I	Writer	Expression
YTHDF2		Homo sapiens	HEK293T	GSM2286780	GSE85887	RNA-seq	KO		Control	Ana_expr_hsa_126	m6A	Reader	Expression
YTHDF2		Homo sapiens	HEK293T	GSM2286779	GSE85887	RNA-seq	KO		Control	Ana_expr_hsa_126	m6A	Reader	Expression
YTHDF2		Homo sapiens	HEK293T	GSM2286783	GSE85887	RNA-seq	KO	CRISPR-Cas9	Perturbated	Ana_expr_hsa_126	m6A	Reader	Expression
YTHDF2		Homo sapiens	HEK293T	GSM2286778	GSE85887	RNA-seq	KO		Control	Ana_expr_hsa_126	m6A	Reader	Expression
YTHDF2		Homo sapiens	HEK293T	GSM2286781	GSE85887	RNA-seq	KO	CRISPR-Cas9	Perturbated	Ana_expr_hsa_126	m6A	Reader	Expression
YTHDF2		Homo sapiens	HEK293T	GSM2286782	GSE85887	RNA-seq	KO	CRISPR-Cas9	Perturbated	Ana_expr_hsa_126	m6A	Reader	Expression
ADAR	29022589	Homo sapiens	HEK293	GSM2325073	GSE87198	RNA-seq	OE		Control	Ana_expr_hsa_158	A-to-I	Writer	Expression
ADAR	29022589	Homo sapiens	HEK293	GSM2325076	GSE87198	RNA-seq	OE		Control	Ana_expr_hsa_158	A-to-I	Writer	Expression
ADAR	29022589	Homo sapiens	HEK293	GSM2325088	GSE87198	RNA-seq	OE		Control	Ana_expr_hsa_158	A-to-I	Writer	Expression
ADAR	29022589	Homo sapiens	HEK293	GSM2325075	GSE87198	RNA-seq	OE		Control	Ana_expr_hsa_158	A-to-I	Writer	Expression
ADAR	29022589	Homo sapiens	HEK293	GSM2325077	GSE87198	RNA-seq	OE		Perturbated	Ana_expr_hsa_158	A-to-I	Writer	Expression
ADAR	29022589	Homo sapiens	HEK293	GSM2325087	GSE87198	RNA-seq	OE		Control	Ana_expr_hsa_158	A-to-I	Writer	Expression
ADAR	29022589	Homo sapiens	HEK293	GSM2325074	GSE87198	RNA-seq	OE		Control	Ana_expr_hsa_158	A-to-I	Writer	Expression
ADAR	29022589	Homo sapiens	HEK293	GSM2325083	GSE87198	RNA-seq	OE		Perturbated	Ana_expr_hsa_158	A-to-I	Writer	Expression
ADAR	29022589	Homo sapiens	HEK293	GSM2325079	GSE87198	RNA-seq	OE		Perturbated	Ana_expr_hsa_158	A-to-I	Writer	Expression
ADAR	29022589	Homo sapiens	HEK293	GSM2325081	GSE87198	RNA-seq	OE		Perturbated	Ana_expr_hsa_158	A-to-I	Writer	Expression
ADARB1	29022589	Homo sapiens	HEK293	GSM2325087	GSE87198	RNA-seq	OE		Control	Ana_expr_hsa_159	A-to-I	Writer	Expression
ADARB1	29022589	Homo sapiens	HEK293	GSM2325088	GSE87198	RNA-seq	OE		Control	Ana_expr_hsa_159	A-to-I	Writer	Expression
ADARB1	29022589	Homo sapiens	HEK293	GSM2325078	GSE87198	RNA-seq	OE		Perturbated	Ana_expr_hsa_159	A-to-I	Writer	Expression
ADARB1	29022589	Homo sapiens	HEK293	GSM2325080	GSE87198	RNA-seq	OE		Perturbated	Ana_expr_hsa_159	A-to-I	Writer	Expression
ADARB1	29022589	Homo sapiens	HEK293	GSM2325082	GSE87198	RNA-seq	OE		Perturbated	Ana_expr_hsa_159	A-to-I	Writer	Expression
ADARB1	29022589	Homo sapiens	HEK293	GSM2325076	GSE87198	RNA-seq	OE		Control	Ana_expr_hsa_159	A-to-I	Writer	Expression
ADARB1	29022589	Homo sapiens	HEK293	GSM2325074	GSE87198	RNA-seq	OE		Control	Ana_expr_hsa_159	A-to-I	Writer	Expression
ADARB1	29022589	Homo sapiens	HEK293	GSM2325084	GSE87198	RNA-seq	OE		Perturbated	Ana_expr_hsa_159	A-to-I	Writer	Expression
ADARB1	29022589	Homo sapiens	HEK293	GSM2325075	GSE87198	RNA-seq	OE		Control	Ana_expr_hsa_159	A-to-I	Writer	Expression
ADARB1	29022589	Homo sapiens	HEK293	GSM2325073	GSE87198	RNA-seq	OE		Control	Ana_expr_hsa_159	A-to-I	Writer	Expression
ALKBH5	28344040	Homo sapiens	GSC11	GSM2332973	GSE87515	MeRIP-seq	KD	shRNA	Perturbated	Ana_expr_hsa_231	m6A	Eraser	Expression
ALKBH5	28344040	Homo sapiens	GSC11	GSM2332974	GSE87515	MeRIP-seq	KD	shRNA	Perturbated	Ana_expr_hsa_231	m6A	Eraser	Expression
ALKBH5	28344040	Homo sapiens	GSC11	GSM2332971	GSE87515	MeRIP-seq	KD		Control	Ana_expr_hsa_231	m6A	Eraser	Expression
ALKBH5	28344040	Homo sapiens	GSC11	GSM2332972	GSE87515	MeRIP-seq	KD		Control	Ana_expr_hsa_231	m6A	Eraser	Expression
METTL14	29476152	Homo sapiens	HepG2	GSM2715523	GSE90642	MeRIP-seq	KD		Control	Ana_expr_hsa_232	m6A	Writer	Expression
METTL14	29476152	Homo sapiens	HepG2	GSM2715525	GSE90642	MeRIP-seq	KD	shRNA	Perturbated	Ana_expr_hsa_232	m6A	Writer	Expression
METTL14	29476152	Homo sapiens	HepG2	GSM2409804	GSE90642	MeRIP-seq	KD	shRNA	Perturbated	Ana_expr_hsa_232	m6A	Writer	Expression
METTL14	29476152	Homo sapiens	HepG2	GSM2409802	GSE90642	MeRIP-seq	KD		Control	Ana_expr_hsa_232	m6A	Writer	Expression
PUS7	28073919	Homo sapiens	HEK293	GSM2415866	GSE90851	RNA-seq	KD	siRNA	Perturbated	Ana_expr_hsa_175	Pseudouridine	Writer	Expression
PUS7	28073919	Homo sapiens	HEK293	GSM2415864	GSE90851	RNA-seq	KD	siRNA	Perturbated	Ana_expr_hsa_175	Pseudouridine	Writer	Expression
PUS7	28073919	Homo sapiens	HEK293	GSM2415861	GSE90851	RNA-seq	KD		Control	Ana_expr_hsa_175	Pseudouridine	Writer	Expression
PUS7	28073919	Homo sapiens	HEK293	GSM2415865	GSE90851	RNA-seq	KD	siRNA	Perturbated	Ana_expr_hsa_175	Pseudouridine	Writer	Expression
PUS7	28073919	Homo sapiens	HEK293	GSM2415870	GSE90851	RNA-seq	KD		Control	Ana_expr_hsa_175	Pseudouridine	Writer	Expression
PUS7	28073919	Homo sapiens	HEK293	GSM2415862	GSE90851	RNA-seq	KD		Control	Ana_expr_hsa_175	Pseudouridine	Writer	Expression
PUS7	28073919	Homo sapiens	HEK293	GSM2415863	GSE90851	RNA-seq	KD		Control	Ana_expr_hsa_175	Pseudouridine	Writer	Expression
PUS7	28073919	Homo sapiens	HEK293	GSM2415871	GSE90851	RNA-seq	KD		Control	Ana_expr_hsa_175	Pseudouridine	Writer	Expression
TRUB1	28073919	Homo sapiens	HEK293	GSM2415862	GSE90851	RNA-seq	KD		Control	Ana_expr_hsa_176	Pseudouridine	Writer	Expression
TRUB1	28073919	Homo sapiens	HEK293	GSM2415863	GSE90851	RNA-seq	KD		Control	Ana_expr_hsa_176	Pseudouridine	Writer	Expression
TRUB1	28073919	Homo sapiens	HEK293	GSM2415867	GSE90851	RNA-seq	KD	siRNA	Perturbated	Ana_expr_hsa_176	Pseudouridine	Writer	Expression
TRUB1	28073919	Homo sapiens	HEK293	GSM2415861	GSE90851	RNA-seq	KD		Control	Ana_expr_hsa_176	Pseudouridine	Writer	Expression
TRUB1	28073919	Homo sapiens	HEK293	GSM2415873	GSE90851	RNA-seq	KD	siRNA	Perturbated	Ana_expr_hsa_176	Pseudouridine	Writer	Expression
TRUB1	28073919	Homo sapiens	HEK293	GSM2415872	GSE90851	RNA-seq	KD	siRNA	Perturbated	Ana_expr_hsa_176	Pseudouridine	Writer	Expression
TRUB1	28073919	Homo sapiens	HEK293	GSM2415877	GSE90851	RNA-seq	OE		Control	Ana_expr_hsa_178	Pseudouridine	Writer	Expression
TRUB1	28073919	Homo sapiens	HEK293	GSM2415879	GSE90851	RNA-seq	OE		Control	Ana_expr_hsa_178	Pseudouridine	Writer	Expression
TRUB1	28073919	Homo sapiens	HEK293	GSM2415881	GSE90851	RNA-seq	OE		Control	Ana_expr_hsa_178	Pseudouridine	Writer	Expression
TRUB1	28073919	Homo sapiens	HEK293	GSM2415880	GSE90851	RNA-seq	OE		Perturbated	Ana_expr_hsa_178	Pseudouridine	Writer	Expression
TRUB1	28073919	Homo sapiens	HEK293	GSM2415868	GSE90851	RNA-seq	KD	siRNA	Perturbated	Ana_expr_hsa_176	Pseudouridine	Writer	Expression
TRUB1	28073919	Homo sapiens	HEK293	GSM2415870	GSE90851	RNA-seq	KD		Control	Ana_expr_hsa_176	Pseudouridine	Writer	Expression
TRUB1	28073919	Homo sapiens	HEK293	GSM2415871	GSE90851	RNA-seq	KD		Control	Ana_expr_hsa_176	Pseudouridine	Writer	Expression
TRUB1	28073919	Homo sapiens	HEK293	GSM2415876	GSE90851	RNA-seq	OE		Perturbated	Ana_expr_hsa_178	Pseudouridine	Writer	Expression
TRUB1	28073919	Homo sapiens	HEK293	GSM2415878	GSE90851	RNA-seq	OE		Perturbated	Ana_expr_hsa_178	Pseudouridine	Writer	Expression
TRUB1	28073919	Homo sapiens	HEK293	GSM2415869	GSE90851	RNA-seq	KD	siRNA	Perturbated	Ana_expr_hsa_176	Pseudouridine	Writer	Expression
TRUB2	28073919	Homo sapiens	HEK293	GSM2415874	GSE90851	RNA-seq	KD	siRNA	Perturbated	Ana_expr_hsa_177	Pseudouridine	Writer	Expression
TRUB2	28073919	Homo sapiens	HEK293	GSM2415884	GSE90851	RNA-seq	OE		Perturbated	Ana_expr_hsa_179	Pseudouridine	Writer	Expression
TRUB2	28073919	Homo sapiens	HEK293	GSM2415871	GSE90851	RNA-seq	KD		Control	Ana_expr_hsa_177	Pseudouridine	Writer	Expression
TRUB2	28073919	Homo sapiens	HEK293	GSM2415886	GSE90851	RNA-seq	OE		Perturbated	Ana_expr_hsa_179	Pseudouridine	Writer	Expression
TRUB2	28073919	Homo sapiens	HEK293	GSM2415870	GSE90851	RNA-seq	KD		Control	Ana_expr_hsa_177	Pseudouridine	Writer	Expression
TRUB2	28073919	Homo sapiens	HEK293	GSM2415862	GSE90851	RNA-seq	KD		Control	Ana_expr_hsa_177	Pseudouridine	Writer	Expression
TRUB2	28073919	Homo sapiens	HEK293	GSM2415861	GSE90851	RNA-seq	KD		Control	Ana_expr_hsa_177	Pseudouridine	Writer	Expression
TRUB2	28073919	Homo sapiens	HEK293	GSM2415887	GSE90851	RNA-seq	OE		Control	Ana_expr_hsa_179	Pseudouridine	Writer	Expression
TRUB2	28073919	Homo sapiens	HEK293	GSM2415875	GSE90851	RNA-seq	KD	siRNA	Perturbated	Ana_expr_hsa_177	Pseudouridine	Writer	Expression
TRUB2	28073919	Homo sapiens	HEK293	GSM2415863	GSE90851	RNA-seq	KD		Control	Ana_expr_hsa_177	Pseudouridine	Writer	Expression
TRUB2	28073919	Homo sapiens	HEK293	GSM2415883	GSE90851	RNA-seq	OE		Control	Ana_expr_hsa_179	Pseudouridine	Writer	Expression
TRUB2	28073919	Homo sapiens	HEK293	GSM2415882	GSE90851	RNA-seq	OE		Perturbated	Ana_expr_hsa_179	Pseudouridine	Writer	Expression
TRUB2	28073919	Homo sapiens	HEK293	GSM2415885	GSE90851	RNA-seq	OE		Control	Ana_expr_hsa_179	Pseudouridine	Writer	Expression
METTL16	28525753	Homo sapiens	HEK293A	GSM2417471	GSE90914	MeRIP-seq	KD		Control	Ana_expr_hsa_233	m6A	Writer	Expression
METTL16	28525753	Homo sapiens	HEK293A	GSM2417472	GSE90914	MeRIP-seq	KD		Control	Ana_expr_hsa_233	m6A	Writer	Expression
METTL16	28525753	Homo sapiens	HEK293A	GSM2417474	GSE90914	MeRIP-seq	KD	siRNA	Perturbated	Ana_expr_hsa_233	m6A	Writer	Expression
METTL16	28525753	Homo sapiens	HEK293A	GSM2417475	GSE90914	MeRIP-seq	KD	siRNA	Perturbated	Ana_expr_hsa_233	m6A	Writer	Expression
METTL16	28525753	Homo sapiens	HEK293A	GSM2417476	GSE90914	MeRIP-seq	KD	siRNA	Perturbated	Ana_expr_hsa_233	m6A	Writer	Expression
METTL16	28525753	Homo sapiens	HEK293A	GSM2417473	GSE90914	MeRIP-seq	KD		Control	Ana_expr_hsa_233	m6A	Writer	Expression
METTL3	28297716	Homo sapiens	U2OS	GSM2439031	GSE92867	MeRIP-seq	KO	UV minus	Control	Ana_expr_hsa_234	m6A	Writer	Expression
METTL3	28297716	Homo sapiens	U2OS	GSM2439033	GSE92867	MeRIP-seq	KO	UV minus	Control	Ana_expr_hsa_234	m6A	Writer	Expression
METTL3	28297716	Homo sapiens	U2OS	GSM2439021	GSE92867	MeRIP-seq	KO	UV minus	Perturbated	Ana_expr_hsa_234	m6A	Writer	Expression
METTL3	28297716	Homo sapiens	U2OS	GSM2439023	GSE92867	MeRIP-seq	KO	UV minus	Perturbated	Ana_expr_hsa_234	m6A	Writer	Expression
METTL3	28297716	Homo sapiens	U2OS	GSM2439025	GSE92867	MeRIP-seq	KO	UV minus	Perturbated	Ana_expr_hsa_234	m6A	Writer	Expression
METTL3	28297716	Homo sapiens	U2OS	GSM2439035	GSE92867	MeRIP-seq	KO	UV minus	Control	Ana_expr_hsa_234	m6A	Writer	Expression
METTL3	28297716	Homo sapiens	U2OS	GSM2439041	GSE92867	MeRIP-seq	KO	UV plus	Control	Ana_expr_hsa_235	m6A	Writer	Expression
METTL3	28297716	Homo sapiens	U2OS	GSM2439029	GSE92867	MeRIP-seq	KO	UV plus	Perturbated	Ana_expr_hsa_235	m6A	Writer	Expression
METTL3	28297716	Homo sapiens	U2OS	GSM2439037	GSE92867	MeRIP-seq	KO	UV plus	Control	Ana_expr_hsa_235	m6A	Writer	Expression
METTL3	28297716	Homo sapiens	U2OS	GSM2439027	GSE92867	MeRIP-seq	KO	UV plus	Perturbated	Ana_expr_hsa_235	m6A	Writer	Expression
METTL3	28297716	Homo sapiens	U2OS	GSM2439043	GSE92867	MeRIP-seq	KO	UV plus	Control	Ana_expr_hsa_235	m6A	Writer	Expression
METTL3	28297716	Homo sapiens	U2OS	GSM2439039	GSE92867	MeRIP-seq	KO	UV plus	Control	Ana_expr_hsa_235	m6A	Writer	Expression
METTL3	29186125	Homo sapiens	MOLM13	GSM2481062	GSE94613	MeRIP-seq	KD	shRNA	Perturbated	Ana_expr_hsa_236	m6A	Writer	Expression
METTL3	29186125	Homo sapiens	MOLM13	GSM2481061	GSE94613	MeRIP-seq	KD	shRNA	Perturbated	Ana_expr_hsa_236	m6A	Writer	Expression
METTL3	29186125	Homo sapiens	MOLM13	GSM2481060	GSE94613	MeRIP-seq	KD	shRNA	Perturbated	Ana_expr_hsa_236	m6A	Writer	Expression
METTL3	29186125	Homo sapiens	MOLM13	GSM2481063	GSE94613	MeRIP-seq	KD	shRNA	Perturbated	Ana_expr_hsa_236	m6A	Writer	Expression
METTL3	29186125	Homo sapiens	MOLM13	GSM2481058	GSE94613	MeRIP-seq	KD		Control	Ana_expr_hsa_236	m6A	Writer	Expression
METTL3	29186125	Homo sapiens	MOLM13	GSM2481059	GSE94613	MeRIP-seq	KD		Control	Ana_expr_hsa_236	m6A	Writer	Expression
YBX1	29180470	Homo sapiens	MCF7	GSM2501535	GSE95299	RNA-seq	OE		Control	Ana_expr_hsa_162	m5C	Reader	Expression
YBX1	29180470	Homo sapiens	MCF7	GSM2501536	GSE95299	RNA-seq	OE		Control	Ana_expr_hsa_162	m5C	Reader	Expression
YBX1	29180470	Homo sapiens	MCF7	GSM2501537	GSE95299	RNA-seq	OE		Control	Ana_expr_hsa_162	m5C	Reader	Expression
YBX1	29180470	Homo sapiens	MCF7	GSM2501541	GSE95299	RNA-seq	OE		Perturbated	Ana_expr_hsa_162	m5C	Reader	Expression
YBX1	29180470	Homo sapiens	MCF7	GSM2501542	GSE95299	RNA-seq	OE		Perturbated	Ana_expr_hsa_162	m5C	Reader	Expression
YBX1	29180470	Homo sapiens	MCF7	GSM2501543	GSE95299	RNA-seq	OE		Perturbated	Ana_expr_hsa_162	m5C	Reader	Expression
METTL3	31601799	Homo sapiens	HEL	GSM2508217	GSE95372	RNA-seq	KO		Control	Ana_expr_hsa_127	m6A	Writer	Expression
METTL3	31601799	Homo sapiens	HEL	GSM3661966	GSE95372	RNA-seq	KO	CRISPR-Cas9	Perturbated	Ana_expr_hsa_127	m6A	Writer	Expression
METTL3	31601799	Homo sapiens	HEL	GSM3661967	GSE95372	RNA-seq	KO	CRISPR-Cas9	Perturbated	Ana_expr_hsa_127	m6A	Writer	Expression
METTL3	31601799	Homo sapiens	HEL	GSM3661968	GSE95372	RNA-seq	KO	CRISPR-Cas9	Perturbated	Ana_expr_hsa_127	m6A	Writer	Expression
METTL3	31601799	Homo sapiens	HEL	GSM2508218	GSE95372	RNA-seq	KO		Control	Ana_expr_hsa_127	m6A	Writer	Expression
METTL3	31601799	Homo sapiens	HEL	GSM2508219	GSE95372	RNA-seq	KO		Control	Ana_expr_hsa_127	m6A	Writer	Expression
METTL3	31601799	Homo sapiens	HEL	GSM3661969	GSE95372	RNA-seq	KO	CRISPR-Cas9	Perturbated	Ana_expr_hsa_127	m6A	Writer	Expression
WTAP	31601799	Homo sapiens	HEL	GSM2508217	GSE95372	RNA-seq	KO		Control	Ana_expr_hsa_128	m6A	Writer	Expression
WTAP	31601799	Homo sapiens	HEL	GSM2508218	GSE95372	RNA-seq	KO		Control	Ana_expr_hsa_128	m6A	Writer	Expression
WTAP	31601799	Homo sapiens	HEL	GSM2508219	GSE95372	RNA-seq	KO		Control	Ana_expr_hsa_128	m6A	Writer	Expression
WTAP	31601799	Homo sapiens	HEL	GSM3661973	GSE95372	RNA-seq	KO	CRISPR-Cas9	Perturbated	Ana_expr_hsa_128	m6A	Writer	Expression
WTAP	31601799	Homo sapiens	HEL	GSM3661970	GSE95372	RNA-seq	KO	CRISPR-Cas9	Perturbated	Ana_expr_hsa_128	m6A	Writer	Expression
WTAP	31601799	Homo sapiens	HEL	GSM3661972	GSE95372	RNA-seq	KO	CRISPR-Cas9	Perturbated	Ana_expr_hsa_128	m6A	Writer	Expression
WTAP	31601799	Homo sapiens	HEL	GSM3661971	GSE95372	RNA-seq	KO	CRISPR-Cas9	Perturbated	Ana_expr_hsa_128	m6A	Writer	Expression
METTL14	29290617	Homo sapiens	UIA-MM6	GSM2564737	GSE97443	RNA-seq	KD	shRNA	Perturbated	Ana_expr_hsa_129	m6A	Writer	Expression
METTL14	29290617	Homo sapiens	UIA-MM6	GSM2564736	GSE97443	RNA-seq	KD		Control	Ana_expr_hsa_129	m6A	Writer	Expression
METTL14	29290617	Homo sapiens	NB4	GSM2564732	GSE97443	RNA-seq	KD		Control	Ana_expr_hsa_184	m6A	Writer	Expression
METTL14	29290617	Homo sapiens	UIA-MM6	GSM2564738	GSE97443	RNA-seq	KD		Control	Ana_expr_hsa_129	m6A	Writer	Expression
METTL14	29290617	Homo sapiens	UIA-MM6	GSM2564739	GSE97443	RNA-seq	KD	shRNA	Perturbated	Ana_expr_hsa_129	m6A	Writer	Expression
METTL14	29290617	Homo sapiens	NB4	GSM2564735	GSE97443	RNA-seq	KD	shRNA	Perturbated	Ana_expr_hsa_184	m6A	Writer	Expression
METTL14	29290617	Homo sapiens	NB4	GSM2564733	GSE97443	RNA-seq	KD	shRNA	Perturbated	Ana_expr_hsa_184	m6A	Writer	Expression
METTL14	29290617	Homo sapiens	NB4	GSM2564734	GSE97443	RNA-seq	KD		Control	Ana_expr_hsa_184	m6A	Writer	Expression
METTL3	28920958	Homo sapiens	MOLM13	GSM2602074	GSE98623	RNA-seq	KD	shRNA	Perturbated	Ana_expr_hsa_130	m6A	Writer	Expression
METTL3	28920958	Homo sapiens	MOLM13	GSM2602079	GSE98623	RNA-seq	KD	shRNA	Perturbated	Ana_expr_hsa_130	m6A	Writer	Expression
METTL3	28920958	Homo sapiens	MOLM13	GSM2602073	GSE98623	RNA-seq	KD	shRNA	Perturbated	Ana_expr_hsa_130	m6A	Writer	Expression
METTL3	28920958	Homo sapiens	MOLM13	GSM2602078	GSE98623	RNA-seq	KD		Control	Ana_expr_hsa_130	m6A	Writer	Expression
METTL3	28920958	Homo sapiens	MOLM13	GSM2602075	GSE98623	RNA-seq	KD	shRNA	Perturbated	Ana_expr_hsa_130	m6A	Writer	Expression
METTL3	28920958	Homo sapiens	MOLM13	GSM2602080	GSE98623	RNA-seq	KD	shRNA	Perturbated	Ana_expr_hsa_130	m6A	Writer	Expression
METTL3	28920958	Homo sapiens	MOLM13	GSM2602081	GSE98623	RNA-seq	KD	shRNA	Perturbated	Ana_expr_hsa_130	m6A	Writer	Expression
METTL3	28920958	Homo sapiens	MOLM13	GSM2602076	GSE98623	RNA-seq	KD		Control	Ana_expr_hsa_130	m6A	Writer	Expression
METTL3	28920958	Homo sapiens	MOLM13	GSM2602077	GSE98623	RNA-seq	KD		Control	Ana_expr_hsa_130	m6A	Writer	Expression
Mettl3	28792938	Mus musculus	naive T cell	GSM2676989	GSE100277	RNA-seq	KO	CRISPR-Cas9	Perturbated	Ana_expr_mmu_1	m6A	Writer	Expression
Mettl3	28792938	Mus musculus	naive T cell	GSM2676990	GSE100277	RNA-seq	KO	CRISPR-Cas9	Perturbated	Ana_expr_mmu_1	m6A	Writer	Expression
Mettl3	28792938	Mus musculus	naive T cell	GSM2676991	GSE100277	RNA-seq	KO		Control	Ana_expr_mmu_1	m6A	Writer	Expression
Mettl3	28792938	Mus musculus	naive T cell	GSM2676992	GSE100277	RNA-seq	KO		Control	Ana_expr_mmu_1	m6A	Writer	Expression
Mettl3	29879109	Mus musculus	cerebellum	GSM2686019	GSE100528	MeRIP-seq	KO	P7	Control	Ana_expr_mmu_133	m6A	Writer	Expression
Mettl3	29879109	Mus musculus	cerebellum	GSM2686020	GSE100528	MeRIP-seq	KO	P7	Control	Ana_expr_mmu_133	m6A	Writer	Expression
Mettl3	29879109	Mus musculus	cerebellum	GSM2686021	GSE100528	MeRIP-seq	KO	CRISPR-Cas9; P7	Perturbated	Ana_expr_mmu_133	m6A	Writer	Expression
Mettl3	29879109	Mus musculus	cerebellum	GSM2686022	GSE100528	MeRIP-seq	KO	CRISPR-Cas9; P7	Perturbated	Ana_expr_mmu_133	m6A	Writer	Expression
Mettl3	29879109	Mus musculus	cerebellum	GSM2686027	GSE100528	MeRIP-seq	KO	P14	Control	Ana_expr_mmu_133	m6A	Writer	Expression
Mettl3	29879109	Mus musculus	cerebellum	GSM2686028	GSE100528	MeRIP-seq	KO	P14	Control	Ana_expr_mmu_133	m6A	Writer	Expression
Mettl3	29879109	Mus musculus	cerebellum	GSM2686029	GSE100528	MeRIP-seq	KO	CRISPR-Cas9; P14	Perturbated	Ana_expr_mmu_133	m6A	Writer	Expression
Mettl3	29879109	Mus musculus	cerebellum	GSM2686030	GSE100528	MeRIP-seq	KO	CRISPR-Cas9; P14	Perturbated	Ana_expr_mmu_133	m6A	Writer	Expression
Lrpprc	29146908	Mus musculus	heart	GSM2692151	GSE100732	RNA-seq	KO		Control	Ana_expr_mmu_2	m6A	Reader	Expression
Lrpprc	29146908	Mus musculus	heart	GSM2692147	GSE100732	RNA-seq	KO		Perturbated	Ana_expr_mmu_2	m6A	Reader	Expression
Lrpprc	29146908	Mus musculus	heart	GSM2692149	GSE100732	RNA-seq	KO		Control	Ana_expr_mmu_2	m6A	Reader	Expression
Lrpprc	29146908	Mus musculus	heart	GSM2692145	GSE100732	RNA-seq	KO		Perturbated	Ana_expr_mmu_2	m6A	Reader	Expression
Lrpprc	29146908	Mus musculus	heart	GSM2692148	GSE100732	RNA-seq	KO		Perturbated	Ana_expr_mmu_2	m6A	Reader	Expression
Lrpprc	29146908	Mus musculus	heart	GSM2692146	GSE100732	RNA-seq	KO		Perturbated	Ana_expr_mmu_2	m6A	Reader	Expression
Lrpprc	29146908	Mus musculus	heart	GSM2692152	GSE100732	RNA-seq	KO		Control	Ana_expr_mmu_2	m6A	Reader	Expression
Lrpprc	29146908	Mus musculus	heart	GSM2692150	GSE100732	RNA-seq	KO		Control	Ana_expr_mmu_2	m6A	Reader	Expression
Mettl3	29107534	Mus musculus	MEF	GSM2717365	GSE101865	RNA-seq	KD		Control	Ana_expr_mmu_3	m6A	Writer	Expression
Mettl3	29107534	Mus musculus	MEF	GSM2717366	GSE101865	RNA-seq	KD		Control	Ana_expr_mmu_3	m6A	Writer	Expression
Mettl3	29107534	Mus musculus	MEF	GSM2717367	GSE101865	RNA-seq	KD	shRNA	Perturbated	Ana_expr_mmu_3	m6A	Writer	Expression
Mettl3	29107534	Mus musculus	MEF	GSM2717368	GSE101865	RNA-seq	KD	shRNA	Perturbated	Ana_expr_mmu_3	m6A	Writer	Expression
Ythdc2	29033321	Mus musculus	testis	GSM2735156	GSE102346	MeRIP-seq	KD	YTHDC2+/-; P12	Perturbated	Ana_expr_mmu_134	m6A	Reader	Expression
Ythdc2	29033321	Mus musculus	testis	GSM2735155	GSE102346	MeRIP-seq	KD	YTHDC2+/-; P12	Perturbated	Ana_expr_mmu_134	m6A	Reader	Expression
Ythdc2	29033321	Mus musculus	testis	GSM2735154	GSE102346	MeRIP-seq	KD	YTHDC2+/+; P8	Control	Ana_expr_mmu_134	m6A	Reader	Expression
Ythdc2	29033321	Mus musculus	testis	GSM2735157	GSE102346	MeRIP-seq	KD	YTHDC2+/+; P20	Control	Ana_expr_mmu_134	m6A	Reader	Expression
Ythdc2	29033321	Mus musculus	testis	GSM2735158	GSE102346	MeRIP-seq	KD	YTHDC2+/+; P20	Control	Ana_expr_mmu_134	m6A	Reader	Expression
Ythdc2	29033321	Mus musculus	testis	GSM2735146	GSE102346	RNA-seq	KO	YTHDC2 +/-; P12	Control	Ana_expr_mmu_4	m6A	Reader	Expression
Ythdc2	29033321	Mus musculus	testis	GSM2735149	GSE102346	RNA-seq	KO	YTHDC2 -/-; P12	Perturbated	Ana_expr_mmu_4	m6A	Reader	Expression
Ythdc2	29033321	Mus musculus	testis	GSM2735145	GSE102346	RNA-seq	KO	YTHDC2 +/-; P12	Control	Ana_expr_mmu_4	m6A	Reader	Expression
Ythdc2	29033321	Mus musculus	testis	GSM2735148	GSE102346	RNA-seq	KO	YTHDC2 -/-; P12	Perturbated	Ana_expr_mmu_4	m6A	Reader	Expression
Ythdc2	29033321	Mus musculus	testis	GSM2735147	GSE102346	RNA-seq	KO	YTHDC2 +/-; P12	Control	Ana_expr_mmu_4	m6A	Reader	Expression
Ythdc2	29033321	Mus musculus	testis	GSM2735144	GSE102346	RNA-seq	KO	YTHDC2 -/-; P12	Perturbated	Ana_expr_mmu_4	m6A	Reader	Expression
Ythdc2	29033321	Mus musculus	testis	GSM2735153	GSE102346	RNA-seq	KO	YTHDC2 +/+; P8	Control	Ana_expr_mmu_5	m6A	Reader	Expression
Ythdc2	29033321	Mus musculus	testis	GSM2735150	GSE102346	RNA-seq	KO	YTHDC2 -/-; P8	Perturbated	Ana_expr_mmu_5	m6A	Reader	Expression
Ythdc2	29033321	Mus musculus	testis	GSM2735152	GSE102346	RNA-seq	KO	YTHDC2 +/-; P8	Control	Ana_expr_mmu_5	m6A	Reader	Expression
Ythdc2	29033321	Mus musculus	testis	GSM2735151	GSE102346	RNA-seq	KO	YTHDC2 -/-; P8	Perturbated	Ana_expr_mmu_5	m6A	Reader	Expression
Ythdc2	29033321	Mus musculus	ovary	GSM2772598	GSE102346	RNA-seq	KO	YTHDC2 -/-; P0	Perturbated	Ana_expr_mmu_6	m6A	Reader	Expression
Ythdc2	29033321	Mus musculus	ovary	GSM2772597	GSE102346	RNA-seq	KO	YTHDC2 +/-; P0	Control	Ana_expr_mmu_6	m6A	Reader	Expression
Ythdc2	29033321	Mus musculus	ovary	GSM2772596	GSE102346	RNA-seq	KO	YTHDC2 +/-; P0	Control	Ana_expr_mmu_6	m6A	Reader	Expression
Ythdc2	29033321	Mus musculus	ovary	GSM2772595	GSE102346	RNA-seq	KO	YTHDC2 -/-; P0	Perturbated	Ana_expr_mmu_6	m6A	Reader	Expression
Mettl14	29335608	Mus musculus	HNPC	GSM2805422	GSE104686	RNA-seq	KO		Control	Ana_expr_mmu_7	m6A	Writer	Expression
Mettl14	29335608	Mus musculus	HNPC	GSM2805424	GSE104686	RNA-seq	KO		Control	Ana_expr_mmu_7	m6A	Writer	Expression
Mettl14	29335608	Mus musculus	HNPC	GSM2805423	GSE104686	RNA-seq	KO		Control	Ana_expr_mmu_7	m6A	Writer	Expression
Mettl14	29335608	Mus musculus	HNPC	GSM2805436	GSE104686	RNA-seq	KO	homozygous knockout	Perturbated	Ana_expr_mmu_7	m6A	Writer	Expression
Mettl14	29335608	Mus musculus	HNPC	GSM2805438	GSE104686	RNA-seq	KO	homozygous knockout	Perturbated	Ana_expr_mmu_7	m6A	Writer	Expression
Mettl14	29335608	Mus musculus	HNPC	GSM2805439	GSE104686	RNA-seq	KO		Control	Ana_expr_mmu_7	m6A	Writer	Expression
Mettl14	29335608	Mus musculus	HNPC	GSM2805425	GSE104686	RNA-seq	KO	homozygous knockout	Perturbated	Ana_expr_mmu_7	m6A	Writer	Expression
Mettl14	29335608	Mus musculus	HNPC	GSM2805435	GSE104686	RNA-seq	KO	homozygous knockout	Perturbated	Ana_expr_mmu_7	m6A	Writer	Expression
Mettl14	29335608	Mus musculus	HNPC	GSM2805431	GSE104686	RNA-seq	KO		Control	Ana_expr_mmu_7	m6A	Writer	Expression
Mettl14	29335608	Mus musculus	HNPC	GSM2805432	GSE104686	RNA-seq	KO		Control	Ana_expr_mmu_7	m6A	Writer	Expression
Mettl14	29335608	Mus musculus	HNPC	GSM2805437	GSE104686	RNA-seq	KO		Control	Ana_expr_mmu_7	m6A	Writer	Expression
Mettl14	29335608	Mus musculus	HNPC	GSM2805426	GSE104686	RNA-seq	KO	homozygous knockout	Perturbated	Ana_expr_mmu_7	m6A	Writer	Expression
Mettl14	29335608	Mus musculus	HNPC	GSM2805427	GSE104686	RNA-seq	KO	homozygous knockout	Perturbated	Ana_expr_mmu_7	m6A	Writer	Expression
Mettl14	29335608	Mus musculus	HNPC	GSM2805440	GSE104686	RNA-seq	KO	homozygous knockout	Perturbated	Ana_expr_mmu_7	m6A	Writer	Expression
Mettl14	29335608	Mus musculus	HNPC	GSM2805428	GSE104686	RNA-seq	KD	heterozygous deletion	Perturbated	Ana_expr_mmu_8	m6A	Writer	Expression
Mettl14	29335608	Mus musculus	HNPC	GSM2805429	GSE104686	RNA-seq	KD	heterozygous deletion	Perturbated	Ana_expr_mmu_8	m6A	Writer	Expression
Mettl14	29335608	Mus musculus	HNPC	GSM2805430	GSE104686	RNA-seq	KD	heterozygous deletion	Perturbated	Ana_expr_mmu_8	m6A	Writer	Expression
Mettl14	29335608	Mus musculus	HNPC	GSM2805424	GSE104686	RNA-seq	KD		Control	Ana_expr_mmu_8	m6A	Writer	Expression
Mettl14	29335608	Mus musculus	HNPC	GSM2805422	GSE104686	RNA-seq	KD		Control	Ana_expr_mmu_8	m6A	Writer	Expression
Mettl14	29335608	Mus musculus	HNPC	GSM2805431	GSE104686	RNA-seq	KD		Control	Ana_expr_mmu_8	m6A	Writer	Expression
Mettl14	29335608	Mus musculus	HNPC	GSM2805432	GSE104686	RNA-seq	KD		Control	Ana_expr_mmu_8	m6A	Writer	Expression
Mettl14	29335608	Mus musculus	HNPC	GSM2805433	GSE104686	RNA-seq	KD	heterozygous deletion	Perturbated	Ana_expr_mmu_8	m6A	Writer	Expression
Mettl14	29335608	Mus musculus	HNPC	GSM2805434	GSE104686	RNA-seq	KD	heterozygous deletion	Perturbated	Ana_expr_mmu_8	m6A	Writer	Expression
Mettl14	29335608	Mus musculus	HNPC	GSM2805423	GSE104686	RNA-seq	KD		Control	Ana_expr_mmu_8	m6A	Writer	Expression
Ythdf2	29855337	Mus musculus	NSC	GSM2809105	GSE104867	MeRIP-seq	KO	Ythdf2 -/-	Perturbated	Ana_expr_mmu_135	m6A	Reader	Expression
Ythdf2	29855337	Mus musculus	NSC	GSM2809102	GSE104867	MeRIP-seq	KO		Control	Ana_expr_mmu_135	m6A	Reader	Expression
Ythdf2	29855337	Mus musculus	NSC	GSM2809103	GSE104867	MeRIP-seq	KO	Ythdf2 -/-	Perturbated	Ana_expr_mmu_135	m6A	Reader	Expression
Ythdf2	29855337	Mus musculus	NSC	GSM2809101	GSE104867	MeRIP-seq	KO		Control	Ana_expr_mmu_135	m6A	Reader	Expression
Ythdf2	29855337	Mus musculus	NSC	GSM2809104	GSE104867	MeRIP-seq	KO	Ythdf2 -/-	Perturbated	Ana_expr_mmu_135	m6A	Reader	Expression
Ythdf2	29855337	Mus musculus	NSC	GSM2809100	GSE104867	MeRIP-seq	KO		Control	Ana_expr_mmu_135	m6A	Reader	Expression
Mettl14	29346752	Mus musculus	DRG	GSM2837437	GSE106423	RNA-seq	KO	Mettl14-/-; STING deficient	Perturbated	Ana_expr_mmu_10	m6A	Writer	Expression
Mettl14	29346752	Mus musculus	DRG	GSM2837436	GSE106423	RNA-seq	KO	Mettl14-/-; STING deficient	Perturbated	Ana_expr_mmu_10	m6A	Writer	Expression
Mettl14	29346752	Mus musculus	DRG	GSM2837429	GSE106423	RNA-seq	KO	STING deficient	Control	Ana_expr_mmu_10	m6A	Writer	Expression
Mettl14	29346752	Mus musculus	DRG	GSM2837435	GSE106423	RNA-seq	KO	Mettl14-/-; STING deficient	Perturbated	Ana_expr_mmu_10	m6A	Writer	Expression
Mettl14	29346752	Mus musculus	DRG	GSM2837430	GSE106423	RNA-seq	KO	STING deficient	Control	Ana_expr_mmu_10	m6A	Writer	Expression
Mettl14	29346752	Mus musculus	DRG	GSM2837431	GSE106423	RNA-seq	KO	STING deficient	Control	Ana_expr_mmu_10	m6A	Writer	Expression
Mettl14	29346752	Mus musculus	DRG	GSM2837426	GSE106423	RNA-seq	KO		Control	Ana_expr_mmu_9	m6A	Writer	Expression
Mettl14	29346752	Mus musculus	DRG	GSM2837434	GSE106423	RNA-seq	KO	Mettl14-/-	Perturbated	Ana_expr_mmu_9	m6A	Writer	Expression
Mettl14	29346752	Mus musculus	DRG	GSM2837433	GSE106423	RNA-seq	KO	Mettl14-/-	Perturbated	Ana_expr_mmu_9	m6A	Writer	Expression
Mettl14	29346752	Mus musculus	DRG	GSM2837428	GSE106423	RNA-seq	KO		Control	Ana_expr_mmu_9	m6A	Writer	Expression
Mettl14	29346752	Mus musculus	DRG	GSM2837432	GSE106423	RNA-seq	KO	Mettl14-/-	Perturbated	Ana_expr_mmu_9	m6A	Writer	Expression
Mettl14	29346752	Mus musculus	DRG	GSM2837427	GSE106423	RNA-seq	KO		Control	Ana_expr_mmu_9	m6A	Writer	Expression
Fmr1		Mus musculus	hippocampus	GSM2843694	GSE106595	RNA-seq	KO	CA1 subfield	Control	Ana_expr_mmu_11	m6A	Reader	Expression
Fmr1		Mus musculus	hippocampus	GSM2843679	GSE106595	RNA-seq	KO	CA1 subfield	Perturbated	Ana_expr_mmu_11	m6A	Reader	Expression
Fmr1		Mus musculus	hippocampus	GSM2843682	GSE106595	RNA-seq	KO	CA1 subfield	Perturbated	Ana_expr_mmu_11	m6A	Reader	Expression
Fmr1		Mus musculus	hippocampus	GSM2843693	GSE106595	RNA-seq	KO	CA1 subfield	Control	Ana_expr_mmu_11	m6A	Reader	Expression
Fmr1		Mus musculus	hippocampus	GSM2843691	GSE106595	RNA-seq	KO	CA1 subfield	Control	Ana_expr_mmu_11	m6A	Reader	Expression
Fmr1		Mus musculus	hippocampus	GSM2843683	GSE106595	RNA-seq	KO	CA1 subfield	Perturbated	Ana_expr_mmu_11	m6A	Reader	Expression
Fmr1		Mus musculus	hippocampus	GSM2843690	GSE106595	RNA-seq	KO	CA1 subfield	Control	Ana_expr_mmu_11	m6A	Reader	Expression
Fmr1		Mus musculus	hippocampus	GSM2843689	GSE106595	RNA-seq	KO	CA1 subfield	Control	Ana_expr_mmu_11	m6A	Reader	Expression
Fmr1		Mus musculus	hippocampus	GSM2843684	GSE106595	RNA-seq	KO	CA1 subfield	Perturbated	Ana_expr_mmu_11	m6A	Reader	Expression
Fmr1		Mus musculus	hippocampus	GSM2843687	GSE106595	RNA-seq	KO	CA1 subfield	Control	Ana_expr_mmu_11	m6A	Reader	Expression
Fmr1		Mus musculus	hippocampus	GSM2843685	GSE106595	RNA-seq	KO	CA1 subfield	Perturbated	Ana_expr_mmu_11	m6A	Reader	Expression
Fmr1		Mus musculus	hippocampus	GSM2843681	GSE106595	RNA-seq	KO	CA1 subfield	Perturbated	Ana_expr_mmu_11	m6A	Reader	Expression
Fmr1		Mus musculus	hippocampus	GSM2843686	GSE106595	RNA-seq	KO	CA1 subfield	Perturbated	Ana_expr_mmu_11	m6A	Reader	Expression
Fmr1		Mus musculus	hippocampus	GSM2843688	GSE106595	RNA-seq	KO	CA1 subfield	Control	Ana_expr_mmu_11	m6A	Reader	Expression
Ythdf1	30401835	Mus musculus	hippocampus	GSM3139521	GSE106607	RNA-seq	KO	Ythdf1-/-	Perturbated	Ana_expr_mmu_12	m6A	Reader	Expression
Ythdf1	30401835	Mus musculus	hippocampus	GSM3139522	GSE106607	RNA-seq	KO	Ythdf1-/-	Perturbated	Ana_expr_mmu_12	m6A	Reader	Expression
Ythdf1	30401835	Mus musculus	hippocampus	GSM3139518	GSE106607	RNA-seq	KO		Control	Ana_expr_mmu_12	m6A	Reader	Expression
Ythdf1	30401835	Mus musculus	hippocampus	GSM3139517	GSE106607	RNA-seq	KO		Control	Ana_expr_mmu_12	m6A	Reader	Expression
Ythdf1	30401835	Mus musculus	hippocampus	GSM3139520	GSE106607	RNA-seq	KO	Ythdf1-/-	Perturbated	Ana_expr_mmu_12	m6A	Reader	Expression
Ythdf1	30401835	Mus musculus	hippocampus	GSM3139519	GSE106607	RNA-seq	KO		Control	Ana_expr_mmu_12	m6A	Reader	Expression
Ythdf1	30728504	Mus musculus	BMDC	GSM2850135	GSE106772	RNA-seq	KO	Ythdf1-/-; DC alone	Perturbated	Ana_expr_mmu_13	m6A	Reader	Expression
Ythdf1	30728504	Mus musculus	BMDC	GSM2850136	GSE106772	RNA-seq	KO	Ythdf1-/-; DC alone	Perturbated	Ana_expr_mmu_13	m6A	Reader	Expression
Ythdf1	30728504	Mus musculus	BMDC	GSM2850131	GSE106772	RNA-seq	KO	DC alone	Control	Ana_expr_mmu_13	m6A	Reader	Expression
Ythdf1	30728504	Mus musculus	BMDC	GSM2850132	GSE106772	RNA-seq	KO	DC alone	Control	Ana_expr_mmu_13	m6A	Reader	Expression
Ythdf1	30728504	Mus musculus	BMDC	GSM2850137	GSE106772	RNA-seq	KO	Ythdf1-/-; DC with tumor lysate	Perturbated	Ana_expr_mmu_14	m6A	Reader	Expression
Ythdf1	30728504	Mus musculus	BMDC	GSM2850134	GSE106772	RNA-seq	KO	DC with tumor lysate	Control	Ana_expr_mmu_14	m6A	Reader	Expression
Ythdf1	30728504	Mus musculus	BMDC	GSM2850133	GSE106772	RNA-seq	KO	DC with tumor lysate	Control	Ana_expr_mmu_14	m6A	Reader	Expression
Ythdf1	30728504	Mus musculus	BMDC	GSM2850138	GSE106772	RNA-seq	KO	Ythdf1-/-; DC with tumor lysate	Perturbated	Ana_expr_mmu_14	m6A	Reader	Expression
Mettl3	31015515	Mus musculus	BMDC	GSM2895441	GSE108332	RNA-seq	KO		Control	Ana_expr_mmu_15	m6A	Writer	Expression
Mettl3	31015515	Mus musculus	BMDC	GSM2895443	GSE108332	RNA-seq	KO		Control	Ana_expr_mmu_15	m6A	Writer	Expression
Mettl3	31015515	Mus musculus	BMDC	GSM2895440	GSE108332	RNA-seq	KO	Mettl3-/-	Perturbated	Ana_expr_mmu_15	m6A	Writer	Expression
Mettl3	31015515	Mus musculus	BMDC	GSM2895442	GSE108332	RNA-seq	KO	Mettl3-/-	Perturbated	Ana_expr_mmu_15	m6A	Writer	Expression
Mettl14	32610122	Mus musculus	B cell	GSM3052994	GSE112022	RNA-seq	KO	in vitro cultured B cell	Perturbated	Ana_expr_mmu_16	m6A	Writer	Expression
Mettl14	32610122	Mus musculus	B cell	GSM3052991	GSE112022	RNA-seq	KO	in vitro cultured B cell	Control	Ana_expr_mmu_16	m6A	Writer	Expression
Mettl14	32610122	Mus musculus	B cell	GSM3052988	GSE112022	RNA-seq	KO	in vitro cultured B cell	Control	Ana_expr_mmu_16	m6A	Writer	Expression
Mettl14	32610122	Mus musculus	B cell	GSM3052989	GSE112022	RNA-seq	KO	in vitro cultured B cell	Perturbated	Ana_expr_mmu_16	m6A	Writer	Expression
Mettl14	32610122	Mus musculus	B cell	GSM3052990	GSE112022	RNA-seq	KO	in vitro cultured B cell	Perturbated	Ana_expr_mmu_16	m6A	Writer	Expression
Mettl14	32610122	Mus musculus	B cell	GSM3052993	GSE112022	RNA-seq	KO	in vitro cultured B cell	Perturbated	Ana_expr_mmu_16	m6A	Writer	Expression
Mettl14	32610122	Mus musculus	B cell	GSM3052987	GSE112022	RNA-seq	KO	in vitro cultured B cell	Control	Ana_expr_mmu_16	m6A	Writer	Expression
Mettl14	32610122	Mus musculus	B cell	GSM3052992	GSE112022	RNA-seq	KO	in vitro cultured B cell	Control	Ana_expr_mmu_16	m6A	Writer	Expression
Fmr1	30373821	Mus musculus	NSC	GSM3071480	GSE112502	RNA-seq	KO		Control	Ana_expr_mmu_17	m6A	Reader	Expression
Fmr1	30373821	Mus musculus	NSC	GSM3071485	GSE112502	RNA-seq	KO	disease; Fmr1-/y	Perturbated	Ana_expr_mmu_17	m6A	Reader	Expression
Fmr1	30373821	Mus musculus	NSC	GSM3071479	GSE112502	RNA-seq	KO		Control	Ana_expr_mmu_17	m6A	Reader	Expression
Fmr1	30373821	Mus musculus	NSC	GSM3071486	GSE112502	RNA-seq	KO	disease; Fmr1-/y	Perturbated	Ana_expr_mmu_17	m6A	Reader	Expression
Fmr1	30373821	Mus musculus	NSC	GSM3071481	GSE112502	RNA-seq	KO		Control	Ana_expr_mmu_17	m6A	Reader	Expression
Fmr1	30373821	Mus musculus	NSC	GSM3071483	GSE112502	RNA-seq	KO	disease; Fmr1-/y	Perturbated	Ana_expr_mmu_17	m6A	Reader	Expression
Fmr1	30373821	Mus musculus	NSC	GSM3071482	GSE112502	RNA-seq	KO		Control	Ana_expr_mmu_17	m6A	Reader	Expression
Fmr1	30373821	Mus musculus	NSC	GSM3071484	GSE112502	RNA-seq	KO	disease; Fmr1-/y	Perturbated	Ana_expr_mmu_17	m6A	Reader	Expression
Mettl1	31619810	Mus musculus	ESC	GSM3076126	GSE112670	RNA-seq	KO	CRISPR-Cas9; differentiation for 6 days	Perturbated	Ana_expr_mmu_132	m7G	Writer	Expression
Mettl1	31619810	Mus musculus	ESC	GSM3076127	GSE112670	RNA-seq	KO	CRISPR-Cas9; differentiation for 6 days	Perturbated	Ana_expr_mmu_132	m7G	Writer	Expression
Mettl1	31619810	Mus musculus	ESC	GSM3076120	GSE112670	RNA-seq	KO	undifferentiated	Control	Ana_expr_mmu_132	m7G	Writer	Expression
Mettl1	31619810	Mus musculus	ESC	GSM3076121	GSE112670	RNA-seq	KO	undifferentiated	Control	Ana_expr_mmu_132	m7G	Writer	Expression
Mettl1	31619810	Mus musculus	ESC	GSM3076122	GSE112670	RNA-seq	KO	CRISPR-Cas9; undifferentiated	Perturbated	Ana_expr_mmu_132	m7G	Writer	Expression
Mettl1	31619810	Mus musculus	ESC	GSM3076123	GSE112670	RNA-seq	KO	CRISPR-Cas9; undifferentiated	Perturbated	Ana_expr_mmu_132	m7G	Writer	Expression
Mettl1	31619810	Mus musculus	ESC	GSM3076124	GSE112670	RNA-seq	KO	differentiation for 6 days	Control	Ana_expr_mmu_132	m7G	Writer	Expression
Mettl1	31619810	Mus musculus	ESC	GSM3076125	GSE112670	RNA-seq	KO	differentiation for 6 days	Control	Ana_expr_mmu_132	m7G	Writer	Expression
Mettl1	31619810	Mus musculus	ESC	GSM3076136	GSE112670	MeRIP-seq	KO	CRISPR-Cas9	Perturbated	Ana_expr_mmu_136	m7G	Writer	Expression
Mettl1	31619810	Mus musculus	ESC	GSM3076137	GSE112670	MeRIP-seq	KO	CRISPR-Cas9	Perturbated	Ana_expr_mmu_136	m7G	Writer	Expression
Mettl1	31619810	Mus musculus	ESC	GSM3076135	GSE112670	MeRIP-seq	KO		Control	Ana_expr_mmu_136	m7G	Writer	Expression
Mettl1	31619810	Mus musculus	ESC	GSM3076134	GSE112670	MeRIP-seq	KO		Control	Ana_expr_mmu_136	m7G	Writer	Expression
Mettl3	30048615	Mus musculus	hippocampus	GSM3119531	GSE113796	RNA-seq	KO	Mettl3-Nex-CreERT2; CA1+CA3; after fear conditioning	Perturbated	Ana_expr_mmu_18	m6A	Writer	Expression
Mettl3	30048615	Mus musculus	hippocampus	GSM3119537	GSE113796	RNA-seq	KO	Mettl3-Nex-CreERT2; CA1+CA3; after fear conditioning	Perturbated	Ana_expr_mmu_18	m6A	Writer	Expression
Mettl3	30048615	Mus musculus	hippocampus	GSM3119521	GSE113796	RNA-seq	KO	CA1+CA3; after fear conditioning	Control	Ana_expr_mmu_18	m6A	Writer	Expression
Mettl3	30048615	Mus musculus	hippocampus	GSM3119527	GSE113796	RNA-seq	KO	CA1+CA3; after fear conditioning	Control	Ana_expr_mmu_18	m6A	Writer	Expression
Mettl3	30048615	Mus musculus	hippocampus	GSM3119529	GSE113796	RNA-seq	KO	CA1+CA3; after fear conditioning	Control	Ana_expr_mmu_18	m6A	Writer	Expression
Mettl3	30048615	Mus musculus	hippocampus	GSM3119533	GSE113796	RNA-seq	KO	CA1+CA3; after fear conditioning	Control	Ana_expr_mmu_18	m6A	Writer	Expression
Mettl3	30048615	Mus musculus	hippocampus	GSM3119535	GSE113796	RNA-seq	KO	CA1+CA3; after fear conditioning	Control	Ana_expr_mmu_18	m6A	Writer	Expression
Mettl3	30048615	Mus musculus	hippocampus	GSM3119519	GSE113796	RNA-seq	KO	Mettl3-Nex-CreERT2; CA1+CA3; after fear conditioning	Perturbated	Ana_expr_mmu_18	m6A	Writer	Expression
Mettl3	30048615	Mus musculus	hippocampus	GSM3119523	GSE113796	RNA-seq	KO	Mettl3-Nex-CreERT2; CA1+CA3; after fear conditioning	Perturbated	Ana_expr_mmu_18	m6A	Writer	Expression
Mettl3	30048615	Mus musculus	hippocampus	GSM3119525	GSE113796	RNA-seq	KO	Mettl3-Nex-CreERT2; CA1+CA3; after fear conditioning	Perturbated	Ana_expr_mmu_18	m6A	Writer	Expression
Mettl3	30048615	Mus musculus	hippocampus	GSM3119520	GSE113796	RNA-seq	KO	CA1+CA3; baseline	Control	Ana_expr_mmu_19	m6A	Writer	Expression
Mettl3	30048615	Mus musculus	hippocampus	GSM3119526	GSE113796	RNA-seq	KO	CA1+CA3; baseline	Control	Ana_expr_mmu_19	m6A	Writer	Expression
Mettl3	30048615	Mus musculus	hippocampus	GSM3119532	GSE113796	RNA-seq	KO	CA1+CA3; baseline	Control	Ana_expr_mmu_19	m6A	Writer	Expression
Mettl3	30048615	Mus musculus	hippocampus	GSM3119534	GSE113796	RNA-seq	KO	CA1+CA3; baseline	Control	Ana_expr_mmu_19	m6A	Writer	Expression
Mettl3	30048615	Mus musculus	hippocampus	GSM3119538	GSE113796	RNA-seq	KO	CA1+CA3; baseline	Control	Ana_expr_mmu_19	m6A	Writer	Expression
Mettl3	30048615	Mus musculus	hippocampus	GSM3119522	GSE113796	RNA-seq	KO	Mettl3-Nex-CreERT2; CA1+CA3; baseline	Perturbated	Ana_expr_mmu_19	m6A	Writer	Expression
Mettl3	30048615	Mus musculus	hippocampus	GSM3119524	GSE113796	RNA-seq	KO	Mettl3-Nex-CreERT2; CA1+CA3; baseline	Perturbated	Ana_expr_mmu_19	m6A	Writer	Expression
Mettl3	30048615	Mus musculus	hippocampus	GSM3119528	GSE113796	RNA-seq	KO	Mettl3-Nex-CreERT2; CA1+CA3; baseline	Perturbated	Ana_expr_mmu_19	m6A	Writer	Expression
Mettl3	30048615	Mus musculus	hippocampus	GSM3119530	GSE113796	RNA-seq	KO	Mettl3-Nex-CreERT2; CA1+CA3; baseline	Perturbated	Ana_expr_mmu_19	m6A	Writer	Expression
Mettl3	30048615	Mus musculus	hippocampus	GSM3119536	GSE113796	RNA-seq	KO	Mettl3-Nex-CreERT2; CA1+CA3; baseline	Perturbated	Ana_expr_mmu_19	m6A	Writer	Expression
Fto	30048615	Mus musculus	hippocampus	GSM3119544	GSE113796	RNA-seq	KO	Fto-Nex-CreERT2; CA1+CA3; after fear conditioning	Perturbated	Ana_expr_mmu_20	m6A,m6Am	Eraser	Expression
Fto	30048615	Mus musculus	hippocampus	GSM3119543	GSE113796	RNA-seq	KO	Fto-Nex-CreERT2; CA1+CA3; after fear conditioning	Perturbated	Ana_expr_mmu_20	m6A,m6Am	Eraser	Expression
Fto	30048615	Mus musculus	hippocampus	GSM3119554	GSE113796	RNA-seq	KO	CA1+CA3; after fear conditioning	Control	Ana_expr_mmu_20	m6A,m6Am	Eraser	Expression
Fto	30048615	Mus musculus	hippocampus	GSM3119556	GSE113796	RNA-seq	KO	Fto-Nex-CreERT2; CA1+CA3; after fear conditioning	Perturbated	Ana_expr_mmu_20	m6A,m6Am	Eraser	Expression
Fto	30048615	Mus musculus	hippocampus	GSM3119550	GSE113796	RNA-seq	KO	Fto-Nex-CreERT2; CA1+CA3; after fear conditioning	Perturbated	Ana_expr_mmu_20	m6A,m6Am	Eraser	Expression
Fto	30048615	Mus musculus	hippocampus	GSM3119553	GSE113796	RNA-seq	KO	CA1+CA3; after fear conditioning	Control	Ana_expr_mmu_20	m6A,m6Am	Eraser	Expression
Fto	30048615	Mus musculus	hippocampus	GSM3119542	GSE113796	RNA-seq	KO	Fto-Nex-CreERT2; CA1+CA3; after fear conditioning	Perturbated	Ana_expr_mmu_20	m6A,m6Am	Eraser	Expression
Fto	30048615	Mus musculus	hippocampus	GSM3119552	GSE113796	RNA-seq	KO	CA1+CA3; after fear conditioning	Control	Ana_expr_mmu_20	m6A,m6Am	Eraser	Expression
Fto	30048615	Mus musculus	hippocampus	GSM3119546	GSE113796	RNA-seq	KO	CA1+CA3; after fear conditioning	Control	Ana_expr_mmu_20	m6A,m6Am	Eraser	Expression
Fto	30048615	Mus musculus	hippocampus	GSM3119540	GSE113796	RNA-seq	KO	CA1+CA3; after fear conditioning	Control	Ana_expr_mmu_20	m6A,m6Am	Eraser	Expression
Fto	30048615	Mus musculus	hippocampus	GSM3119557	GSE113796	RNA-seq	KO	CA1+CA3; baseline	Control	Ana_expr_mmu_21	m6A,m6Am	Eraser	Expression
Fto	30048615	Mus musculus	hippocampus	GSM3119545	GSE113796	RNA-seq	KO	CA1+CA3; baseline	Control	Ana_expr_mmu_21	m6A,m6Am	Eraser	Expression
Fto	30048615	Mus musculus	hippocampus	GSM3119541	GSE113796	RNA-seq	KO	Fto-Nex-CreERT2; CA1+CA3; baseline	Perturbated	Ana_expr_mmu_21	m6A,m6Am	Eraser	Expression
Fto	30048615	Mus musculus	hippocampus	GSM3119551	GSE113796	RNA-seq	KO	CA1+CA3; baseline	Control	Ana_expr_mmu_21	m6A,m6Am	Eraser	Expression
Fto	30048615	Mus musculus	hippocampus	GSM3119547	GSE113796	RNA-seq	KO	Fto-Nex-CreERT2; CA1+CA3; baseline	Perturbated	Ana_expr_mmu_21	m6A,m6Am	Eraser	Expression
Fto	30048615	Mus musculus	hippocampus	GSM3119539	GSE113796	RNA-seq	KO	CA1+CA3; baseline	Control	Ana_expr_mmu_21	m6A,m6Am	Eraser	Expression
Fto	30048615	Mus musculus	hippocampus	GSM3119558	GSE113796	RNA-seq	KO	CA1+CA3; baseline	Control	Ana_expr_mmu_21	m6A,m6Am	Eraser	Expression
Fto	30048615	Mus musculus	hippocampus	GSM3119548	GSE113796	RNA-seq	KO	Fto-Nex-CreERT2; CA1+CA3; baseline	Perturbated	Ana_expr_mmu_21	m6A,m6Am	Eraser	Expression
Fto	30048615	Mus musculus	hippocampus	GSM3119555	GSE113796	RNA-seq	KO	Fto-Nex-CreERT2; CA1+CA3; baseline	Perturbated	Ana_expr_mmu_21	m6A,m6Am	Eraser	Expression
Fto	30048615	Mus musculus	hippocampus	GSM3119549	GSE113796	RNA-seq	KO	Fto-Nex-CreERT2; CA1+CA3; baseline	Perturbated	Ana_expr_mmu_21	m6A,m6Am	Eraser	Expression
Fto	29934339	Mus musculus	3T3-L1	GSM3121415	GSE113862	RNA-seq	KD	siRNA	Perturbated	Ana_expr_mmu_22	m6A,m6Am	Eraser	Expression
Fto	29934339	Mus musculus	3T3-L1	GSM3121414	GSE113862	RNA-seq	KD	siRNA	Perturbated	Ana_expr_mmu_22	m6A,m6Am	Eraser	Expression
Fto	29934339	Mus musculus	3T3-L1	GSM3121416	GSE113862	RNA-seq	KD	siRNA	Perturbated	Ana_expr_mmu_22	m6A,m6Am	Eraser	Expression
Fto	29934339	Mus musculus	3T3-L1	GSM3121413	GSE113862	RNA-seq	KD		Control	Ana_expr_mmu_22	m6A,m6Am	Eraser	Expression
Fto	29934339	Mus musculus	3T3-L1	GSM3121417	GSE113862	RNA-seq	KD	siRNA	Perturbated	Ana_expr_mmu_22	m6A,m6Am	Eraser	Expression
Fto	29934339	Mus musculus	3T3-L1	GSM3121411	GSE113862	RNA-seq	KD		Control	Ana_expr_mmu_22	m6A,m6Am	Eraser	Expression
Fto	29934339	Mus musculus	3T3-L1	GSM3121412	GSE113862	RNA-seq	KD		Control	Ana_expr_mmu_22	m6A,m6Am	Eraser	Expression
Fto	29934339	Mus musculus	3T3-L1	GSM3121410	GSE113862	RNA-seq	KD		Control	Ana_expr_mmu_22	m6A,m6Am	Eraser	Expression
Fmr1	32179850	Mus musculus	hippocampus	GSM3130692	GSE114015	RNA-seq	KO		Control	Ana_expr_mmu_23	m6A	Reader	Expression
Fmr1	32179850	Mus musculus	hippocampus	GSM3130693	GSE114015	RNA-seq	KO		Control	Ana_expr_mmu_23	m6A	Reader	Expression
Fmr1	32179850	Mus musculus	hippocampus	GSM3130694	GSE114015	RNA-seq	KO		Control	Ana_expr_mmu_23	m6A	Reader	Expression
Fmr1	32179850	Mus musculus	hippocampus	GSM3130695	GSE114015	RNA-seq	KO	disease	Perturbated	Ana_expr_mmu_23	m6A	Reader	Expression
Fmr1	32179850	Mus musculus	hippocampus	GSM3130697	GSE114015	RNA-seq	KO	disease	Perturbated	Ana_expr_mmu_23	m6A	Reader	Expression
Fmr1	32179850	Mus musculus	hippocampus	GSM3130696	GSE114015	RNA-seq	KO	disease	Perturbated	Ana_expr_mmu_23	m6A	Reader	Expression
Fmr1	30893603	Mus musculus	brain cortex	GSM3131873	GSE114064	RNA-seq	KO	disease; Fmr1X-Y	Perturbated	Ana_expr_mmu_24	m6A	Reader	Expression
Fmr1	30893603	Mus musculus	brain cortex	GSM3131870	GSE114064	RNA-seq	KO	disease; Fmr1X-Y	Perturbated	Ana_expr_mmu_24	m6A	Reader	Expression
Fmr1	30893603	Mus musculus	brain cortex	GSM3131871	GSE114064	RNA-seq	KO	disease; Fmr1X-Y	Perturbated	Ana_expr_mmu_24	m6A	Reader	Expression
Fmr1	30893603	Mus musculus	brain cortex	GSM3131868	GSE114064	RNA-seq	KO	disease; Fmr1X-Y	Perturbated	Ana_expr_mmu_24	m6A	Reader	Expression
Fmr1	30893603	Mus musculus	brain cortex	GSM3131869	GSE114064	RNA-seq	KO		Control	Ana_expr_mmu_24	m6A	Reader	Expression
Fmr1	30893603	Mus musculus	brain cortex	GSM3131872	GSE114064	RNA-seq	KO		Control	Ana_expr_mmu_24	m6A	Reader	Expression
Fmr1	30893603	Mus musculus	brain cortex	GSM3131874	GSE114064	RNA-seq	KO		Control	Ana_expr_mmu_24	m6A	Reader	Expression
Fmr1	30893603	Mus musculus	brain cortex	GSM3131867	GSE114064	RNA-seq	KO		Control	Ana_expr_mmu_24	m6A	Reader	Expression
Mettl3	30429466	Mus musculus	ESC	GSM3155166	GSE114933	RNA-seq	KO		Control	Ana_expr_mmu_25	m6A	Writer	Expression
Mettl3	30429466	Mus musculus	ESC	GSM3155167	GSE114933	RNA-seq	KO		Control	Ana_expr_mmu_25	m6A	Writer	Expression
Mettl3	30429466	Mus musculus	ESC	GSM3155168	GSE114933	RNA-seq	KO	Prx1-cre; Mettl3fl/fl	Perturbated	Ana_expr_mmu_25	m6A	Writer	Expression
Mettl3	30429466	Mus musculus	ESC	GSM3155169	GSE114933	RNA-seq	KO	Prx1-cre; Mettl3fl/fl	Perturbated	Ana_expr_mmu_25	m6A	Writer	Expression
Ythdf1	30728504	Mus musculus	BMDC	GSM3165355	GSE115105	MeRIP-seq	KO		Control	Ana_expr_mmu_137	m6A	Reader	Expression
Ythdf1	30728504	Mus musculus	BMDC	GSM3165356	GSE115105	MeRIP-seq	KO		Perturbated	Ana_expr_mmu_137	m6A	Reader	Expression
Ythdf1	30728504	Mus musculus	BMDC	GSM3165354	GSE115105	MeRIP-seq	KO		Control	Ana_expr_mmu_137	m6A	Reader	Expression
Ythdf1	30728504	Mus musculus	BMDC	GSM3165357	GSE115105	MeRIP-seq	KO		Perturbated	Ana_expr_mmu_137	m6A	Reader	Expression
Mettl16	30197299,33930289	Mus musculus	embryo	GSM3228148	GSE116329	RNA-seq	KD	Mettl16+/+; E2.5	Control	Ana_expr_mmu_26	m6A	Writer	Expression
Mettl16	30197299,33930289	Mus musculus	embryo	GSM3228150	GSE116329	RNA-seq	KD	Mettl16+/+; E2.5	Control	Ana_expr_mmu_26	m6A	Writer	Expression
Mettl16	30197299,33930289	Mus musculus	embryo	GSM3228154	GSE116329	RNA-seq	KD	Mettl16+/+; E2.5	Control	Ana_expr_mmu_26	m6A	Writer	Expression
Mettl16	30197299,33930289	Mus musculus	embryo	GSM3228153	GSE116329	RNA-seq	KD	Mettl16+/−; E2.5	Perturbated	Ana_expr_mmu_26	m6A	Writer	Expression
Mettl16	30197299,33930289	Mus musculus	embryo	GSM3228155	GSE116329	RNA-seq	KD	Mettl16+/−; E2.5	Perturbated	Ana_expr_mmu_26	m6A	Writer	Expression
Mettl16	30197299,33930289	Mus musculus	embryo	GSM3228166	GSE116329	RNA-seq	KD	Mettl16+/−; E2.5	Perturbated	Ana_expr_mmu_26	m6A	Writer	Expression
Mettl16	30197299,33930289	Mus musculus	embryo	GSM3228167	GSE116329	RNA-seq	KD	Mettl16+/+; E2.5	Control	Ana_expr_mmu_26	m6A	Writer	Expression
Mettl16	30197299,33930289	Mus musculus	embryo	GSM3228161	GSE116329	RNA-seq	KD	Mettl16+/−; E2.5	Perturbated	Ana_expr_mmu_26	m6A	Writer	Expression
Mettl16	30197299,33930289	Mus musculus	embryo	GSM3228165	GSE116329	RNA-seq	KD	Mettl16+/−; E2.5	Perturbated	Ana_expr_mmu_26	m6A	Writer	Expression
Mettl16	30197299,33930289	Mus musculus	embryo	GSM3228137	GSE116329	RNA-seq	KD	Mettl16+/−; E2.5	Perturbated	Ana_expr_mmu_26	m6A	Writer	Expression
Mettl16	30197299,33930289	Mus musculus	embryo	GSM3228151	GSE116329	RNA-seq	KD	Mettl16+/−; E2.5	Perturbated	Ana_expr_mmu_26	m6A	Writer	Expression
Mettl16	30197299,33930289	Mus musculus	embryo	GSM3228164	GSE116329	RNA-seq	KD	Mettl16+/+; E2.5	Control	Ana_expr_mmu_26	m6A	Writer	Expression
Mettl16	30197299,33930289	Mus musculus	embryo	GSM3228144	GSE116329	RNA-seq	KD	Mettl16+/−; E2.5	Perturbated	Ana_expr_mmu_26	m6A	Writer	Expression
Mettl16	30197299,33930289	Mus musculus	embryo	GSM3228142	GSE116329	RNA-seq	KD	Mettl16+/−; E2.5	Perturbated	Ana_expr_mmu_26	m6A	Writer	Expression
Mettl16	30197299,33930289	Mus musculus	embryo	GSM3228159	GSE116329	RNA-seq	KD	Mettl16+/−; E2.5	Perturbated	Ana_expr_mmu_26	m6A	Writer	Expression
Mettl16	30197299,33930289	Mus musculus	embryo	GSM3228138	GSE116329	RNA-seq	KD	Mettl16+/−; E2.5	Perturbated	Ana_expr_mmu_26	m6A	Writer	Expression
Mettl16	30197299,33930289	Mus musculus	embryo	GSM3228145	GSE116329	RNA-seq	KD	Mettl16+/−; E2.5	Perturbated	Ana_expr_mmu_26	m6A	Writer	Expression
Mettl16	30197299,33930289	Mus musculus	embryo	GSM3228149	GSE116329	RNA-seq	KD	Mettl16+/−; E2.5	Perturbated	Ana_expr_mmu_26	m6A	Writer	Expression
Mettl16	30197299,33930289	Mus musculus	embryo	GSM3228141	GSE116329	RNA-seq	KD	Mettl16+/−; E2.5	Perturbated	Ana_expr_mmu_26	m6A	Writer	Expression
Mettl16	30197299,33930289	Mus musculus	embryo	GSM3228140	GSE116329	RNA-seq	KO	Mettl16−/−; E2.5	Perturbated	Ana_expr_mmu_27	m6A	Writer	Expression
Mettl16	30197299,33930289	Mus musculus	embryo	GSM3228167	GSE116329	RNA-seq	KO	Mettl16+/+; E2.5	Control	Ana_expr_mmu_27	m6A	Writer	Expression
Mettl16	30197299,33930289	Mus musculus	embryo	GSM3228139	GSE116329	RNA-seq	KO	Mettl16−/−; E2.5	Perturbated	Ana_expr_mmu_27	m6A	Writer	Expression
Mettl16	30197299,33930289	Mus musculus	embryo	GSM3228154	GSE116329	RNA-seq	KO	Mettl16+/+; E2.5	Control	Ana_expr_mmu_27	m6A	Writer	Expression
Mettl16	30197299,33930289	Mus musculus	embryo	GSM3228150	GSE116329	RNA-seq	KO	Mettl16+/+; E2.5	Control	Ana_expr_mmu_27	m6A	Writer	Expression
Mettl16	30197299,33930289	Mus musculus	embryo	GSM3228158	GSE116329	RNA-seq	KO	Mettl16−/−; E2.5	Perturbated	Ana_expr_mmu_27	m6A	Writer	Expression
Mettl16	30197299,33930289	Mus musculus	embryo	GSM3228164	GSE116329	RNA-seq	KO	Mettl16+/+; E2.5	Control	Ana_expr_mmu_27	m6A	Writer	Expression
Mettl16	30197299,33930289	Mus musculus	embryo	GSM3228160	GSE116329	RNA-seq	KO	Mettl16−/−; E2.5	Perturbated	Ana_expr_mmu_27	m6A	Writer	Expression
Mettl16	30197299,33930289	Mus musculus	embryo	GSM3228148	GSE116329	RNA-seq	KO	Mettl16+/+; E2.5	Control	Ana_expr_mmu_27	m6A	Writer	Expression
Mettl16	30197299,33930289	Mus musculus	embryo	GSM3228143	GSE116329	RNA-seq	KO	Mettl16−/−; E2.5	Perturbated	Ana_expr_mmu_27	m6A	Writer	Expression
Mettl16	30197299,33930289	Mus musculus	embryo	GSM3228146	GSE116329	RNA-seq	KO	Mettl16−/−; E2.5	Perturbated	Ana_expr_mmu_27	m6A	Writer	Expression
Mettl16	30197299,33930289	Mus musculus	embryo	GSM3228157	GSE116329	RNA-seq	KO	Mettl16−/−; E2.5	Perturbated	Ana_expr_mmu_27	m6A	Writer	Expression
Mettl16	30197299,33930289	Mus musculus	embryo	GSM3228152	GSE116329	RNA-seq	KO	Mettl16−/−; E2.5	Perturbated	Ana_expr_mmu_27	m6A	Writer	Expression
Mettl16	30197299,33930289	Mus musculus	embryo	GSM3228156	GSE116329	RNA-seq	KO	Mettl16−/−; E2.5	Perturbated	Ana_expr_mmu_27	m6A	Writer	Expression
Mettl16	30197299,33930289	Mus musculus	embryo	GSM3228163	GSE116329	RNA-seq	KO	Mettl16−/−; E2.5	Perturbated	Ana_expr_mmu_27	m6A	Writer	Expression
Mettl16	30197299,33930289	Mus musculus	embryo	GSM3228147	GSE116329	RNA-seq	KO	Mettl16−/−; E2.5	Perturbated	Ana_expr_mmu_27	m6A	Writer	Expression
Mettl16	30197299,33930289	Mus musculus	embryo	GSM3228162	GSE116329	RNA-seq	KO	Mettl16−/−; E2.5	Perturbated	Ana_expr_mmu_27	m6A	Writer	Expression
Mettl16	30197299,33930289	Mus musculus	embryo	GSM3228206	GSE116329	RNA-seq	KD	Mettl16+/−; E3.5	Perturbated	Ana_expr_mmu_28	m6A	Writer	Expression
Mettl16	30197299,33930289	Mus musculus	embryo	GSM3228184	GSE116329	RNA-seq	KD	Mettl16+/+; E3.5	Control	Ana_expr_mmu_28	m6A	Writer	Expression
Mettl16	30197299,33930289	Mus musculus	embryo	GSM3228183	GSE116329	RNA-seq	KD	Mettl16+/−; E3.5	Perturbated	Ana_expr_mmu_28	m6A	Writer	Expression
Mettl16	30197299,33930289	Mus musculus	embryo	GSM3228186	GSE116329	RNA-seq	KD	Mettl16+/−; E3.5	Perturbated	Ana_expr_mmu_28	m6A	Writer	Expression
Mettl16	30197299,33930289	Mus musculus	embryo	GSM3228188	GSE116329	RNA-seq	KD	Mettl16+/−; E3.5	Perturbated	Ana_expr_mmu_28	m6A	Writer	Expression
Mettl16	30197299,33930289	Mus musculus	embryo	GSM3228204	GSE116329	RNA-seq	KD	Mettl16+/−; E3.5	Perturbated	Ana_expr_mmu_28	m6A	Writer	Expression
Mettl16	30197299,33930289	Mus musculus	embryo	GSM3228180	GSE116329	RNA-seq	KD	Mettl16+/+; E3.5	Control	Ana_expr_mmu_28	m6A	Writer	Expression
Mettl16	30197299,33930289	Mus musculus	embryo	GSM3228203	GSE116329	RNA-seq	KD	Mettl16+/−; E3.5	Perturbated	Ana_expr_mmu_28	m6A	Writer	Expression
Mettl16	30197299,33930289	Mus musculus	embryo	GSM3228175	GSE116329	RNA-seq	KD	Mettl16+/+; E3.5	Control	Ana_expr_mmu_28	m6A	Writer	Expression
Mettl16	30197299,33930289	Mus musculus	embryo	GSM3228176	GSE116329	RNA-seq	KD	Mettl16+/+; E3.5	Control	Ana_expr_mmu_28	m6A	Writer	Expression
Mettl16	30197299,33930289	Mus musculus	embryo	GSM3228191	GSE116329	RNA-seq	KD	Mettl16+/−; E3.5	Perturbated	Ana_expr_mmu_28	m6A	Writer	Expression
Mettl16	30197299,33930289	Mus musculus	embryo	GSM3228169	GSE116329	RNA-seq	KD	Mettl16+/+; E3.5	Control	Ana_expr_mmu_28	m6A	Writer	Expression
Mettl16	30197299,33930289	Mus musculus	embryo	GSM3228179	GSE116329	RNA-seq	KD	Mettl16+/+; E3.5	Control	Ana_expr_mmu_28	m6A	Writer	Expression
Mettl16	30197299,33930289	Mus musculus	embryo	GSM3228178	GSE116329	RNA-seq	KD	Mettl16+/−; E3.5	Perturbated	Ana_expr_mmu_28	m6A	Writer	Expression
Mettl16	30197299,33930289	Mus musculus	embryo	GSM3228189	GSE116329	RNA-seq	KD	Mettl16+/+; E3.5	Control	Ana_expr_mmu_28	m6A	Writer	Expression
Mettl16	30197299,33930289	Mus musculus	embryo	GSM3228168	GSE116329	RNA-seq	KD	Mettl16+/+; E3.5	Control	Ana_expr_mmu_28	m6A	Writer	Expression
Mettl16	30197299,33930289	Mus musculus	embryo	GSM3228173	GSE116329	RNA-seq	KD	Mettl16+/−; E3.5	Perturbated	Ana_expr_mmu_28	m6A	Writer	Expression
Mettl16	30197299,33930289	Mus musculus	embryo	GSM3228185	GSE116329	RNA-seq	KD	Mettl16+/+; E3.5	Control	Ana_expr_mmu_28	m6A	Writer	Expression
Mettl16	30197299,33930289	Mus musculus	embryo	GSM3228205	GSE116329	RNA-seq	KD	Mettl16+/+; E3.5	Control	Ana_expr_mmu_28	m6A	Writer	Expression
Mettl16	30197299,33930289	Mus musculus	embryo	GSM3228198	GSE116329	RNA-seq	KD	Mettl16+/+; E3.5	Control	Ana_expr_mmu_28	m6A	Writer	Expression
Mettl16	30197299,33930289	Mus musculus	embryo	GSM3228200	GSE116329	RNA-seq	KD	Mettl16+/+; E3.5	Control	Ana_expr_mmu_28	m6A	Writer	Expression
Mettl16	30197299,33930289	Mus musculus	embryo	GSM3228195	GSE116329	RNA-seq	KD	Mettl16+/+; E3.5	Control	Ana_expr_mmu_28	m6A	Writer	Expression
Mettl16	30197299,33930289	Mus musculus	embryo	GSM3228199	GSE116329	RNA-seq	KD	Mettl16+/+; E3.5	Control	Ana_expr_mmu_28	m6A	Writer	Expression
Mettl16	30197299,33930289	Mus musculus	embryo	GSM3228192	GSE116329	RNA-seq	KD	Mettl16+/+; E3.5	Control	Ana_expr_mmu_28	m6A	Writer	Expression
Mettl16	30197299,33930289	Mus musculus	embryo	GSM3228193	GSE116329	RNA-seq	KD	Mettl16+/+; E3.5	Control	Ana_expr_mmu_28	m6A	Writer	Expression
Mettl16	30197299,33930289	Mus musculus	embryo	GSM3228194	GSE116329	RNA-seq	KD	Mettl16+/+; E3.5	Control	Ana_expr_mmu_28	m6A	Writer	Expression
Mettl16	30197299,33930289	Mus musculus	embryo	GSM3228168	GSE116329	RNA-seq	KO	Mettl16+/+; E3.5	Control	Ana_expr_mmu_29	m6A	Writer	Expression
Mettl16	30197299,33930289	Mus musculus	embryo	GSM3228190	GSE116329	RNA-seq	KO	Mettl16−/−; E3.5	Perturbated	Ana_expr_mmu_29	m6A	Writer	Expression
Mettl16	30197299,33930289	Mus musculus	embryo	GSM3228189	GSE116329	RNA-seq	KO	Mettl16+/+; E3.5	Control	Ana_expr_mmu_29	m6A	Writer	Expression
Mettl16	30197299,33930289	Mus musculus	embryo	GSM3228187	GSE116329	RNA-seq	KO	Mettl16−/−; E3.5	Perturbated	Ana_expr_mmu_29	m6A	Writer	Expression
Mettl16	30197299,33930289	Mus musculus	embryo	GSM3228171	GSE116329	RNA-seq	KO	Mettl16−/−; E3.5	Perturbated	Ana_expr_mmu_29	m6A	Writer	Expression
Mettl16	30197299,33930289	Mus musculus	embryo	GSM3228182	GSE116329	RNA-seq	KO	Mettl16−/−; E3.5	Perturbated	Ana_expr_mmu_29	m6A	Writer	Expression
Mettl16	30197299,33930289	Mus musculus	embryo	GSM3228192	GSE116329	RNA-seq	KO	Mettl16+/+; E3.5	Control	Ana_expr_mmu_29	m6A	Writer	Expression
Mettl16	30197299,33930289	Mus musculus	embryo	GSM3228169	GSE116329	RNA-seq	KO	Mettl16+/+; E3.5	Control	Ana_expr_mmu_29	m6A	Writer	Expression
Mettl16	30197299,33930289	Mus musculus	embryo	GSM3228175	GSE116329	RNA-seq	KO	Mettl16+/+; E3.5	Control	Ana_expr_mmu_29	m6A	Writer	Expression
Mettl16	30197299,33930289	Mus musculus	embryo	GSM3228199	GSE116329	RNA-seq	KO	Mettl16+/+; E3.5	Control	Ana_expr_mmu_29	m6A	Writer	Expression
Mettl16	30197299,33930289	Mus musculus	embryo	GSM3228205	GSE116329	RNA-seq	KO	Mettl16+/+; E3.5	Control	Ana_expr_mmu_29	m6A	Writer	Expression
Mettl16	30197299,33930289	Mus musculus	embryo	GSM3228181	GSE116329	RNA-seq	KO	Mettl16−/−; E3.5	Perturbated	Ana_expr_mmu_29	m6A	Writer	Expression
Mettl16	30197299,33930289	Mus musculus	embryo	GSM3228185	GSE116329	RNA-seq	KO	Mettl16+/+; E3.5	Control	Ana_expr_mmu_29	m6A	Writer	Expression
Mettl16	30197299,33930289	Mus musculus	embryo	GSM3228193	GSE116329	RNA-seq	KO	Mettl16+/+; E3.5	Control	Ana_expr_mmu_29	m6A	Writer	Expression
Mettl16	30197299,33930289	Mus musculus	embryo	GSM3228201	GSE116329	RNA-seq	KO	Mettl16−/−; E3.5	Perturbated	Ana_expr_mmu_29	m6A	Writer	Expression
Mettl16	30197299,33930289	Mus musculus	embryo	GSM3228174	GSE116329	RNA-seq	KO	Mettl16−/−; E3.5	Perturbated	Ana_expr_mmu_29	m6A	Writer	Expression
Mettl16	30197299,33930289	Mus musculus	embryo	GSM3228172	GSE116329	RNA-seq	KO	Mettl16−/−; E3.5	Perturbated	Ana_expr_mmu_29	m6A	Writer	Expression
Mettl16	30197299,33930289	Mus musculus	embryo	GSM3228184	GSE116329	RNA-seq	KO	Mettl16+/+; E3.5	Control	Ana_expr_mmu_29	m6A	Writer	Expression
Mettl16	30197299,33930289	Mus musculus	embryo	GSM3228196	GSE116329	RNA-seq	KO	Mettl16−/−; E3.5	Perturbated	Ana_expr_mmu_29	m6A	Writer	Expression
Mettl16	30197299,33930289	Mus musculus	embryo	GSM3228197	GSE116329	RNA-seq	KO	Mettl16−/−; E3.5	Perturbated	Ana_expr_mmu_29	m6A	Writer	Expression
Mettl16	30197299,33930289	Mus musculus	embryo	GSM3228180	GSE116329	RNA-seq	KO	Mettl16+/+; E3.5	Control	Ana_expr_mmu_29	m6A	Writer	Expression
Mettl16	30197299,33930289	Mus musculus	embryo	GSM3228170	GSE116329	RNA-seq	KO	Mettl16−/−; E3.5	Perturbated	Ana_expr_mmu_29	m6A	Writer	Expression
Mettl16	30197299,33930289	Mus musculus	embryo	GSM3228194	GSE116329	RNA-seq	KO	Mettl16+/+; E3.5	Control	Ana_expr_mmu_29	m6A	Writer	Expression
Mettl16	30197299,33930289	Mus musculus	embryo	GSM3228177	GSE116329	RNA-seq	KO	Mettl16−/−; E3.5	Perturbated	Ana_expr_mmu_29	m6A	Writer	Expression
Mettl16	30197299,33930289	Mus musculus	embryo	GSM3228195	GSE116329	RNA-seq	KO	Mettl16+/+; E3.5	Control	Ana_expr_mmu_29	m6A	Writer	Expression
Mettl16	30197299,33930289	Mus musculus	embryo	GSM3228200	GSE116329	RNA-seq	KO	Mettl16+/+; E3.5	Control	Ana_expr_mmu_29	m6A	Writer	Expression
Mettl16	30197299,33930289	Mus musculus	embryo	GSM3228176	GSE116329	RNA-seq	KO	Mettl16+/+; E3.5	Control	Ana_expr_mmu_29	m6A	Writer	Expression
Mettl16	30197299,33930289	Mus musculus	embryo	GSM3228179	GSE116329	RNA-seq	KO	Mettl16+/+; E3.5	Control	Ana_expr_mmu_29	m6A	Writer	Expression
Mettl16	30197299,33930289	Mus musculus	embryo	GSM3228198	GSE116329	RNA-seq	KO	Mettl16+/+; E3.5	Control	Ana_expr_mmu_29	m6A	Writer	Expression
Mettl14	31870409	Mus musculus	liver	GSM3375607	GSE119490	MeRIP-seq	KO		Perturbated	Ana_expr_mmu_138	m6A	Writer	Expression
Mettl14	31870409	Mus musculus	liver	GSM3375608	GSE119490	MeRIP-seq	KO		Control	Ana_expr_mmu_138	m6A	Writer	Expression
Mettl14	31870409	Mus musculus	liver	GSM3375605	GSE119490	MeRIP-seq	KO		Perturbated	Ana_expr_mmu_138	m6A	Writer	Expression
Mettl14	31870409	Mus musculus	liver	GSM3375604	GSE119490	MeRIP-seq	KO		Control	Ana_expr_mmu_138	m6A	Writer	Expression
Mettl14	31870409	Mus musculus	liver	GSM3375606	GSE119490	MeRIP-seq	KO		Control	Ana_expr_mmu_138	m6A	Writer	Expression
Mettl14	31870409	Mus musculus	liver	GSM3375609	GSE119490	MeRIP-seq	KO		Control	Ana_expr_mmu_138	m6A	Writer	Expression
Mettl14	31870409	Mus musculus	liver	GSM3375610	GSE119490	MeRIP-seq	KO		Perturbated	Ana_expr_mmu_138	m6A	Writer	Expression
Mettl14	31870409	Mus musculus	liver	GSM3375611	GSE119490	MeRIP-seq	KO		Perturbated	Ana_expr_mmu_138	m6A	Writer	Expression
Fmr1		Mus musculus	HNPC	GSM3447006	GSE121809	RNA-seq	KO		Perturbated	Ana_expr_mmu_30	m6A	Reader	Expression
Fmr1		Mus musculus	HNPC	GSM3447007	GSE121809	RNA-seq	KO		Perturbated	Ana_expr_mmu_30	m6A	Reader	Expression
Fmr1		Mus musculus	HNPC	GSM3447005	GSE121809	RNA-seq	KO		Perturbated	Ana_expr_mmu_30	m6A	Reader	Expression
Fmr1		Mus musculus	HNPC	GSM3447004	GSE121809	RNA-seq	KO		Control	Ana_expr_mmu_30	m6A	Reader	Expression
Fmr1		Mus musculus	HNPC	GSM3447003	GSE121809	RNA-seq	KO		Control	Ana_expr_mmu_30	m6A	Reader	Expression
Fmr1		Mus musculus	HNPC	GSM3447002	GSE121809	RNA-seq	KO		Control	Ana_expr_mmu_30	m6A	Reader	Expression
Ythdf1	30728504	Mus musculus	BMDC	GSM3450265	GSE121933	MeRIP-seq	KO	Flt3L-DC	Perturbated	Ana_expr_mmu_139	m6A	Reader	Expression
Ythdf1	30728504	Mus musculus	BMDC	GSM3450264	GSE121933	MeRIP-seq	KO	Flt3L-DC	Perturbated	Ana_expr_mmu_139	m6A	Reader	Expression
Ythdf1	30728504	Mus musculus	BMDC	GSM3450262	GSE121933	MeRIP-seq	KO	Flt3L-DC	Control	Ana_expr_mmu_139	m6A	Reader	Expression
Ythdf1	30728504	Mus musculus	BMDC	GSM3450263	GSE121933	MeRIP-seq	KO	Flt3L-DC	Control	Ana_expr_mmu_139	m6A	Reader	Expression
Ybx1	33239784	Mus musculus	Ba/F3	GSM3502837	GSE123417	RNA-seq	KD	Jak2V617F	Control	Ana_expr_mmu_131	m5C	Reader	Expression
Ybx1	33239784	Mus musculus	Ba/F3	GSM3502836	GSE123417	RNA-seq	KD	Jak2V617F	Control	Ana_expr_mmu_131	m5C	Reader	Expression
Ybx1	33239784	Mus musculus	Ba/F3	GSM3502838	GSE123417	RNA-seq	KD	Jak2V617F; shRNA	Perturbated	Ana_expr_mmu_131	m5C	Reader	Expression
Ybx1	33239784	Mus musculus	Ba/F3	GSM3502839	GSE123417	RNA-seq	KD	Jak2V617F; shRNA	Perturbated	Ana_expr_mmu_131	m5C	Reader	Expression
Ybx1	33239784	Mus musculus	Ba/F3	GSM3502840	GSE123417	RNA-seq	KD	Jak2V617F; shRNA	Perturbated	Ana_expr_mmu_131	m5C	Reader	Expression
Ybx1	33239784	Mus musculus	Ba/F3	GSM3502834	GSE123417	RNA-seq	KD	Jak2V617F	Control	Ana_expr_mmu_131	m5C	Reader	Expression
Ybx1	33239784	Mus musculus	Ba/F3	GSM3502835	GSE123417	RNA-seq	KD	Jak2V617F	Control	Ana_expr_mmu_131	m5C	Reader	Expression
Mettl3	31061465	Mus musculus	HSC	GSM3506151	GSE123525	MeRIP-seq	KO	m6A-tagged fraction	Control	Ana_expr_mmu_140	m6A	Writer	Expression
Mettl3	31061465	Mus musculus	HSC	GSM3506154	GSE123525	MeRIP-seq	KO	m6A-tagged fraction	Control	Ana_expr_mmu_140	m6A	Writer	Expression
Mettl3	31061465	Mus musculus	HSC	GSM3506157	GSE123525	MeRIP-seq	KO	m6A-tagged fraction	Control	Ana_expr_mmu_140	m6A	Writer	Expression
Mettl3	31061465	Mus musculus	HSC	GSM3506142	GSE123525	MeRIP-seq	KO	Mx1-cre; Mettl3fl/fl 10 days after pIpC; m6A-tagged fraction	Perturbated	Ana_expr_mmu_140	m6A	Writer	Expression
Mettl3	31061465	Mus musculus	HSC	GSM3506145	GSE123525	MeRIP-seq	KO	Mx1-cre; Mettl3fl/fl 10 days after pIpC; m6A-tagged fraction	Perturbated	Ana_expr_mmu_140	m6A	Writer	Expression
Mettl3	31061465	Mus musculus	HSC	GSM3506148	GSE123525	MeRIP-seq	KO	Mx1-cre; Mettl3fl/fl 10 days after pIpC; m6A-tagged fraction	Perturbated	Ana_expr_mmu_140	m6A	Writer	Expression
Mettl3	31061465	Mus musculus	HSC	GSM3506160	GSE123526	RNA-seq	Mutant		Control	Ana_expr_mmu_31	m6A	Writer	Expression
Mettl3	31061465	Mus musculus	HSC	GSM3506166	GSE123526	RNA-seq	Mutant	Mettl3 loss	Perturbated	Ana_expr_mmu_31	m6A	Writer	Expression
Mettl3	31061465	Mus musculus	HSC	GSM3506161	GSE123526	RNA-seq	Mutant		Control	Ana_expr_mmu_31	m6A	Writer	Expression
Mettl3	31061465	Mus musculus	HSC	GSM3506162	GSE123526	RNA-seq	Mutant		Control	Ana_expr_mmu_31	m6A	Writer	Expression
Mettl3	31061465	Mus musculus	HSC	GSM3506163	GSE123526	RNA-seq	Mutant	Mettl3 loss	Perturbated	Ana_expr_mmu_31	m6A	Writer	Expression
Mettl3	31061465	Mus musculus	HSC	GSM3506164	GSE123526	RNA-seq	Mutant	Mettl3 loss	Perturbated	Ana_expr_mmu_31	m6A	Writer	Expression
Mettl3	31061465	Mus musculus	HSC	GSM3506165	GSE123526	RNA-seq	Mutant	Mettl3 loss	Perturbated	Ana_expr_mmu_31	m6A	Writer	Expression
[truncated: 3,704 more rows]
